# Supplementary material for: Global Analysis of Natural Products Biosynthetic Diversity Encoded in Fungal Genomes
Source: J Fungi (Basel). 2024 Sep 13;10(9):653. doi: 10.3390/jof10090653 (PMC11433233; doi:10.3390/jof10090653)
Supplement: Supplementary file 1 [file jof-10-00653-s001.zip]

Archive with 4 entries (4 files):
- jof-3175235-supplementary.pdf
- Table S2 BiGSLICE output data T=0.55.xlsx
- Table S3 The GCF count of each genus.xlsx
- Table S4 The similar BGCs for fungal drugs.xlsx
