# Supplementary material for: Global Analysis of Natural Products Biosynthetic Diversity Encoded in Fungal Genomes
Source: J Fungi (Basel). 2024 Sep 13;10(9):653. doi: 10.3390/jof10090653 (PMC11433233; doi:10.3390/jof10090653)
Supplement: Supplementary file 1 [file jof-10-00653-s001.zip › Table S2 BiGSLICE output data T=0.55.xlsx]

## Sheet: BGC全信息
file name	Refseq	Asembly	BGC_id	chem-class	GCF_id	Kingdom	Phylum	Class	Order	family	Genus	Species	Organism
GCA_000002495.2/CM001231.1.region001	GCA_000002495.2	GCA_000002495.2	1	172	54	Fungi	Ascomycota	Sordariomycetes	Magnaporthales	Pyriculariaceae	Pyricularia	Pyricularia oryzae	Pyricularia oryzae 70-15
GCA_000002495.2/CM001231.1.region002	GCA_000002495.2	GCA_000002495.2	2	144	2801	Fungi	Ascomycota	Sordariomycetes	Magnaporthales	Pyriculariaceae	Pyricularia	Pyricularia oryzae	Pyricularia oryzae 70-15
GCA_000002495.2/CM001231.1.region003	GCA_000002495.2	GCA_000002495.2	3	172	965	Fungi	Ascomycota	Sordariomycetes	Magnaporthales	Pyriculariaceae	Pyricularia	Pyricularia oryzae	Pyricularia oryzae 70-15
GCA_000002495.2/CM001231.1.region004	GCA_000002495.2	GCA_000002495.2	4	172	14	Fungi	Ascomycota	Sordariomycetes	Magnaporthales	Pyriculariaceae	Pyricularia	Pyricularia oryzae	Pyricularia oryzae 70-15
GCA_000002495.2/CM001231.1.region005	GCA_000002495.2	GCA_000002495.2	5	172	634	Fungi	Ascomycota	Sordariomycetes	Magnaporthales	Pyriculariaceae	Pyricularia	Pyricularia oryzae	Pyricularia oryzae 70-15
GCA_000002495.2/CM001231.1.region006	GCA_000002495.2	GCA_000002495.2	6	145	10	Fungi	Ascomycota	Sordariomycetes	Magnaporthales	Pyriculariaceae	Pyricularia	Pyricularia oryzae	Pyricularia oryzae 70-15
GCA_000002495.2/CM001231.1.region007	GCA_000002495.2	GCA_000002495.2	7	169	14937	Fungi	Ascomycota	Sordariomycetes	Magnaporthales	Pyriculariaceae	Pyricularia	Pyricularia oryzae	Pyricularia oryzae 70-15
GCA_000002495.2/CM001231.1.region008	GCA_000002495.2	GCA_000002495.2	8	169	23650	Fungi	Ascomycota	Sordariomycetes	Magnaporthales	Pyriculariaceae	Pyricularia	Pyricularia oryzae	Pyricularia oryzae 70-15
GCA_000002495.2/CM001231.1.region009	GCA_000002495.2	GCA_000002495.2	9	172	1	Fungi	Ascomycota	Sordariomycetes	Magnaporthales	Pyriculariaceae	Pyricularia	Pyricularia oryzae	Pyricularia oryzae 70-15
GCA_000002495.2/CM001232.1.region001	GCA_000002495.2	GCA_000002495.2	10	others	1968	Fungi	Ascomycota	Sordariomycetes	Magnaporthales	Pyriculariaceae	Pyricularia	Pyricularia oryzae	Pyricularia oryzae 70-15
GCA_000002495.2/CM001232.1.region002	GCA_000002495.2	GCA_000002495.2	11	144	4	Fungi	Ascomycota	Sordariomycetes	Magnaporthales	Pyriculariaceae	Pyricularia	Pyricularia oryzae	Pyricularia oryzae 70-15
GCA_000002495.2/CM001232.1.region003	GCA_000002495.2	GCA_000002495.2	12	172	1	Fungi	Ascomycota	Sordariomycetes	Magnaporthales	Pyriculariaceae	Pyricularia	Pyricularia oryzae	Pyricularia oryzae 70-15
GCA_000002495.2/CM001232.1.region004	GCA_000002495.2	GCA_000002495.2	13	172	63	Fungi	Ascomycota	Sordariomycetes	Magnaporthales	Pyriculariaceae	Pyricularia	Pyricularia oryzae	Pyricularia oryzae 70-15
GCA_000002495.2/CM001232.1.region005	GCA_000002495.2	GCA_000002495.2	14	169	10892	Fungi	Ascomycota	Sordariomycetes	Magnaporthales	Pyriculariaceae	Pyricularia	Pyricularia oryzae	Pyricularia oryzae 70-15
GCA_000002495.2/CM001232.1.region006	GCA_000002495.2	GCA_000002495.2	15	169 144	20074	Fungi	Ascomycota	Sordariomycetes	Magnaporthales	Pyriculariaceae	Pyricularia	Pyricularia oryzae	Pyricularia oryzae 70-15
GCA_000002495.2/CM001232.1.region007	GCA_000002495.2	GCA_000002495.2	16	169 144	22961	Fungi	Ascomycota	Sordariomycetes	Magnaporthales	Pyriculariaceae	Pyricularia	Pyricularia oryzae	Pyricularia oryzae 70-15
GCA_000002495.2/CM001232.1.region008	GCA_000002495.2	GCA_000002495.2	17	169	18936	Fungi	Ascomycota	Sordariomycetes	Magnaporthales	Pyriculariaceae	Pyricularia	Pyricularia oryzae	Pyricularia oryzae 70-15
GCA_000002495.2/CM001232.1.region009	GCA_000002495.2	GCA_000002495.2	18	169 144	24850	Fungi	Ascomycota	Sordariomycetes	Magnaporthales	Pyriculariaceae	Pyricularia	Pyricularia oryzae	Pyricularia oryzae 70-15
GCA_000002495.2/CM001232.1.region010	GCA_000002495.2	GCA_000002495.2	19	169	14097	Fungi	Ascomycota	Sordariomycetes	Magnaporthales	Pyriculariaceae	Pyricularia	Pyricularia oryzae	Pyricularia oryzae 70-15
GCA_000002495.2/CM001233.1.region001	GCA_000002495.2	GCA_000002495.2	20	169	11475	Fungi	Ascomycota	Sordariomycetes	Magnaporthales	Pyriculariaceae	Pyricularia	Pyricularia oryzae	Pyricularia oryzae 70-15
GCA_000002495.2/CM001233.1.region002	GCA_000002495.2	GCA_000002495.2	21	144	2446	Fungi	Ascomycota	Sordariomycetes	Magnaporthales	Pyriculariaceae	Pyricularia	Pyricularia oryzae	Pyricularia oryzae 70-15
GCA_000002495.2/CM001233.1.region003	GCA_000002495.2	GCA_000002495.2	22	144	9003	Fungi	Ascomycota	Sordariomycetes	Magnaporthales	Pyriculariaceae	Pyricularia	Pyricularia oryzae	Pyricularia oryzae 70-15
GCA_000002495.2/CM001233.1.region004	GCA_000002495.2	GCA_000002495.2	23	144	2325	Fungi	Ascomycota	Sordariomycetes	Magnaporthales	Pyriculariaceae	Pyricularia	Pyricularia oryzae	Pyricularia oryzae 70-15
GCA_000002495.2/CM001233.1.region005	GCA_000002495.2	GCA_000002495.2	24	145	3133	Fungi	Ascomycota	Sordariomycetes	Magnaporthales	Pyriculariaceae	Pyricularia	Pyricularia oryzae	Pyricularia oryzae 70-15
GCA_000002495.2/CM001234.1.region001	GCA_000002495.2	GCA_000002495.2	25	172	1	Fungi	Ascomycota	Sordariomycetes	Magnaporthales	Pyriculariaceae	Pyricularia	Pyricularia oryzae	Pyricularia oryzae 70-15
GCA_000002495.2/CM001234.1.region002	GCA_000002495.2	GCA_000002495.2	26	172	1605	Fungi	Ascomycota	Sordariomycetes	Magnaporthales	Pyriculariaceae	Pyricularia	Pyricularia oryzae	Pyricularia oryzae 70-15
GCA_000002495.2/CM001234.1.region003	GCA_000002495.2	GCA_000002495.2	27	169	24838	Fungi	Ascomycota	Sordariomycetes	Magnaporthales	Pyriculariaceae	Pyricularia	Pyricularia oryzae	Pyricularia oryzae 70-15
GCA_000002495.2/CM001234.1.region004	GCA_000002495.2	GCA_000002495.2	28	144	631	Fungi	Ascomycota	Sordariomycetes	Magnaporthales	Pyriculariaceae	Pyricularia	Pyricularia oryzae	Pyricularia oryzae 70-15
GCA_000002495.2/CM001234.1.region005	GCA_000002495.2	GCA_000002495.2	29	145	3332	Fungi	Ascomycota	Sordariomycetes	Magnaporthales	Pyriculariaceae	Pyricularia	Pyricularia oryzae	Pyricularia oryzae 70-15
GCA_000002495.2/CM001234.1.region006	GCA_000002495.2	GCA_000002495.2	30	129	13	Fungi	Ascomycota	Sordariomycetes	Magnaporthales	Pyriculariaceae	Pyricularia	Pyricularia oryzae	Pyricularia oryzae 70-15
GCA_000002495.2/CM001234.1.region007	GCA_000002495.2	GCA_000002495.2	31	others	65	Fungi	Ascomycota	Sordariomycetes	Magnaporthales	Pyriculariaceae	Pyricularia	Pyricularia oryzae	Pyricularia oryzae 70-15
GCA_000002495.2/CM001234.1.region008	GCA_000002495.2	GCA_000002495.2	32	169	16139	Fungi	Ascomycota	Sordariomycetes	Magnaporthales	Pyriculariaceae	Pyricularia	Pyricularia oryzae	Pyricularia oryzae 70-15
GCA_000002495.2/CM001234.1.region009	GCA_000002495.2	GCA_000002495.2	33	169	10104	Fungi	Ascomycota	Sordariomycetes	Magnaporthales	Pyriculariaceae	Pyricularia	Pyricularia oryzae	Pyricularia oryzae 70-15
GCA_000002495.2/CM001235.1.region001	GCA_000002495.2	GCA_000002495.2	34	129	689	Fungi	Ascomycota	Sordariomycetes	Magnaporthales	Pyriculariaceae	Pyricularia	Pyricularia oryzae	Pyricularia oryzae 70-15
GCA_000002495.2/CM001235.1.region002	GCA_000002495.2	GCA_000002495.2	35	169	17435	Fungi	Ascomycota	Sordariomycetes	Magnaporthales	Pyriculariaceae	Pyricularia	Pyricularia oryzae	Pyricularia oryzae 70-15
GCA_000002495.2/CM001235.1.region003	GCA_000002495.2	GCA_000002495.2	36	172	73	Fungi	Ascomycota	Sordariomycetes	Magnaporthales	Pyriculariaceae	Pyricularia	Pyricularia oryzae	Pyricularia oryzae 70-15
GCA_000002495.2/CM001235.1.region004	GCA_000002495.2	GCA_000002495.2	37	172	2	Fungi	Ascomycota	Sordariomycetes	Magnaporthales	Pyriculariaceae	Pyricularia	Pyricularia oryzae	Pyricularia oryzae 70-15
GCA_000002495.2/CM001235.1.region005	GCA_000002495.2	GCA_000002495.2	38	169	10762	Fungi	Ascomycota	Sordariomycetes	Magnaporthales	Pyriculariaceae	Pyricularia	Pyricularia oryzae	Pyricularia oryzae 70-15
GCA_000002495.2/CM001235.1.region006	GCA_000002495.2	GCA_000002495.2	39	145	1259	Fungi	Ascomycota	Sordariomycetes	Magnaporthales	Pyriculariaceae	Pyricularia	Pyricularia oryzae	Pyricularia oryzae 70-15
GCA_000002495.2/CM001235.1.region007	GCA_000002495.2	GCA_000002495.2	40	169	24279	Fungi	Ascomycota	Sordariomycetes	Magnaporthales	Pyriculariaceae	Pyricularia	Pyricularia oryzae	Pyricularia oryzae 70-15
GCA_000002495.2/CM001235.1.region008	GCA_000002495.2	GCA_000002495.2	41	169	10313	Fungi	Ascomycota	Sordariomycetes	Magnaporthales	Pyriculariaceae	Pyricularia	Pyricularia oryzae	Pyricularia oryzae 70-15
GCA_000002495.2/CM001235.1.region009	GCA_000002495.2	GCA_000002495.2	42	144 145	3357	Fungi	Ascomycota	Sordariomycetes	Magnaporthales	Pyriculariaceae	Pyricularia	Pyricularia oryzae	Pyricularia oryzae 70-15
GCA_000002495.2/CM001236.1.region001	GCA_000002495.2	GCA_000002495.2	43	144	2433	Fungi	Ascomycota	Sordariomycetes	Magnaporthales	Pyriculariaceae	Pyricularia	Pyricularia oryzae	Pyricularia oryzae 70-15
GCA_000002495.2/CM001236.1.region002	GCA_000002495.2	GCA_000002495.2	44	169	15317	Fungi	Ascomycota	Sordariomycetes	Magnaporthales	Pyriculariaceae	Pyricularia	Pyricularia oryzae	Pyricularia oryzae 70-15
GCA_000002495.2/CM001236.1.region003	GCA_000002495.2	GCA_000002495.2	45	169 144	21120	Fungi	Ascomycota	Sordariomycetes	Magnaporthales	Pyriculariaceae	Pyricularia	Pyricularia oryzae	Pyricularia oryzae 70-15
GCA_000002495.2/CM001236.1.region004	GCA_000002495.2	GCA_000002495.2	46	144	4796	Fungi	Ascomycota	Sordariomycetes	Magnaporthales	Pyriculariaceae	Pyricularia	Pyricularia oryzae	Pyricularia oryzae 70-15
GCA_000002495.2/CM001236.1.region005	GCA_000002495.2	GCA_000002495.2	47	172	62	Fungi	Ascomycota	Sordariomycetes	Magnaporthales	Pyriculariaceae	Pyricularia	Pyricularia oryzae	Pyricularia oryzae 70-15
GCA_000002495.2/CM001236.1.region006	GCA_000002495.2	GCA_000002495.2	48	169 144	26257	Fungi	Ascomycota	Sordariomycetes	Magnaporthales	Pyriculariaceae	Pyricularia	Pyricularia oryzae	Pyricularia oryzae 70-15
GCA_000002495.2/CM001236.1.region007	GCA_000002495.2	GCA_000002495.2	49	169	11001	Fungi	Ascomycota	Sordariomycetes	Magnaporthales	Pyriculariaceae	Pyricularia	Pyricularia oryzae	Pyricularia oryzae 70-15
GCA_000002495.2/CM001237.1.region001	GCA_000002495.2	GCA_000002495.2	50	169	11047	Fungi	Ascomycota	Sordariomycetes	Magnaporthales	Pyriculariaceae	Pyricularia	Pyricularia oryzae	Pyricularia oryzae 70-15
GCA_000002495.2/CM001237.1.region002	GCA_000002495.2	GCA_000002495.2	51	145	1687	Fungi	Ascomycota	Sordariomycetes	Magnaporthales	Pyriculariaceae	Pyricularia	Pyricularia oryzae	Pyricularia oryzae 70-15
GCA_000002495.2/CM001237.1.region003	GCA_000002495.2	GCA_000002495.2	52	169	13745	Fungi	Ascomycota	Sordariomycetes	Magnaporthales	Pyriculariaceae	Pyricularia	Pyricularia oryzae	Pyricularia oryzae 70-15
GCA_000002495.2/CM001237.1.region004	GCA_000002495.2	GCA_000002495.2	53	144 169	16536	Fungi	Ascomycota	Sordariomycetes	Magnaporthales	Pyriculariaceae	Pyricularia	Pyricularia oryzae	Pyricularia oryzae 70-15
GCA_000002495.2/JH165186.1.region001	GCA_000002495.2	GCA_000002495.2	54	169	9687	Fungi	Ascomycota	Sordariomycetes	Magnaporthales	Pyriculariaceae	Pyricularia	Pyricularia oryzae	Pyricularia oryzae 70-15
GCA_000002515.1/CR382122.1.region001	not refseq	GCA_000002515.1	55	145	3579	Fungi	Ascomycota	Saccharomycetes	Saccharomycetales	Saccharomycetaceae	Kluyveromyces	Kluyveromyces lactis	Kluyveromyces lactis
GCA_000002515.1/CR382124.1.region001	not refseq	GCA_000002515.1	56	172	5	Fungi	Ascomycota	Saccharomycetes	Saccharomycetales	Saccharomycetaceae	Kluyveromyces	Kluyveromyces lactis	Kluyveromyces lactis
GCA_000002525.1/CR382127.1.region001	GCA_000002525.1	GCA_000002525.1	57	172	5	Fungi	Ascomycota	Saccharomycetes	Saccharomycetales	Dipodascaceae	Yarrowia	Yarrowia lipolytica	Yarrowia lipolytica CLIB122
GCA_000002525.1/CR382131.1.region001	GCA_000002525.1	GCA_000002525.1	58	145	7561	Fungi	Ascomycota	Saccharomycetes	Saccharomycetales	Dipodascaceae	Yarrowia	Yarrowia lipolytica	Yarrowia lipolytica CLIB122
GCA_000002545.2/CR380957.2.region001	GCA_000002545.2	GCA_000002545.2	59	112	507	Fungi	Ascomycota	Saccharomycetes	Saccharomycetales	Others	Candida	Candida glabrata	Candida glabrata
GCA_000002545.2/CR380957.2.region002	GCA_000002545.2	GCA_000002545.2	60	145	35	Fungi	Ascomycota	Saccharomycetes	Saccharomycetales	Others	Candida	Candida glabrata	Candida glabrata
GCA_000002545.2/CR380959.2.region001	GCA_000002545.2	GCA_000002545.2	61	172	5	Fungi	Ascomycota	Saccharomycetes	Saccharomycetales	Others	Candida	Candida glabrata	Candida glabrata
GCA_000002655.1/CM000169.1.region001	GCA_000002655.1	GCA_000002655.1	62	169	13239	Fungi	Ascomycota	Eurotiomycetes	Eurotiales	Aspergillaceae	Aspergillus	Aspergillus fumigatus	Aspergillus fumigatus Af293
GCA_000002655.1/CM000169.1.region002	GCA_000002655.1	GCA_000002655.1	63	144	4	Fungi	Ascomycota	Eurotiomycetes	Eurotiales	Aspergillaceae	Aspergillus	Aspergillus fumigatus	Aspergillus fumigatus Af293
GCA_000002655.1/CM000169.1.region003	GCA_000002655.1	GCA_000002655.1	64	172	2	Fungi	Ascomycota	Eurotiomycetes	Eurotiales	Aspergillaceae	Aspergillus	Aspergillus fumigatus	Aspergillus fumigatus Af293
GCA_000002655.1/CM000169.1.region004	GCA_000002655.1	GCA_000002655.1	65	112	58	Fungi	Ascomycota	Eurotiomycetes	Eurotiales	Aspergillaceae	Aspergillus	Aspergillus fumigatus	Aspergillus fumigatus Af293
GCA_000002655.1/CM000169.1.region005	GCA_000002655.1	GCA_000002655.1	66	144	9182	Fungi	Ascomycota	Eurotiomycetes	Eurotiales	Aspergillaceae	Aspergillus	Aspergillus fumigatus	Aspergillus fumigatus Af293
GCA_000002655.1/CM000169.1.region006	GCA_000002655.1	GCA_000002655.1	67	169	16047	Fungi	Ascomycota	Eurotiomycetes	Eurotiales	Aspergillaceae	Aspergillus	Aspergillus fumigatus	Aspergillus fumigatus Af293
GCA_000002655.1/CM000170.1.region001	GCA_000002655.1	GCA_000002655.1	68	169	18893	Fungi	Ascomycota	Eurotiomycetes	Eurotiales	Aspergillaceae	Aspergillus	Aspergillus fumigatus	Aspergillus fumigatus Af293
GCA_000002655.1/CM000170.1.region002	GCA_000002655.1	GCA_000002655.1	69	169	11504	Fungi	Ascomycota	Eurotiomycetes	Eurotiales	Aspergillaceae	Aspergillus	Aspergillus fumigatus	Aspergillus fumigatus Af293
GCA_000002655.1/CM000170.1.region003	GCA_000002655.1	GCA_000002655.1	70	129	6203	Fungi	Ascomycota	Eurotiomycetes	Eurotiales	Aspergillaceae	Aspergillus	Aspergillus fumigatus	Aspergillus fumigatus Af293
GCA_000002655.1/CM000171.1.region001	GCA_000002655.1	GCA_000002655.1	71	169	12681	Fungi	Ascomycota	Eurotiomycetes	Eurotiales	Aspergillaceae	Aspergillus	Aspergillus fumigatus	Aspergillus fumigatus Af293
GCA_000002655.1/CM000171.1.region002	GCA_000002655.1	GCA_000002655.1	72	169	13119	Fungi	Ascomycota	Eurotiomycetes	Eurotiales	Aspergillaceae	Aspergillus	Aspergillus fumigatus	Aspergillus fumigatus Af293
GCA_000002655.1/CM000171.1.region003	GCA_000002655.1	GCA_000002655.1	73	145	1742	Fungi	Ascomycota	Eurotiomycetes	Eurotiales	Aspergillaceae	Aspergillus	Aspergillus fumigatus	Aspergillus fumigatus Af293
GCA_000002655.1/CM000171.1.region004	GCA_000002655.1	GCA_000002655.1	74	144	2297	Fungi	Ascomycota	Eurotiomycetes	Eurotiales	Aspergillaceae	Aspergillus	Aspergillus fumigatus	Aspergillus fumigatus Af293
GCA_000002655.1/CM000171.1.region005	GCA_000002655.1	GCA_000002655.1	75	144 129	4469	Fungi	Ascomycota	Eurotiomycetes	Eurotiales	Aspergillaceae	Aspergillus	Aspergillus fumigatus	Aspergillus fumigatus Af293
GCA_000002655.1/CM000171.1.region006	GCA_000002655.1	GCA_000002655.1	76	145 144	885	Fungi	Ascomycota	Eurotiomycetes	Eurotiales	Aspergillaceae	Aspergillus	Aspergillus fumigatus	Aspergillus fumigatus Af293
GCA_000002655.1/CM000171.1.region007	GCA_000002655.1	GCA_000002655.1	77	169	22654	Fungi	Ascomycota	Eurotiomycetes	Eurotiales	Aspergillaceae	Aspergillus	Aspergillus fumigatus	Aspergillus fumigatus Af293
GCA_000002655.1/CM000171.1.region008	GCA_000002655.1	GCA_000002655.1	78	144	4804	Fungi	Ascomycota	Eurotiomycetes	Eurotiales	Aspergillaceae	Aspergillus	Aspergillus fumigatus	Aspergillus fumigatus Af293
GCA_000002655.1/CM000172.1.region001	GCA_000002655.1	GCA_000002655.1	79	169	11178	Fungi	Ascomycota	Eurotiomycetes	Eurotiales	Aspergillaceae	Aspergillus	Aspergillus fumigatus	Aspergillus fumigatus Af293
GCA_000002655.1/CM000172.1.region002	GCA_000002655.1	GCA_000002655.1	80	145	2694	Fungi	Ascomycota	Eurotiomycetes	Eurotiales	Aspergillaceae	Aspergillus	Aspergillus fumigatus	Aspergillus fumigatus Af293
GCA_000002655.1/CM000172.1.region003	GCA_000002655.1	GCA_000002655.1	81	172	14	Fungi	Ascomycota	Eurotiomycetes	Eurotiales	Aspergillaceae	Aspergillus	Aspergillus fumigatus	Aspergillus fumigatus Af293
GCA_000002655.1/CM000172.1.region004	GCA_000002655.1	GCA_000002655.1	82	169	18215	Fungi	Ascomycota	Eurotiomycetes	Eurotiales	Aspergillaceae	Aspergillus	Aspergillus fumigatus	Aspergillus fumigatus Af293
GCA_000002655.1/CM000173.1.region001	GCA_000002655.1	GCA_000002655.1	83	172	73	Fungi	Ascomycota	Eurotiomycetes	Eurotiales	Aspergillaceae	Aspergillus	Aspergillus fumigatus	Aspergillus fumigatus Af293
GCA_000002655.1/CM000173.1.region002	GCA_000002655.1	GCA_000002655.1	84	172	14	Fungi	Ascomycota	Eurotiomycetes	Eurotiales	Aspergillaceae	Aspergillus	Aspergillus fumigatus	Aspergillus fumigatus Af293
GCA_000002655.1/CM000173.1.region003	GCA_000002655.1	GCA_000002655.1	85	145	3088	Fungi	Ascomycota	Eurotiomycetes	Eurotiales	Aspergillaceae	Aspergillus	Aspergillus fumigatus	Aspergillus fumigatus Af293
GCA_000002655.1/CM000173.1.region004	GCA_000002655.1	GCA_000002655.1	86	144	2535	Fungi	Ascomycota	Eurotiomycetes	Eurotiales	Aspergillaceae	Aspergillus	Aspergillus fumigatus	Aspergillus fumigatus Af293
GCA_000002655.1/CM000174.1.region001	GCA_000002655.1	GCA_000002655.1	87	145	5465	Fungi	Ascomycota	Eurotiomycetes	Eurotiales	Aspergillaceae	Aspergillus	Aspergillus fumigatus	Aspergillus fumigatus Af293
GCA_000002655.1/CM000174.1.region002	GCA_000002655.1	GCA_000002655.1	88	145	496	Fungi	Ascomycota	Eurotiomycetes	Eurotiales	Aspergillaceae	Aspergillus	Aspergillus fumigatus	Aspergillus fumigatus Af293
GCA_000002655.1/CM000174.1.region003	GCA_000002655.1	GCA_000002655.1	89	144	7963	Fungi	Ascomycota	Eurotiomycetes	Eurotiales	Aspergillaceae	Aspergillus	Aspergillus fumigatus	Aspergillus fumigatus Af293
GCA_000002655.1/CM000174.1.region004	GCA_000002655.1	GCA_000002655.1	90	144	3406	Fungi	Ascomycota	Eurotiomycetes	Eurotiales	Aspergillaceae	Aspergillus	Aspergillus fumigatus	Aspergillus fumigatus Af293
GCA_000002655.1/CM000174.1.region005	GCA_000002655.1	GCA_000002655.1	91	169	12986	Fungi	Ascomycota	Eurotiomycetes	Eurotiales	Aspergillaceae	Aspergillus	Aspergillus fumigatus	Aspergillus fumigatus Af293
GCA_000002655.1/CM000175.1.region001	GCA_000002655.1	GCA_000002655.1	92	169 129	10392	Fungi	Ascomycota	Eurotiomycetes	Eurotiales	Aspergillaceae	Aspergillus	Aspergillus fumigatus	Aspergillus fumigatus Af293
GCA_000002655.1/CM000175.1.region002	GCA_000002655.1	GCA_000002655.1	93	172	1784	Fungi	Ascomycota	Eurotiomycetes	Eurotiales	Aspergillaceae	Aspergillus	Aspergillus fumigatus	Aspergillus fumigatus Af293
GCA_000002655.1/CM000175.1.region003	GCA_000002655.1	GCA_000002655.1	94	172	5	Fungi	Ascomycota	Eurotiomycetes	Eurotiales	Aspergillaceae	Aspergillus	Aspergillus fumigatus	Aspergillus fumigatus Af293
GCA_000002655.1/CM000176.1.region001	GCA_000002655.1	GCA_000002655.1	95	144 129	4696	Fungi	Ascomycota	Eurotiomycetes	Eurotiales	Aspergillaceae	Aspergillus	Aspergillus fumigatus	Aspergillus fumigatus Af293
GCA_000002655.1/CM000176.1.region002	GCA_000002655.1	GCA_000002655.1	96	169 144	26638	Fungi	Ascomycota	Eurotiomycetes	Eurotiales	Aspergillaceae	Aspergillus	Aspergillus fumigatus	Aspergillus fumigatus Af293
GCA_000002655.1/CM000176.1.region003	GCA_000002655.1	GCA_000002655.1	97	145	2795	Fungi	Ascomycota	Eurotiomycetes	Eurotiales	Aspergillaceae	Aspergillus	Aspergillus fumigatus	Aspergillus fumigatus Af293
GCA_000002655.1/CM000176.1.region004	GCA_000002655.1	GCA_000002655.1	98	169 172	18906	Fungi	Ascomycota	Eurotiomycetes	Eurotiales	Aspergillaceae	Aspergillus	Aspergillus fumigatus	Aspergillus fumigatus Af293
GCA_000002715.1/DS026990.1.region001	not refseq	GCA_000002715.1	99	144	4	Fungi	Ascomycota	Eurotiomycetes	Eurotiales	Aspergillaceae	Aspergillus	Aspergillus clavatus	Aspergillus clavatus NRRL 1
GCA_000002715.1/DS027004.1.region001	not refseq	GCA_000002715.1	100	172	14	Fungi	Ascomycota	Eurotiomycetes	Eurotiales	Aspergillaceae	Aspergillus	Aspergillus clavatus	Aspergillus clavatus NRRL 1
GCA_000002715.1/DS027004.1.region002	not refseq	GCA_000002715.1	101	169	11001	Fungi	Ascomycota	Eurotiomycetes	Eurotiales	Aspergillaceae	Aspergillus	Aspergillus clavatus	Aspergillus clavatus NRRL 1
GCA_000002715.1/DS027004.1.region003	not refseq	GCA_000002715.1	102	145	2588	Fungi	Ascomycota	Eurotiomycetes	Eurotiales	Aspergillaceae	Aspergillus	Aspergillus clavatus	Aspergillus clavatus NRRL 1
GCA_000002715.1/DS027004.1.region004	not refseq	GCA_000002715.1	103	169 144	17683	Fungi	Ascomycota	Eurotiomycetes	Eurotiales	Aspergillaceae	Aspergillus	Aspergillus clavatus	Aspergillus clavatus NRRL 1
GCA_000002715.1/DS027045.1.region001	not refseq	GCA_000002715.1	104	172	63	Fungi	Ascomycota	Eurotiomycetes	Eurotiales	Aspergillaceae	Aspergillus	Aspergillus clavatus	Aspergillus clavatus NRRL 1
GCA_000002715.1/DS027045.1.region002	not refseq	GCA_000002715.1	105	169	15277	Fungi	Ascomycota	Eurotiomycetes	Eurotiales	Aspergillaceae	Aspergillus	Aspergillus clavatus	Aspergillus clavatus NRRL 1
GCA_000002715.1/DS027045.1.region003	not refseq	GCA_000002715.1	106	144 172	780	Fungi	Ascomycota	Eurotiomycetes	Eurotiales	Aspergillaceae	Aspergillus	Aspergillus clavatus	Aspergillus clavatus NRRL 1
GCA_000002715.1/DS027046.1.region001	not refseq	GCA_000002715.1	107	169 144	26755	Fungi	Ascomycota	Eurotiomycetes	Eurotiales	Aspergillaceae	Aspergillus	Aspergillus clavatus	Aspergillus clavatus NRRL 1
GCA_000002715.1/DS027046.1.region002	not refseq	GCA_000002715.1	108	144	3514	Fungi	Ascomycota	Eurotiomycetes	Eurotiales	Aspergillaceae	Aspergillus	Aspergillus clavatus	Aspergillus clavatus NRRL 1
GCA_000002715.1/DS027048.1.region001	not refseq	GCA_000002715.1	109	169	25106	Fungi	Ascomycota	Eurotiomycetes	Eurotiales	Aspergillaceae	Aspergillus	Aspergillus clavatus	Aspergillus clavatus NRRL 1
GCA_000002715.1/DS027049.1.region001	not refseq	GCA_000002715.1	110	145	8699	Fungi	Ascomycota	Eurotiomycetes	Eurotiales	Aspergillaceae	Aspergillus	Aspergillus clavatus	Aspergillus clavatus NRRL 1
GCA_000002715.1/DS027050.1.region001	not refseq	GCA_000002715.1	111	144	4395	Fungi	Ascomycota	Eurotiomycetes	Eurotiales	Aspergillaceae	Aspergillus	Aspergillus clavatus	Aspergillus clavatus NRRL 1
GCA_000002715.1/DS027050.1.region002	not refseq	GCA_000002715.1	112	169 144	26609	Fungi	Ascomycota	Eurotiomycetes	Eurotiales	Aspergillaceae	Aspergillus	Aspergillus clavatus	Aspergillus clavatus NRRL 1
GCA_000002715.1/DS027050.1.region003	not refseq	GCA_000002715.1	113	169	12681	Fungi	Ascomycota	Eurotiomycetes	Eurotiales	Aspergillaceae	Aspergillus	Aspergillus clavatus	Aspergillus clavatus NRRL 1
GCA_000002715.1/DS027050.1.region004	not refseq	GCA_000002715.1	114	169 144	24277	Fungi	Ascomycota	Eurotiomycetes	Eurotiales	Aspergillaceae	Aspergillus	Aspergillus clavatus	Aspergillus clavatus NRRL 1
GCA_000002715.1/DS027050.1.region005	not refseq	GCA_000002715.1	115	172	62	Fungi	Ascomycota	Eurotiomycetes	Eurotiales	Aspergillaceae	Aspergillus	Aspergillus clavatus	Aspergillus clavatus NRRL 1
GCA_000002715.1/DS027051.1.region001	not refseq	GCA_000002715.1	116	169	23808	Fungi	Ascomycota	Eurotiomycetes	Eurotiales	Aspergillaceae	Aspergillus	Aspergillus clavatus	Aspergillus clavatus NRRL 1
GCA_000002715.1/DS027051.1.region002	not refseq	GCA_000002715.1	117	172	398	Fungi	Ascomycota	Eurotiomycetes	Eurotiales	Aspergillaceae	Aspergillus	Aspergillus clavatus	Aspergillus clavatus NRRL 1
GCA_000002715.1/DS027052.1.region001	not refseq	GCA_000002715.1	118	172	92	Fungi	Ascomycota	Eurotiomycetes	Eurotiales	Aspergillaceae	Aspergillus	Aspergillus clavatus	Aspergillus clavatus NRRL 1
GCA_000002715.1/DS027052.1.region002	not refseq	GCA_000002715.1	119	169	15767	Fungi	Ascomycota	Eurotiomycetes	Eurotiales	Aspergillaceae	Aspergillus	Aspergillus clavatus	Aspergillus clavatus NRRL 1
GCA_000002715.1/DS027052.1.region003	not refseq	GCA_000002715.1	120	144	8567	Fungi	Ascomycota	Eurotiomycetes	Eurotiales	Aspergillaceae	Aspergillus	Aspergillus clavatus	Aspergillus clavatus NRRL 1
GCA_000002715.1/DS027052.1.region004	not refseq	GCA_000002715.1	121	169	18893	Fungi	Ascomycota	Eurotiomycetes	Eurotiales	Aspergillaceae	Aspergillus	Aspergillus clavatus	Aspergillus clavatus NRRL 1
GCA_000002715.1/DS027053.1.region001	not refseq	GCA_000002715.1	122	172	5	Fungi	Ascomycota	Eurotiomycetes	Eurotiales	Aspergillaceae	Aspergillus	Aspergillus clavatus	Aspergillus clavatus NRRL 1
GCA_000002715.1/DS027053.1.region002	not refseq	GCA_000002715.1	123	144	4680	Fungi	Ascomycota	Eurotiomycetes	Eurotiales	Aspergillaceae	Aspergillus	Aspergillus clavatus	Aspergillus clavatus NRRL 1
GCA_000002715.1/DS027054.1.region001	not refseq	GCA_000002715.1	124	145	2694	Fungi	Ascomycota	Eurotiomycetes	Eurotiales	Aspergillaceae	Aspergillus	Aspergillus clavatus	Aspergillus clavatus NRRL 1
GCA_000002715.1/DS027054.1.region002	not refseq	GCA_000002715.1	125	172	1	Fungi	Ascomycota	Eurotiomycetes	Eurotiales	Aspergillaceae	Aspergillus	Aspergillus clavatus	Aspergillus clavatus NRRL 1
GCA_000002715.1/DS027056.1.region001	not refseq	GCA_000002715.1	126	129	677	Fungi	Ascomycota	Eurotiomycetes	Eurotiales	Aspergillaceae	Aspergillus	Aspergillus clavatus	Aspergillus clavatus NRRL 1
GCA_000002715.1/DS027056.1.region002	not refseq	GCA_000002715.1	127	169	22485	Fungi	Ascomycota	Eurotiomycetes	Eurotiales	Aspergillaceae	Aspergillus	Aspergillus clavatus	Aspergillus clavatus NRRL 1
GCA_000002715.1/DS027057.1.region001	not refseq	GCA_000002715.1	128	169 144	25345	Fungi	Ascomycota	Eurotiomycetes	Eurotiales	Aspergillaceae	Aspergillus	Aspergillus clavatus	Aspergillus clavatus NRRL 1
GCA_000002715.1/DS027057.1.region002	not refseq	GCA_000002715.1	129	129	13	Fungi	Ascomycota	Eurotiomycetes	Eurotiales	Aspergillaceae	Aspergillus	Aspergillus clavatus	Aspergillus clavatus NRRL 1
GCA_000002715.1/DS027057.1.region003	not refseq	GCA_000002715.1	130	169 144	25660	Fungi	Ascomycota	Eurotiomycetes	Eurotiales	Aspergillaceae	Aspergillus	Aspergillus clavatus	Aspergillus clavatus NRRL 1
GCA_000002715.1/DS027058.1.region001	not refseq	GCA_000002715.1	131	144	735	Fungi	Ascomycota	Eurotiomycetes	Eurotiales	Aspergillaceae	Aspergillus	Aspergillus clavatus	Aspergillus clavatus NRRL 1
GCA_000002715.1/DS027058.1.region002	not refseq	GCA_000002715.1	132	169 144	24440	Fungi	Ascomycota	Eurotiomycetes	Eurotiales	Aspergillaceae	Aspergillus	Aspergillus clavatus	Aspergillus clavatus NRRL 1
GCA_000002715.1/DS027058.1.region003	not refseq	GCA_000002715.1	133	169	21419	Fungi	Ascomycota	Eurotiomycetes	Eurotiales	Aspergillaceae	Aspergillus	Aspergillus clavatus	Aspergillus clavatus NRRL 1
GCA_000002715.1/DS027059.1.region001	not refseq	GCA_000002715.1	134	144	6345	Fungi	Ascomycota	Eurotiomycetes	Eurotiales	Aspergillaceae	Aspergillus	Aspergillus clavatus	Aspergillus clavatus NRRL 1
GCA_000002715.1/DS027059.1.region002	not refseq	GCA_000002715.1	135	112	58	Fungi	Ascomycota	Eurotiomycetes	Eurotiales	Aspergillaceae	Aspergillus	Aspergillus clavatus	Aspergillus clavatus NRRL 1
GCA_000002715.1/DS027059.1.region003	not refseq	GCA_000002715.1	136	145	1595	Fungi	Ascomycota	Eurotiomycetes	Eurotiales	Aspergillaceae	Aspergillus	Aspergillus clavatus	Aspergillus clavatus NRRL 1
GCA_000002715.1/DS027059.1.region004	not refseq	GCA_000002715.1	137	172	2796	Fungi	Ascomycota	Eurotiomycetes	Eurotiales	Aspergillaceae	Aspergillus	Aspergillus clavatus	Aspergillus clavatus NRRL 1
GCA_000002715.1/DS027059.1.region005	not refseq	GCA_000002715.1	138	169 144	21266	Fungi	Ascomycota	Eurotiomycetes	Eurotiales	Aspergillaceae	Aspergillus	Aspergillus clavatus	Aspergillus clavatus NRRL 1
GCA_000002715.1/DS027059.1.region006	not refseq	GCA_000002715.1	139	172	73	Fungi	Ascomycota	Eurotiomycetes	Eurotiales	Aspergillaceae	Aspergillus	Aspergillus clavatus	Aspergillus clavatus NRRL 1
GCA_000002715.1/DS027059.1.region007	not refseq	GCA_000002715.1	140	144	4	Fungi	Ascomycota	Eurotiomycetes	Eurotiales	Aspergillaceae	Aspergillus	Aspergillus clavatus	Aspergillus clavatus NRRL 1
GCA_000002715.1/DS027059.1.region008	not refseq	GCA_000002715.1	141	129	13	Fungi	Ascomycota	Eurotiomycetes	Eurotiales	Aspergillaceae	Aspergillus	Aspergillus clavatus	Aspergillus clavatus NRRL 1
GCA_000002715.1/DS027060.1.region001	not refseq	GCA_000002715.1	142	144	2723	Fungi	Ascomycota	Eurotiomycetes	Eurotiales	Aspergillaceae	Aspergillus	Aspergillus clavatus	Aspergillus clavatus NRRL 1
GCA_000002715.1/DS027060.1.region002	not refseq	GCA_000002715.1	143	145	496	Fungi	Ascomycota	Eurotiomycetes	Eurotiales	Aspergillaceae	Aspergillus	Aspergillus clavatus	Aspergillus clavatus NRRL 1
GCA_000002715.1/DS027060.1.region003	not refseq	GCA_000002715.1	144	169	19359	Fungi	Ascomycota	Eurotiomycetes	Eurotiales	Aspergillaceae	Aspergillus	Aspergillus clavatus	Aspergillus clavatus NRRL 1
GCA_000002945.2/CU329670.1.region001	GCA_000002945.2	GCA_000002945.2	145	144	5929	Fungi	Ascomycota	Schizosaccharomycetes	Schizosaccharomycetales	Schizosaccharomycetaceae	Schizosaccharomyces	Schizosaccharomyces pombe	Schizosaccharomyces pombe
GCA_000002945.2/CU329670.1.region002	GCA_000002945.2	GCA_000002945.2	146	145	2888	Fungi	Ascomycota	Schizosaccharomycetes	Schizosaccharomycetales	Schizosaccharomycetaceae	Schizosaccharomyces	Schizosaccharomyces pombe	Schizosaccharomyces pombe
GCA_000002945.2/CU329671.1.region001	GCA_000002945.2	GCA_000002945.2	147	172	5	Fungi	Ascomycota	Schizosaccharomycetes	Schizosaccharomycetales	Schizosaccharomycetaceae	Schizosaccharomyces	Schizosaccharomyces pombe	Schizosaccharomyces pombe
GCA_000002945.2/CU329672.1.region001	GCA_000002945.2	GCA_000002945.2	148	145	9004	Fungi	Ascomycota	Schizosaccharomycetes	Schizosaccharomycetales	Schizosaccharomycetaceae	Schizosaccharomyces	Schizosaccharomyces pombe	Schizosaccharomyces pombe
GCA_000003125.1/EQ962652.1.region001	not refseq	GCA_000003125.1	149	169	14425	Fungi	Ascomycota	Eurotiomycetes	Eurotiales	Trichocomaceae	Talaromyces	Talaromyces stipitatus	Talaromyces stipitatus ATCC 10500
GCA_000003125.1/EQ962652.1.region002	not refseq	GCA_000003125.1	150	169	25597	Fungi	Ascomycota	Eurotiomycetes	Eurotiales	Trichocomaceae	Talaromyces	Talaromyces stipitatus	Talaromyces stipitatus ATCC 10500
GCA_000003125.1/EQ962652.1.region003	not refseq	GCA_000003125.1	151	169	21705	Fungi	Ascomycota	Eurotiomycetes	Eurotiales	Trichocomaceae	Talaromyces	Talaromyces stipitatus	Talaromyces stipitatus ATCC 10500
GCA_000003125.1/EQ962652.1.region004	not refseq	GCA_000003125.1	152	172	66	Fungi	Ascomycota	Eurotiomycetes	Eurotiales	Trichocomaceae	Talaromyces	Talaromyces stipitatus	Talaromyces stipitatus ATCC 10500
GCA_000003125.1/EQ962652.1.region005	not refseq	GCA_000003125.1	153	145	496	Fungi	Ascomycota	Eurotiomycetes	Eurotiales	Trichocomaceae	Talaromyces	Talaromyces stipitatus	Talaromyces stipitatus ATCC 10500
GCA_000003125.1/EQ962652.1.region006	not refseq	GCA_000003125.1	154	144	9	Fungi	Ascomycota	Eurotiomycetes	Eurotiales	Trichocomaceae	Talaromyces	Talaromyces stipitatus	Talaromyces stipitatus ATCC 10500
GCA_000003125.1/EQ962652.1.region007	not refseq	GCA_000003125.1	155	169	14085	Fungi	Ascomycota	Eurotiomycetes	Eurotiales	Trichocomaceae	Talaromyces	Talaromyces stipitatus	Talaromyces stipitatus ATCC 10500
GCA_000003125.1/EQ962653.1.region001	not refseq	GCA_000003125.1	156	144	5725	Fungi	Ascomycota	Eurotiomycetes	Eurotiales	Trichocomaceae	Talaromyces	Talaromyces stipitatus	Talaromyces stipitatus ATCC 10500
GCA_000003125.1/EQ962653.1.region002	not refseq	GCA_000003125.1	157	145	4819	Fungi	Ascomycota	Eurotiomycetes	Eurotiales	Trichocomaceae	Talaromyces	Talaromyces stipitatus	Talaromyces stipitatus ATCC 10500
GCA_000003125.1/EQ962653.1.region003	not refseq	GCA_000003125.1	158	145 169	15730	Fungi	Ascomycota	Eurotiomycetes	Eurotiales	Trichocomaceae	Talaromyces	Talaromyces stipitatus	Talaromyces stipitatus ATCC 10500
GCA_000003125.1/EQ962653.1.region004	not refseq	GCA_000003125.1	159	169	18491	Fungi	Ascomycota	Eurotiomycetes	Eurotiales	Trichocomaceae	Talaromyces	Talaromyces stipitatus	Talaromyces stipitatus ATCC 10500
GCA_000003125.1/EQ962653.1.region005	not refseq	GCA_000003125.1	160	169	14540	Fungi	Ascomycota	Eurotiomycetes	Eurotiales	Trichocomaceae	Talaromyces	Talaromyces stipitatus	Talaromyces stipitatus ATCC 10500
GCA_000003125.1/EQ962653.1.region006	not refseq	GCA_000003125.1	161	172	31	Fungi	Ascomycota	Eurotiomycetes	Eurotiales	Trichocomaceae	Talaromyces	Talaromyces stipitatus	Talaromyces stipitatus ATCC 10500
GCA_000003125.1/EQ962653.1.region007	not refseq	GCA_000003125.1	162	172	2	Fungi	Ascomycota	Eurotiomycetes	Eurotiales	Trichocomaceae	Talaromyces	Talaromyces stipitatus	Talaromyces stipitatus ATCC 10500
GCA_000003125.1/EQ962653.1.region008	not refseq	GCA_000003125.1	163	169 144	18550	Fungi	Ascomycota	Eurotiomycetes	Eurotiales	Trichocomaceae	Talaromyces	Talaromyces stipitatus	Talaromyces stipitatus ATCC 10500
GCA_000003125.1/EQ962653.1.region009	not refseq	GCA_000003125.1	164	144	4502	Fungi	Ascomycota	Eurotiomycetes	Eurotiales	Trichocomaceae	Talaromyces	Talaromyces stipitatus	Talaromyces stipitatus ATCC 10500
GCA_000003125.1/EQ962653.1.region010	not refseq	GCA_000003125.1	165	112	58	Fungi	Ascomycota	Eurotiomycetes	Eurotiales	Trichocomaceae	Talaromyces	Talaromyces stipitatus	Talaromyces stipitatus ATCC 10500
GCA_000003125.1/EQ962653.1.region011	not refseq	GCA_000003125.1	166	172	323	Fungi	Ascomycota	Eurotiomycetes	Eurotiales	Trichocomaceae	Talaromyces	Talaromyces stipitatus	Talaromyces stipitatus ATCC 10500
GCA_000003125.1/EQ962654.1.region001	not refseq	GCA_000003125.1	167	172	1387	Fungi	Ascomycota	Eurotiomycetes	Eurotiales	Trichocomaceae	Talaromyces	Talaromyces stipitatus	Talaromyces stipitatus ATCC 10500
GCA_000003125.1/EQ962654.1.region002	not refseq	GCA_000003125.1	168	144	4	Fungi	Ascomycota	Eurotiomycetes	Eurotiales	Trichocomaceae	Talaromyces	Talaromyces stipitatus	Talaromyces stipitatus ATCC 10500
GCA_000003125.1/EQ962654.1.region003	not refseq	GCA_000003125.1	169	145	6657	Fungi	Ascomycota	Eurotiomycetes	Eurotiales	Trichocomaceae	Talaromyces	Talaromyces stipitatus	Talaromyces stipitatus ATCC 10500
GCA_000003125.1/EQ962654.1.region004	not refseq	GCA_000003125.1	170	145	2003	Fungi	Ascomycota	Eurotiomycetes	Eurotiales	Trichocomaceae	Talaromyces	Talaromyces stipitatus	Talaromyces stipitatus ATCC 10500
GCA_000003125.1/EQ962654.1.region005	not refseq	GCA_000003125.1	171	169	19122	Fungi	Ascomycota	Eurotiomycetes	Eurotiales	Trichocomaceae	Talaromyces	Talaromyces stipitatus	Talaromyces stipitatus ATCC 10500
GCA_000003125.1/EQ962654.1.region006	not refseq	GCA_000003125.1	172	144	4	Fungi	Ascomycota	Eurotiomycetes	Eurotiales	Trichocomaceae	Talaromyces	Talaromyces stipitatus	Talaromyces stipitatus ATCC 10500
GCA_000003125.1/EQ962654.1.region007	not refseq	GCA_000003125.1	173	144	3217	Fungi	Ascomycota	Eurotiomycetes	Eurotiales	Trichocomaceae	Talaromyces	Talaromyces stipitatus	Talaromyces stipitatus ATCC 10500
GCA_000003125.1/EQ962654.1.region008	not refseq	GCA_000003125.1	174	145	2203	Fungi	Ascomycota	Eurotiomycetes	Eurotiales	Trichocomaceae	Talaromyces	Talaromyces stipitatus	Talaromyces stipitatus ATCC 10500
GCA_000003125.1/EQ962655.1.region001	not refseq	GCA_000003125.1	175	145	1049	Fungi	Ascomycota	Eurotiomycetes	Eurotiales	Trichocomaceae	Talaromyces	Talaromyces stipitatus	Talaromyces stipitatus ATCC 10500
GCA_000003125.1/EQ962655.1.region002	not refseq	GCA_000003125.1	176	145	1498	Fungi	Ascomycota	Eurotiomycetes	Eurotiales	Trichocomaceae	Talaromyces	Talaromyces stipitatus	Talaromyces stipitatus ATCC 10500
GCA_000003125.1/EQ962655.1.region003	not refseq	GCA_000003125.1	177	169	13155	Fungi	Ascomycota	Eurotiomycetes	Eurotiales	Trichocomaceae	Talaromyces	Talaromyces stipitatus	Talaromyces stipitatus ATCC 10500
GCA_000003125.1/EQ962655.1.region004	not refseq	GCA_000003125.1	178	169	22808	Fungi	Ascomycota	Eurotiomycetes	Eurotiales	Trichocomaceae	Talaromyces	Talaromyces stipitatus	Talaromyces stipitatus ATCC 10500
GCA_000003125.1/EQ962655.1.region005	not refseq	GCA_000003125.1	179	172	14	Fungi	Ascomycota	Eurotiomycetes	Eurotiales	Trichocomaceae	Talaromyces	Talaromyces stipitatus	Talaromyces stipitatus ATCC 10500
GCA_000003125.1/EQ962655.1.region006	not refseq	GCA_000003125.1	180	169	14120	Fungi	Ascomycota	Eurotiomycetes	Eurotiales	Trichocomaceae	Talaromyces	Talaromyces stipitatus	Talaromyces stipitatus ATCC 10500
GCA_000003125.1/EQ962655.1.region007	not refseq	GCA_000003125.1	181	144	5080	Fungi	Ascomycota	Eurotiomycetes	Eurotiales	Trichocomaceae	Talaromyces	Talaromyces stipitatus	Talaromyces stipitatus ATCC 10500
GCA_000003125.1/EQ962655.1.region008	not refseq	GCA_000003125.1	182	169	19447	Fungi	Ascomycota	Eurotiomycetes	Eurotiales	Trichocomaceae	Talaromyces	Talaromyces stipitatus	Talaromyces stipitatus ATCC 10500
GCA_000003125.1/EQ962655.1.region009	not refseq	GCA_000003125.1	183	169	9823	Fungi	Ascomycota	Eurotiomycetes	Eurotiales	Trichocomaceae	Talaromyces	Talaromyces stipitatus	Talaromyces stipitatus ATCC 10500
GCA_000003125.1/EQ962655.1.region010	not refseq	GCA_000003125.1	184	169	9823	Fungi	Ascomycota	Eurotiomycetes	Eurotiales	Trichocomaceae	Talaromyces	Talaromyces stipitatus	Talaromyces stipitatus ATCC 10500
GCA_000003125.1/EQ962656.1.region001	not refseq	GCA_000003125.1	185	169	9748	Fungi	Ascomycota	Eurotiomycetes	Eurotiales	Trichocomaceae	Talaromyces	Talaromyces stipitatus	Talaromyces stipitatus ATCC 10500
GCA_000003125.1/EQ962656.1.region002	not refseq	GCA_000003125.1	186	169	11001	Fungi	Ascomycota	Eurotiomycetes	Eurotiales	Trichocomaceae	Talaromyces	Talaromyces stipitatus	Talaromyces stipitatus ATCC 10500
GCA_000003125.1/EQ962656.1.region003	not refseq	GCA_000003125.1	187	145	522	Fungi	Ascomycota	Eurotiomycetes	Eurotiales	Trichocomaceae	Talaromyces	Talaromyces stipitatus	Talaromyces stipitatus ATCC 10500
GCA_000003125.1/EQ962656.1.region004	not refseq	GCA_000003125.1	188	144	3870	Fungi	Ascomycota	Eurotiomycetes	Eurotiales	Trichocomaceae	Talaromyces	Talaromyces stipitatus	Talaromyces stipitatus ATCC 10500
GCA_000003125.1/EQ962656.1.region005	not refseq	GCA_000003125.1	189	169	14227	Fungi	Ascomycota	Eurotiomycetes	Eurotiales	Trichocomaceae	Talaromyces	Talaromyces stipitatus	Talaromyces stipitatus ATCC 10500
GCA_000003125.1/EQ962656.1.region006	not refseq	GCA_000003125.1	190	169	22536	Fungi	Ascomycota	Eurotiomycetes	Eurotiales	Trichocomaceae	Talaromyces	Talaromyces stipitatus	Talaromyces stipitatus ATCC 10500
GCA_000003125.1/EQ962656.1.region007	not refseq	GCA_000003125.1	191	172	62	Fungi	Ascomycota	Eurotiomycetes	Eurotiales	Trichocomaceae	Talaromyces	Talaromyces stipitatus	Talaromyces stipitatus ATCC 10500
GCA_000003125.1/EQ962657.1.region001	not refseq	GCA_000003125.1	192	145	6034	Fungi	Ascomycota	Eurotiomycetes	Eurotiales	Trichocomaceae	Talaromyces	Talaromyces stipitatus	Talaromyces stipitatus ATCC 10500
GCA_000003125.1/EQ962657.1.region002	not refseq	GCA_000003125.1	193	169	14633	Fungi	Ascomycota	Eurotiomycetes	Eurotiales	Trichocomaceae	Talaromyces	Talaromyces stipitatus	Talaromyces stipitatus ATCC 10500
GCA_000003125.1/EQ962657.1.region003	not refseq	GCA_000003125.1	194	145 169	14850	Fungi	Ascomycota	Eurotiomycetes	Eurotiales	Trichocomaceae	Talaromyces	Talaromyces stipitatus	Talaromyces stipitatus ATCC 10500
GCA_000003125.1/EQ962657.1.region004	not refseq	GCA_000003125.1	195	169	14851	Fungi	Ascomycota	Eurotiomycetes	Eurotiales	Trichocomaceae	Talaromyces	Talaromyces stipitatus	Talaromyces stipitatus ATCC 10500
GCA_000003125.1/EQ962658.1.region001	not refseq	GCA_000003125.1	196	169 144	24790	Fungi	Ascomycota	Eurotiomycetes	Eurotiales	Trichocomaceae	Talaromyces	Talaromyces stipitatus	Talaromyces stipitatus ATCC 10500
GCA_000003125.1/EQ962658.1.region002	not refseq	GCA_000003125.1	197	169	21561	Fungi	Ascomycota	Eurotiomycetes	Eurotiales	Trichocomaceae	Talaromyces	Talaromyces stipitatus	Talaromyces stipitatus ATCC 10500
GCA_000003125.1/EQ962658.1.region003	not refseq	GCA_000003125.1	198	169 144	20416	Fungi	Ascomycota	Eurotiomycetes	Eurotiales	Trichocomaceae	Talaromyces	Talaromyces stipitatus	Talaromyces stipitatus ATCC 10500
GCA_000003125.1/EQ962658.1.region004	not refseq	GCA_000003125.1	199	169	25468	Fungi	Ascomycota	Eurotiomycetes	Eurotiales	Trichocomaceae	Talaromyces	Talaromyces stipitatus	Talaromyces stipitatus ATCC 10500
GCA_000003125.1/EQ962658.1.region005	not refseq	GCA_000003125.1	200	169 144	20847	Fungi	Ascomycota	Eurotiomycetes	Eurotiales	Trichocomaceae	Talaromyces	Talaromyces stipitatus	Talaromyces stipitatus ATCC 10500
GCA_000003125.1/EQ962658.1.region006	not refseq	GCA_000003125.1	201	169 144	21262	Fungi	Ascomycota	Eurotiomycetes	Eurotiales	Trichocomaceae	Talaromyces	Talaromyces stipitatus	Talaromyces stipitatus ATCC 10500
GCA_000003125.1/EQ962658.1.region007	not refseq	GCA_000003125.1	202	144 172	1381	Fungi	Ascomycota	Eurotiomycetes	Eurotiales	Trichocomaceae	Talaromyces	Talaromyces stipitatus	Talaromyces stipitatus ATCC 10500
GCA_000003125.1/EQ962658.1.region008	not refseq	GCA_000003125.1	203	169 144	20210	Fungi	Ascomycota	Eurotiomycetes	Eurotiales	Trichocomaceae	Talaromyces	Talaromyces stipitatus	Talaromyces stipitatus ATCC 10500
GCA_000003125.1/EQ962659.1.region001	not refseq	GCA_000003125.1	204	145 169	18674	Fungi	Ascomycota	Eurotiomycetes	Eurotiales	Trichocomaceae	Talaromyces	Talaromyces stipitatus	Talaromyces stipitatus ATCC 10500
GCA_000003125.1/EQ962659.1.region002	not refseq	GCA_000003125.1	205	169 144	25565	Fungi	Ascomycota	Eurotiomycetes	Eurotiales	Trichocomaceae	Talaromyces	Talaromyces stipitatus	Talaromyces stipitatus ATCC 10500
GCA_000003125.1/EQ962660.1.region001	not refseq	GCA_000003125.1	206	169	12750	Fungi	Ascomycota	Eurotiomycetes	Eurotiales	Trichocomaceae	Talaromyces	Talaromyces stipitatus	Talaromyces stipitatus ATCC 10500
GCA_000003125.1/EQ962660.1.region002	not refseq	GCA_000003125.1	207	169	22318	Fungi	Ascomycota	Eurotiomycetes	Eurotiales	Trichocomaceae	Talaromyces	Talaromyces stipitatus	Talaromyces stipitatus ATCC 10500
GCA_000003125.1/EQ962660.1.region003	not refseq	GCA_000003125.1	208	169	11670	Fungi	Ascomycota	Eurotiomycetes	Eurotiales	Trichocomaceae	Talaromyces	Talaromyces stipitatus	Talaromyces stipitatus ATCC 10500
GCA_000003125.1/EQ962662.1.region001	not refseq	GCA_000003125.1	209	169	18648	Fungi	Ascomycota	Eurotiomycetes	Eurotiales	Trichocomaceae	Talaromyces	Talaromyces stipitatus	Talaromyces stipitatus ATCC 10500
GCA_000003125.1/EQ962663.1.region001	not refseq	GCA_000003125.1	210	172	63	Fungi	Ascomycota	Eurotiomycetes	Eurotiales	Trichocomaceae	Talaromyces	Talaromyces stipitatus	Talaromyces stipitatus ATCC 10500
GCA_000003515.2/CH476615.1.region001	not refseq	GCA_000003515.2	211	144	2608	Fungi	Ascomycota	Eurotiomycetes	Onygenales	Onygenaceae	Uncinocarpus	Uncinocarpus reesii	Uncinocarpus reesii 1704
GCA_000003515.2/CH476615.1.region002	not refseq	GCA_000003515.2	212	144	2033	Fungi	Ascomycota	Eurotiomycetes	Onygenales	Onygenaceae	Uncinocarpus	Uncinocarpus reesii	Uncinocarpus reesii 1704
GCA_000003515.2/CH476615.1.region003	not refseq	GCA_000003515.2	213	169	15276	Fungi	Ascomycota	Eurotiomycetes	Onygenales	Onygenaceae	Uncinocarpus	Uncinocarpus reesii	Uncinocarpus reesii 1704
GCA_000003515.2/CH476615.1.region004	not refseq	GCA_000003515.2	214	169 144	22216	Fungi	Ascomycota	Eurotiomycetes	Onygenales	Onygenaceae	Uncinocarpus	Uncinocarpus reesii	Uncinocarpus reesii 1704
GCA_000003515.2/CH476615.1.region005	not refseq	GCA_000003515.2	215	169	18983	Fungi	Ascomycota	Eurotiomycetes	Onygenales	Onygenaceae	Uncinocarpus	Uncinocarpus reesii	Uncinocarpus reesii 1704
GCA_000003515.2/CH476616.1.region001	not refseq	GCA_000003515.2	216	129	681	Fungi	Ascomycota	Eurotiomycetes	Onygenales	Onygenaceae	Uncinocarpus	Uncinocarpus reesii	Uncinocarpus reesii 1704
GCA_000003515.2/CH476616.1.region002	not refseq	GCA_000003515.2	217	169	11789	Fungi	Ascomycota	Eurotiomycetes	Onygenales	Onygenaceae	Uncinocarpus	Uncinocarpus reesii	Uncinocarpus reesii 1704
GCA_000003515.2/CH476616.1.region003	not refseq	GCA_000003515.2	218	172	14	Fungi	Ascomycota	Eurotiomycetes	Onygenales	Onygenaceae	Uncinocarpus	Uncinocarpus reesii	Uncinocarpus reesii 1704
GCA_000003515.2/CH476616.1.region004	not refseq	GCA_000003515.2	219	169 144	21728	Fungi	Ascomycota	Eurotiomycetes	Onygenales	Onygenaceae	Uncinocarpus	Uncinocarpus reesii	Uncinocarpus reesii 1704
GCA_000003515.2/CH476616.1.region005	not refseq	GCA_000003515.2	220	172	1410	Fungi	Ascomycota	Eurotiomycetes	Onygenales	Onygenaceae	Uncinocarpus	Uncinocarpus reesii	Uncinocarpus reesii 1704
GCA_000003515.2/CH476616.1.region006	not refseq	GCA_000003515.2	221	144 145	5905	Fungi	Ascomycota	Eurotiomycetes	Onygenales	Onygenaceae	Uncinocarpus	Uncinocarpus reesii	Uncinocarpus reesii 1704
GCA_000003515.2/CH476616.1.region007	not refseq	GCA_000003515.2	222	144	8567	Fungi	Ascomycota	Eurotiomycetes	Onygenales	Onygenaceae	Uncinocarpus	Uncinocarpus reesii	Uncinocarpus reesii 1704
GCA_000003515.2/CH476616.1.region008	not refseq	GCA_000003515.2	223	144	4	Fungi	Ascomycota	Eurotiomycetes	Onygenales	Onygenaceae	Uncinocarpus	Uncinocarpus reesii	Uncinocarpus reesii 1704
GCA_000003515.2/CH476617.1.region001	not refseq	GCA_000003515.2	224	145	2694	Fungi	Ascomycota	Eurotiomycetes	Onygenales	Onygenaceae	Uncinocarpus	Uncinocarpus reesii	Uncinocarpus reesii 1704
GCA_000003515.2/CH476617.1.region002	not refseq	GCA_000003515.2	225	129	13	Fungi	Ascomycota	Eurotiomycetes	Onygenales	Onygenaceae	Uncinocarpus	Uncinocarpus reesii	Uncinocarpus reesii 1704
GCA_000003515.2/CH476617.1.region003	not refseq	GCA_000003515.2	226	others	8	Fungi	Ascomycota	Eurotiomycetes	Onygenales	Onygenaceae	Uncinocarpus	Uncinocarpus reesii	Uncinocarpus reesii 1704
GCA_000003515.2/CH476617.1.region004	not refseq	GCA_000003515.2	227	169	21041	Fungi	Ascomycota	Eurotiomycetes	Onygenales	Onygenaceae	Uncinocarpus	Uncinocarpus reesii	Uncinocarpus reesii 1704
GCA_000003515.2/CH476618.1.region001	not refseq	GCA_000003515.2	228	169 144	23126	Fungi	Ascomycota	Eurotiomycetes	Onygenales	Onygenaceae	Uncinocarpus	Uncinocarpus reesii	Uncinocarpus reesii 1704
GCA_000003515.2/CH476618.1.region002	not refseq	GCA_000003515.2	229	145	4638	Fungi	Ascomycota	Eurotiomycetes	Onygenales	Onygenaceae	Uncinocarpus	Uncinocarpus reesii	Uncinocarpus reesii 1704
GCA_000003515.2/CH476619.1.region001	not refseq	GCA_000003515.2	230	112	58	Fungi	Ascomycota	Eurotiomycetes	Onygenales	Onygenaceae	Uncinocarpus	Uncinocarpus reesii	Uncinocarpus reesii 1704
GCA_000003515.2/CH476619.1.region002	not refseq	GCA_000003515.2	231	144 129	7082	Fungi	Ascomycota	Eurotiomycetes	Onygenales	Onygenaceae	Uncinocarpus	Uncinocarpus reesii	Uncinocarpus reesii 1704
GCA_000003525.2/EQ999973.1.region001	not refseq	GCA_000003525.2	232	144	2723	Fungi	Ascomycota	Eurotiomycetes	Onygenales	Ajellomycetaceae	Blastomyces	Blastomyces dermatitidis	Blastomyces dermatitidis ER-3
GCA_000003525.2/EQ999973.1.region002	not refseq	GCA_000003525.2	233	169	17392	Fungi	Ascomycota	Eurotiomycetes	Onygenales	Ajellomycetaceae	Blastomyces	Blastomyces dermatitidis	Blastomyces dermatitidis ER-3
GCA_000003525.2/EQ999973.1.region003	not refseq	GCA_000003525.2	234	144 129	814	Fungi	Ascomycota	Eurotiomycetes	Onygenales	Ajellomycetaceae	Blastomyces	Blastomyces dermatitidis	Blastomyces dermatitidis ER-3
GCA_000003525.2/EQ999974.1.region001	not refseq	GCA_000003525.2	235	172	2	Fungi	Ascomycota	Eurotiomycetes	Onygenales	Ajellomycetaceae	Blastomyces	Blastomyces dermatitidis	Blastomyces dermatitidis ER-3
GCA_000003525.2/EQ999976.1.region001	not refseq	GCA_000003525.2	236	172	14	Fungi	Ascomycota	Eurotiomycetes	Onygenales	Ajellomycetaceae	Blastomyces	Blastomyces dermatitidis	Blastomyces dermatitidis ER-3
GCA_000003525.2/EQ999977.1.region001	not refseq	GCA_000003525.2	237	145	1636	Fungi	Ascomycota	Eurotiomycetes	Onygenales	Ajellomycetaceae	Blastomyces	Blastomyces dermatitidis	Blastomyces dermatitidis ER-3
GCA_000003525.2/EQ999977.1.region002	not refseq	GCA_000003525.2	238	112	58	Fungi	Ascomycota	Eurotiomycetes	Onygenales	Ajellomycetaceae	Blastomyces	Blastomyces dermatitidis	Blastomyces dermatitidis ER-3
GCA_000003525.2/EQ999977.1.region003	not refseq	GCA_000003525.2	239	129	744	Fungi	Ascomycota	Eurotiomycetes	Onygenales	Ajellomycetaceae	Blastomyces	Blastomyces dermatitidis	Blastomyces dermatitidis ER-3
GCA_000003525.2/EQ999978.1.region001	not refseq	GCA_000003525.2	240	145	2861	Fungi	Ascomycota	Eurotiomycetes	Onygenales	Ajellomycetaceae	Blastomyces	Blastomyces dermatitidis	Blastomyces dermatitidis ER-3
GCA_000003525.2/EQ999978.1.region002	not refseq	GCA_000003525.2	241	145 129	757	Fungi	Ascomycota	Eurotiomycetes	Onygenales	Ajellomycetaceae	Blastomyces	Blastomyces dermatitidis	Blastomyces dermatitidis ER-3
GCA_000003525.2/EQ999980.1.region001	not refseq	GCA_000003525.2	242	172	5	Fungi	Ascomycota	Eurotiomycetes	Onygenales	Ajellomycetaceae	Blastomyces	Blastomyces dermatitidis	Blastomyces dermatitidis ER-3
GCA_000003525.2/EQ999982.1.region001	not refseq	GCA_000003525.2	243	145	2743	Fungi	Ascomycota	Eurotiomycetes	Onygenales	Ajellomycetaceae	Blastomyces	Blastomyces dermatitidis	Blastomyces dermatitidis ER-3
GCA_000003525.2/EQ999983.1.region001	not refseq	GCA_000003525.2	244	144	2595	Fungi	Ascomycota	Eurotiomycetes	Onygenales	Ajellomycetaceae	Blastomyces	Blastomyces dermatitidis	Blastomyces dermatitidis ER-3
GCA_000003525.2/EQ999983.1.region002	not refseq	GCA_000003525.2	245	144	6684	Fungi	Ascomycota	Eurotiomycetes	Onygenales	Ajellomycetaceae	Blastomyces	Blastomyces dermatitidis	Blastomyces dermatitidis ER-3
GCA_000003525.2/EQ999987.1.region001	not refseq	GCA_000003525.2	246	145	4622	Fungi	Ascomycota	Eurotiomycetes	Onygenales	Ajellomycetaceae	Blastomyces	Blastomyces dermatitidis	Blastomyces dermatitidis ER-3
GCA_000003835.1/CH408076.1.region001	not refseq	GCA_000003835.1	247	172	5	Fungi	Ascomycota	Saccharomycetes	Saccharomycetales	Metschnikowiaceae	Clavispora	Clavispora lusitaniae	Clavispora lusitaniae ATCC 42720
GCA_000003835.1/CH408080.1.region001	not refseq	GCA_000003835.1	248	172	40	Fungi	Ascomycota	Saccharomycetes	Saccharomycetales	Metschnikowiaceae	Clavispora	Clavispora lusitaniae	Clavispora lusitaniae ATCC 42720
GCA_000003835.1/CH408080.1.region002	not refseq	GCA_000003835.1	249	145	2808	Fungi	Ascomycota	Saccharomycetes	Saccharomycetales	Metschnikowiaceae	Clavispora	Clavispora lusitaniae	Clavispora lusitaniae ATCC 42720
GCA_000003855.2/GG657448.1.region001	not refseq	GCA_000003855.2	250	144	6684	Fungi	Ascomycota	Eurotiomycetes	Onygenales	Ajellomycetaceae	Blastomyces	Blastomyces gilchristii	Blastomyces gilchristii SLH14081
GCA_000003855.2/GG657448.1.region002	not refseq	GCA_000003855.2	251	144	2595	Fungi	Ascomycota	Eurotiomycetes	Onygenales	Ajellomycetaceae	Blastomyces	Blastomyces gilchristii	Blastomyces gilchristii SLH14081
GCA_000003855.2/GG657448.1.region003	not refseq	GCA_000003855.2	252	145 129	757	Fungi	Ascomycota	Eurotiomycetes	Onygenales	Ajellomycetaceae	Blastomyces	Blastomyces gilchristii	Blastomyces gilchristii SLH14081
GCA_000003855.2/GG657449.1.region001	not refseq	GCA_000003855.2	253	172	14	Fungi	Ascomycota	Eurotiomycetes	Onygenales	Ajellomycetaceae	Blastomyces	Blastomyces gilchristii	Blastomyces gilchristii SLH14081
GCA_000003855.2/GG657451.1.region001	not refseq	GCA_000003855.2	254	144 129	814	Fungi	Ascomycota	Eurotiomycetes	Onygenales	Ajellomycetaceae	Blastomyces	Blastomyces gilchristii	Blastomyces gilchristii SLH14081
GCA_000003855.2/GG657453.1.region001	not refseq	GCA_000003855.2	255	172	2	Fungi	Ascomycota	Eurotiomycetes	Onygenales	Ajellomycetaceae	Blastomyces	Blastomyces gilchristii	Blastomyces gilchristii SLH14081
GCA_000003855.2/GG657454.1.region001	not refseq	GCA_000003855.2	256	145	2743	Fungi	Ascomycota	Eurotiomycetes	Onygenales	Ajellomycetaceae	Blastomyces	Blastomyces gilchristii	Blastomyces gilchristii SLH14081
GCA_000003855.2/GG657462.1.region001	not refseq	GCA_000003855.2	257	145	2861	Fungi	Ascomycota	Eurotiomycetes	Onygenales	Ajellomycetaceae	Blastomyces	Blastomyces gilchristii	Blastomyces gilchristii SLH14081
GCA_000003855.2/GG657466.1.region001	not refseq	GCA_000003855.2	258	169	17392	Fungi	Ascomycota	Eurotiomycetes	Onygenales	Ajellomycetaceae	Blastomyces	Blastomyces gilchristii	Blastomyces gilchristii SLH14081
GCA_000003855.2/GG657469.1.region001	not refseq	GCA_000003855.2	259	144	2723	Fungi	Ascomycota	Eurotiomycetes	Onygenales	Ajellomycetaceae	Blastomyces	Blastomyces gilchristii	Blastomyces gilchristii SLH14081
GCA_000003855.2/GG657470.1.region001	not refseq	GCA_000003855.2	260	129	744	Fungi	Ascomycota	Eurotiomycetes	Onygenales	Ajellomycetaceae	Blastomyces	Blastomyces gilchristii	Blastomyces gilchristii SLH14081
GCA_000003855.2/GG657470.1.region002	not refseq	GCA_000003855.2	261	112	58	Fungi	Ascomycota	Eurotiomycetes	Onygenales	Ajellomycetaceae	Blastomyces	Blastomyces gilchristii	Blastomyces gilchristii SLH14081
GCA_000003855.2/GG657470.1.region003	not refseq	GCA_000003855.2	262	145	1636	Fungi	Ascomycota	Eurotiomycetes	Onygenales	Ajellomycetaceae	Blastomyces	Blastomyces gilchristii	Blastomyces gilchristii SLH14081
GCA_000003855.2/GG657474.1.region001	not refseq	GCA_000003855.2	263	145	4622	Fungi	Ascomycota	Eurotiomycetes	Onygenales	Ajellomycetaceae	Blastomyces	Blastomyces gilchristii	Blastomyces gilchristii SLH14081
GCA_000003855.2/GG657475.1.region001	not refseq	GCA_000003855.2	264	172	5	Fungi	Ascomycota	Eurotiomycetes	Onygenales	Ajellomycetaceae	Blastomyces	Blastomyces gilchristii	Blastomyces gilchristii SLH14081
GCA_000004155.2/KE546988.1.region001	not refseq	GCA_000004155.2	265	144	460	Fungi	Ascomycota	Schizosaccharomycetes	Schizosaccharomycetales	Schizosaccharomycetaceae	Schizosaccharomyces	Schizosaccharomyces cryophilus	Schizosaccharomyces cryophilus OY26
GCA_000004155.2/KE546988.1.region002	not refseq	GCA_000004155.2	266	172	5	Fungi	Ascomycota	Schizosaccharomycetes	Schizosaccharomycetales	Schizosaccharomycetaceae	Schizosaccharomyces	Schizosaccharomyces cryophilus	Schizosaccharomyces cryophilus OY26
GCA_000004155.2/KE546989.1.region001	not refseq	GCA_000004155.2	267	145	3429	Fungi	Ascomycota	Schizosaccharomycetes	Schizosaccharomycetales	Schizosaccharomycetaceae	Schizosaccharomyces	Schizosaccharomyces cryophilus	Schizosaccharomyces cryophilus OY26
GCA_000004155.2/KE546989.1.region002	not refseq	GCA_000004155.2	268	145	2888	Fungi	Ascomycota	Schizosaccharomycetes	Schizosaccharomycetales	Schizosaccharomycetaceae	Schizosaccharomyces	Schizosaccharomyces cryophilus	Schizosaccharomyces cryophilus OY26
GCA_000004155.2/KE546991.1.region001	not refseq	GCA_000004155.2	269	145	5803	Fungi	Ascomycota	Schizosaccharomycetes	Schizosaccharomycetales	Schizosaccharomycetaceae	Schizosaccharomyces	Schizosaccharomyces cryophilus	Schizosaccharomyces cryophilus OY26
GCA_000006255.1/EQ966236.1.region001	not refseq	GCA_000006255.1	270	145	10	Fungi	Basidiomycota	Agaricomycetes	Polyporales	Dacryobolaceae	Postia	Postia placenta	Postia placenta Mad-698-R
GCA_000006255.1/EQ966238.1.region001	not refseq	GCA_000006255.1	271	129	712	Fungi	Basidiomycota	Agaricomycetes	Polyporales	Dacryobolaceae	Postia	Postia placenta	Postia placenta Mad-698-R
GCA_000006255.1/EQ966240.1.region001	not refseq	GCA_000006255.1	272	172	69	Fungi	Basidiomycota	Agaricomycetes	Polyporales	Dacryobolaceae	Postia	Postia placenta	Postia placenta Mad-698-R
GCA_000006255.1/EQ966242.1.region001	not refseq	GCA_000006255.1	273	169	11501	Fungi	Basidiomycota	Agaricomycetes	Polyporales	Dacryobolaceae	Postia	Postia placenta	Postia placenta Mad-698-R
GCA_000006255.1/EQ966249.1.region001	not refseq	GCA_000006255.1	274	172	69	Fungi	Basidiomycota	Agaricomycetes	Polyporales	Dacryobolaceae	Postia	Postia placenta	Postia placenta Mad-698-R
GCA_000006255.1/EQ966287.1.region001	not refseq	GCA_000006255.1	275	169	7607	Fungi	Basidiomycota	Agaricomycetes	Polyporales	Dacryobolaceae	Postia	Postia placenta	Postia placenta Mad-698-R
GCA_000006255.1/EQ966290.1.region001	not refseq	GCA_000006255.1	276	172	40	Fungi	Basidiomycota	Agaricomycetes	Polyporales	Dacryobolaceae	Postia	Postia placenta	Postia placenta Mad-698-R
GCA_000006255.1/EQ966293.1.region001	not refseq	GCA_000006255.1	277	172	1	Fungi	Basidiomycota	Agaricomycetes	Polyporales	Dacryobolaceae	Postia	Postia placenta	Postia placenta Mad-698-R
GCA_000006255.1/EQ966293.1.region002	not refseq	GCA_000006255.1	278	145	10	Fungi	Basidiomycota	Agaricomycetes	Polyporales	Dacryobolaceae	Postia	Postia placenta	Postia placenta Mad-698-R
GCA_000006255.1/EQ966295.1.region001	not refseq	GCA_000006255.1	279	172	69	Fungi	Basidiomycota	Agaricomycetes	Polyporales	Dacryobolaceae	Postia	Postia placenta	Postia placenta Mad-698-R
GCA_000006255.1/EQ966297.1.region001	not refseq	GCA_000006255.1	280	172	1	Fungi	Basidiomycota	Agaricomycetes	Polyporales	Dacryobolaceae	Postia	Postia placenta	Postia placenta Mad-698-R
GCA_000006255.1/EQ966314.1.region001	not refseq	GCA_000006255.1	281	172	213	Fungi	Basidiomycota	Agaricomycetes	Polyporales	Dacryobolaceae	Postia	Postia placenta	Postia placenta Mad-698-R
GCA_000006255.1/EQ966319.1.region001	not refseq	GCA_000006255.1	282	172	1	Fungi	Basidiomycota	Agaricomycetes	Polyporales	Dacryobolaceae	Postia	Postia placenta	Postia placenta Mad-698-R
GCA_000006255.1/EQ966330.1.region001	not refseq	GCA_000006255.1	283	172	69	Fungi	Basidiomycota	Agaricomycetes	Polyporales	Dacryobolaceae	Postia	Postia placenta	Postia placenta Mad-698-R
GCA_000006255.1/EQ966333.1.region001	not refseq	GCA_000006255.1	284	172	1	Fungi	Basidiomycota	Agaricomycetes	Polyporales	Dacryobolaceae	Postia	Postia placenta	Postia placenta Mad-698-R
GCA_000006255.1/EQ966334.1.region001	not refseq	GCA_000006255.1	285	169	7836	Fungi	Basidiomycota	Agaricomycetes	Polyporales	Dacryobolaceae	Postia	Postia placenta	Postia placenta Mad-698-R
GCA_000006255.1/EQ966336.1.region001	not refseq	GCA_000006255.1	286	172	31	Fungi	Basidiomycota	Agaricomycetes	Polyporales	Dacryobolaceae	Postia	Postia placenta	Postia placenta Mad-698-R
GCA_000006255.1/EQ966337.1.region001	not refseq	GCA_000006255.1	287	172	1	Fungi	Basidiomycota	Agaricomycetes	Polyporales	Dacryobolaceae	Postia	Postia placenta	Postia placenta Mad-698-R
GCA_000006255.1/EQ966365.1.region001	not refseq	GCA_000006255.1	288	172	69	Fungi	Basidiomycota	Agaricomycetes	Polyporales	Dacryobolaceae	Postia	Postia placenta	Postia placenta Mad-698-R
GCA_000006255.1/EQ966365.1.region002	not refseq	GCA_000006255.1	289	172	69	Fungi	Basidiomycota	Agaricomycetes	Polyporales	Dacryobolaceae	Postia	Postia placenta	Postia placenta Mad-698-R
GCA_000006255.1/EQ966376.1.region001	not refseq	GCA_000006255.1	290	172	1	Fungi	Basidiomycota	Agaricomycetes	Polyporales	Dacryobolaceae	Postia	Postia placenta	Postia placenta Mad-698-R
GCA_000006255.1/EQ966376.1.region002	not refseq	GCA_000006255.1	291	172	1	Fungi	Basidiomycota	Agaricomycetes	Polyporales	Dacryobolaceae	Postia	Postia placenta	Postia placenta Mad-698-R
GCA_000006255.1/EQ966386.1.region001	not refseq	GCA_000006255.1	292	172	213	Fungi	Basidiomycota	Agaricomycetes	Polyporales	Dacryobolaceae	Postia	Postia placenta	Postia placenta Mad-698-R
GCA_000006255.1/EQ966410.1.region001	not refseq	GCA_000006255.1	293	172	69	Fungi	Basidiomycota	Agaricomycetes	Polyporales	Dacryobolaceae	Postia	Postia placenta	Postia placenta Mad-698-R
GCA_000006255.1/EQ966601.1.region001	not refseq	GCA_000006255.1	294	172	1	Fungi	Basidiomycota	Agaricomycetes	Polyporales	Dacryobolaceae	Postia	Postia placenta	Postia placenta Mad-698-R
GCA_000006255.1/EQ967422.1.region001	not refseq	GCA_000006255.1	295	172	1	Fungi	Basidiomycota	Agaricomycetes	Polyporales	Dacryobolaceae	Postia	Postia placenta	Postia placenta Mad-698-R
GCA_000006275.3/AAIH03000011.1.region001	not refseq	GCA_000006275.3	296	169	16511	Fungi	Ascomycota	Eurotiomycetes	Eurotiales	Aspergillaceae	Aspergillus	Aspergillus flavus	Aspergillus flavus NRRL3357
GCA_000006275.3/AAIH03000011.1.region002	not refseq	GCA_000006275.3	297	172	73	Fungi	Ascomycota	Eurotiomycetes	Eurotiales	Aspergillaceae	Aspergillus	Aspergillus flavus	Aspergillus flavus NRRL3357
GCA_000006275.3/AAIH03000011.1.region003	not refseq	GCA_000006275.3	298	172	1	Fungi	Ascomycota	Eurotiomycetes	Eurotiales	Aspergillaceae	Aspergillus	Aspergillus flavus	Aspergillus flavus NRRL3357
GCA_000006275.3/AAIH03000011.1.region004	not refseq	GCA_000006275.3	299	169	16152	Fungi	Ascomycota	Eurotiomycetes	Eurotiales	Aspergillaceae	Aspergillus	Aspergillus flavus	Aspergillus flavus NRRL3357
GCA_000006275.3/AAIH03000011.1.region005	not refseq	GCA_000006275.3	300	169	20706	Fungi	Ascomycota	Eurotiomycetes	Eurotiales	Aspergillaceae	Aspergillus	Aspergillus flavus	Aspergillus flavus NRRL3357
GCA_000006275.3/AAIH03000011.1.region006	not refseq	GCA_000006275.3	301	169 144	25073	Fungi	Ascomycota	Eurotiomycetes	Eurotiales	Aspergillaceae	Aspergillus	Aspergillus flavus	Aspergillus flavus NRRL3357
GCA_000006275.3/AAIH03000059.1.region001	not refseq	GCA_000006275.3	302	169	15590	Fungi	Ascomycota	Eurotiomycetes	Eurotiales	Aspergillaceae	Aspergillus	Aspergillus flavus	Aspergillus flavus NRRL3357
GCA_000006275.3/AAIH03000059.1.region002	not refseq	GCA_000006275.3	303	169	21806	Fungi	Ascomycota	Eurotiomycetes	Eurotiales	Aspergillaceae	Aspergillus	Aspergillus flavus	Aspergillus flavus NRRL3357
GCA_000006275.3/AAIH03000059.1.region003	not refseq	GCA_000006275.3	304	169	11164	Fungi	Ascomycota	Eurotiomycetes	Eurotiales	Aspergillaceae	Aspergillus	Aspergillus flavus	Aspergillus flavus NRRL3357
GCA_000006275.3/AAIH03000059.1.region004	not refseq	GCA_000006275.3	305	145	3960	Fungi	Ascomycota	Eurotiomycetes	Eurotiales	Aspergillaceae	Aspergillus	Aspergillus flavus	Aspergillus flavus NRRL3357
GCA_000006275.3/AAIH03000068.1.region001	not refseq	GCA_000006275.3	306	144	4971	Fungi	Ascomycota	Eurotiomycetes	Eurotiales	Aspergillaceae	Aspergillus	Aspergillus flavus	Aspergillus flavus NRRL3357
GCA_000006275.3/AAIH03000068.1.region002	not refseq	GCA_000006275.3	307	169 144	19434	Fungi	Ascomycota	Eurotiomycetes	Eurotiales	Aspergillaceae	Aspergillus	Aspergillus flavus	Aspergillus flavus NRRL3357
GCA_000006275.3/AAIH03000068.1.region003	not refseq	GCA_000006275.3	308	144	7344	Fungi	Ascomycota	Eurotiomycetes	Eurotiales	Aspergillaceae	Aspergillus	Aspergillus flavus	Aspergillus flavus NRRL3357
GCA_000006275.3/AAIH03000072.1.region001	not refseq	GCA_000006275.3	309	145	3869	Fungi	Ascomycota	Eurotiomycetes	Eurotiales	Aspergillaceae	Aspergillus	Aspergillus flavus	Aspergillus flavus NRRL3357
GCA_000006275.3/AAIH03000072.1.region002	not refseq	GCA_000006275.3	310	169	14476	Fungi	Ascomycota	Eurotiomycetes	Eurotiales	Aspergillaceae	Aspergillus	Aspergillus flavus	Aspergillus flavus NRRL3357
GCA_000006275.3/AAIH03000072.1.region003	not refseq	GCA_000006275.3	311	169 144	20219	Fungi	Ascomycota	Eurotiomycetes	Eurotiales	Aspergillaceae	Aspergillus	Aspergillus flavus	Aspergillus flavus NRRL3357
GCA_000006275.3/AAIH03000072.1.region004	not refseq	GCA_000006275.3	312	144	475	Fungi	Ascomycota	Eurotiomycetes	Eurotiales	Aspergillaceae	Aspergillus	Aspergillus flavus	Aspergillus flavus NRRL3357
GCA_000006275.3/AAIH03000072.1.region005	not refseq	GCA_000006275.3	313	129	762	Fungi	Ascomycota	Eurotiomycetes	Eurotiales	Aspergillaceae	Aspergillus	Aspergillus flavus	Aspergillus flavus NRRL3357
GCA_000006275.3/AAIH03000072.1.region006	not refseq	GCA_000006275.3	314	112	58	Fungi	Ascomycota	Eurotiomycetes	Eurotiales	Aspergillaceae	Aspergillus	Aspergillus flavus	Aspergillus flavus NRRL3357
GCA_000006275.3/AAIH03000072.1.region007	not refseq	GCA_000006275.3	315	others	8	Fungi	Ascomycota	Eurotiomycetes	Eurotiales	Aspergillaceae	Aspergillus	Aspergillus flavus	Aspergillus flavus NRRL3357
GCA_000006275.3/AAIH03000075.1.region001	not refseq	GCA_000006275.3	316	169	12463	Fungi	Ascomycota	Eurotiomycetes	Eurotiales	Aspergillaceae	Aspergillus	Aspergillus flavus	Aspergillus flavus NRRL3357
GCA_000006275.3/AAIH03000077.1.region001	not refseq	GCA_000006275.3	317	169	12180	Fungi	Ascomycota	Eurotiomycetes	Eurotiales	Aspergillaceae	Aspergillus	Aspergillus flavus	Aspergillus flavus NRRL3357
GCA_000006275.3/AAIH03000077.1.region002	not refseq	GCA_000006275.3	318	169	16575	Fungi	Ascomycota	Eurotiomycetes	Eurotiales	Aspergillaceae	Aspergillus	Aspergillus flavus	Aspergillus flavus NRRL3357
GCA_000006275.3/AAIH03000077.1.region003	not refseq	GCA_000006275.3	319	172	5	Fungi	Ascomycota	Eurotiomycetes	Eurotiales	Aspergillaceae	Aspergillus	Aspergillus flavus	Aspergillus flavus NRRL3357
GCA_000006275.3/AAIH03000077.1.region004	not refseq	GCA_000006275.3	320	145	1256	Fungi	Ascomycota	Eurotiomycetes	Eurotiales	Aspergillaceae	Aspergillus	Aspergillus flavus	Aspergillus flavus NRRL3357
GCA_000006275.3/AAIH03000077.1.region005	not refseq	GCA_000006275.3	321	169	24464	Fungi	Ascomycota	Eurotiomycetes	Eurotiales	Aspergillaceae	Aspergillus	Aspergillus flavus	Aspergillus flavus NRRL3357
GCA_000006275.3/AAIH03000077.1.region006	not refseq	GCA_000006275.3	322	145	6002	Fungi	Ascomycota	Eurotiomycetes	Eurotiales	Aspergillaceae	Aspergillus	Aspergillus flavus	Aspergillus flavus NRRL3357
GCA_000006275.3/AAIH03000077.1.region007	not refseq	GCA_000006275.3	323	145	2873	Fungi	Ascomycota	Eurotiomycetes	Eurotiales	Aspergillaceae	Aspergillus	Aspergillus flavus	Aspergillus flavus NRRL3357
GCA_000006275.3/AAIH03000077.1.region008	not refseq	GCA_000006275.3	324	145	9766	Fungi	Ascomycota	Eurotiomycetes	Eurotiales	Aspergillaceae	Aspergillus	Aspergillus flavus	Aspergillus flavus NRRL3357
GCA_000006275.3/AAIH03000093.1.region001	not refseq	GCA_000006275.3	325	145	1595	Fungi	Ascomycota	Eurotiomycetes	Eurotiales	Aspergillaceae	Aspergillus	Aspergillus flavus	Aspergillus flavus NRRL3357
GCA_000006275.3/AAIH03000093.1.region002	not refseq	GCA_000006275.3	326	172	2796	Fungi	Ascomycota	Eurotiomycetes	Eurotiales	Aspergillaceae	Aspergillus	Aspergillus flavus	Aspergillus flavus NRRL3357
GCA_000006275.3/AAIH03000103.1.region001	not refseq	GCA_000006275.3	327	169	11965	Fungi	Ascomycota	Eurotiomycetes	Eurotiales	Aspergillaceae	Aspergillus	Aspergillus flavus	Aspergillus flavus NRRL3357
GCA_000006275.3/AAIH03000103.1.region002	not refseq	GCA_000006275.3	328	144	8565	Fungi	Ascomycota	Eurotiomycetes	Eurotiales	Aspergillaceae	Aspergillus	Aspergillus flavus	Aspergillus flavus NRRL3357
GCA_000006275.3/AAIH03000103.1.region003	not refseq	GCA_000006275.3	329	172	62	Fungi	Ascomycota	Eurotiomycetes	Eurotiales	Aspergillaceae	Aspergillus	Aspergillus flavus	Aspergillus flavus NRRL3357
GCA_000006275.3/AAIH03000103.1.region004	not refseq	GCA_000006275.3	330	145	6349	Fungi	Ascomycota	Eurotiomycetes	Eurotiales	Aspergillaceae	Aspergillus	Aspergillus flavus	Aspergillus flavus NRRL3357
GCA_000006275.3/AAIH03000103.1.region005	not refseq	GCA_000006275.3	331	172 144	840	Fungi	Ascomycota	Eurotiomycetes	Eurotiales	Aspergillaceae	Aspergillus	Aspergillus flavus	Aspergillus flavus NRRL3357
GCA_000006275.3/AAIH03000103.1.region006	not refseq	GCA_000006275.3	332	129	739	Fungi	Ascomycota	Eurotiomycetes	Eurotiales	Aspergillaceae	Aspergillus	Aspergillus flavus	Aspergillus flavus NRRL3357
GCA_000006275.3/AAIH03000161.1.region001	not refseq	GCA_000006275.3	333	129	13	Fungi	Ascomycota	Eurotiomycetes	Eurotiales	Aspergillaceae	Aspergillus	Aspergillus flavus	Aspergillus flavus NRRL3357
GCA_000006275.3/AAIH03000161.1.region002	not refseq	GCA_000006275.3	334	144	7978	Fungi	Ascomycota	Eurotiomycetes	Eurotiales	Aspergillaceae	Aspergillus	Aspergillus flavus	Aspergillus flavus NRRL3357
GCA_000006275.3/AAIH03000161.1.region003	not refseq	GCA_000006275.3	335	145	4157	Fungi	Ascomycota	Eurotiomycetes	Eurotiales	Aspergillaceae	Aspergillus	Aspergillus flavus	Aspergillus flavus NRRL3357
GCA_000006275.3/AAIH03000161.1.region004	not refseq	GCA_000006275.3	336	169 144	21814	Fungi	Ascomycota	Eurotiomycetes	Eurotiales	Aspergillaceae	Aspergillus	Aspergillus flavus	Aspergillus flavus NRRL3357
GCA_000006275.3/AAIH03000161.1.region005	not refseq	GCA_000006275.3	337	172	1549	Fungi	Ascomycota	Eurotiomycetes	Eurotiales	Aspergillaceae	Aspergillus	Aspergillus flavus	Aspergillus flavus NRRL3357
GCA_000006275.3/AAIH03000170.1.region001	not refseq	GCA_000006275.3	338	144	1538	Fungi	Ascomycota	Eurotiomycetes	Eurotiales	Aspergillaceae	Aspergillus	Aspergillus flavus	Aspergillus flavus NRRL3357
GCA_000006275.3/AAIH03000170.1.region002	not refseq	GCA_000006275.3	339	144	5413	Fungi	Ascomycota	Eurotiomycetes	Eurotiales	Aspergillaceae	Aspergillus	Aspergillus flavus	Aspergillus flavus NRRL3357
GCA_000006275.3/AAIH03000170.1.region003	not refseq	GCA_000006275.3	340	169 144	26591	Fungi	Ascomycota	Eurotiomycetes	Eurotiales	Aspergillaceae	Aspergillus	Aspergillus flavus	Aspergillus flavus NRRL3357
GCA_000006275.3/AAIH03000170.1.region004	not refseq	GCA_000006275.3	341	144	4	Fungi	Ascomycota	Eurotiomycetes	Eurotiales	Aspergillaceae	Aspergillus	Aspergillus flavus	Aspergillus flavus NRRL3357
GCA_000006275.3/AAIH03000170.1.region005	not refseq	GCA_000006275.3	342	others	2218	Fungi	Ascomycota	Eurotiomycetes	Eurotiales	Aspergillaceae	Aspergillus	Aspergillus flavus	Aspergillus flavus NRRL3357
GCA_000006275.3/AAIH03000170.1.region006	not refseq	GCA_000006275.3	343	144 145	7826	Fungi	Ascomycota	Eurotiomycetes	Eurotiales	Aspergillaceae	Aspergillus	Aspergillus flavus	Aspergillus flavus NRRL3357
GCA_000006275.3/AAIH03000173.1.region001	not refseq	GCA_000006275.3	344	172	1	Fungi	Ascomycota	Eurotiomycetes	Eurotiales	Aspergillaceae	Aspergillus	Aspergillus flavus	Aspergillus flavus NRRL3357
GCA_000006275.3/AAIH03000173.1.region002	not refseq	GCA_000006275.3	345	169	23984	Fungi	Ascomycota	Eurotiomycetes	Eurotiales	Aspergillaceae	Aspergillus	Aspergillus flavus	Aspergillus flavus NRRL3357
GCA_000006275.3/AAIH03000173.1.region003	not refseq	GCA_000006275.3	346	129	664	Fungi	Ascomycota	Eurotiomycetes	Eurotiales	Aspergillaceae	Aspergillus	Aspergillus flavus	Aspergillus flavus NRRL3357
GCA_000006275.3/AAIH03000173.1.region004	not refseq	GCA_000006275.3	347	144	4	Fungi	Ascomycota	Eurotiomycetes	Eurotiales	Aspergillaceae	Aspergillus	Aspergillus flavus	Aspergillus flavus NRRL3357
GCA_000006275.3/AAIH03000173.1.region005	not refseq	GCA_000006275.3	348	169 144	25664	Fungi	Ascomycota	Eurotiomycetes	Eurotiales	Aspergillaceae	Aspergillus	Aspergillus flavus	Aspergillus flavus NRRL3357
GCA_000006275.3/AAIH03000173.1.region006	not refseq	GCA_000006275.3	349	169	17117	Fungi	Ascomycota	Eurotiomycetes	Eurotiales	Aspergillaceae	Aspergillus	Aspergillus flavus	Aspergillus flavus NRRL3357
GCA_000006275.3/AAIH03000173.1.region007	not refseq	GCA_000006275.3	350	172	14	Fungi	Ascomycota	Eurotiomycetes	Eurotiales	Aspergillaceae	Aspergillus	Aspergillus flavus	Aspergillus flavus NRRL3357
GCA_000006275.3/AAIH03000181.1.region001	not refseq	GCA_000006275.3	351	172 144	2527	Fungi	Ascomycota	Eurotiomycetes	Eurotiales	Aspergillaceae	Aspergillus	Aspergillus flavus	Aspergillus flavus NRRL3357
GCA_000006275.3/AAIH03000181.1.region002	not refseq	GCA_000006275.3	352	169	13662	Fungi	Ascomycota	Eurotiomycetes	Eurotiales	Aspergillaceae	Aspergillus	Aspergillus flavus	Aspergillus flavus NRRL3357
GCA_000006275.3/AAIH03000181.1.region003	not refseq	GCA_000006275.3	353	169 144	26594	Fungi	Ascomycota	Eurotiomycetes	Eurotiales	Aspergillaceae	Aspergillus	Aspergillus flavus	Aspergillus flavus NRRL3357
GCA_000006275.3/AAIH03000181.1.region004	not refseq	GCA_000006275.3	354	144	791	Fungi	Ascomycota	Eurotiomycetes	Eurotiales	Aspergillaceae	Aspergillus	Aspergillus flavus	Aspergillus flavus NRRL3357
GCA_000006275.3/AAIH03000200.1.region001	not refseq	GCA_000006275.3	355	172	2	Fungi	Ascomycota	Eurotiomycetes	Eurotiales	Aspergillaceae	Aspergillus	Aspergillus flavus	Aspergillus flavus NRRL3357
GCA_000006275.3/AAIH03000226.1.region001	not refseq	GCA_000006275.3	356	145	2781	Fungi	Ascomycota	Eurotiomycetes	Eurotiales	Aspergillaceae	Aspergillus	Aspergillus flavus	Aspergillus flavus NRRL3357
GCA_000006275.3/AAIH03000226.1.region002	not refseq	GCA_000006275.3	357	144	2694	Fungi	Ascomycota	Eurotiomycetes	Eurotiales	Aspergillaceae	Aspergillus	Aspergillus flavus	Aspergillus flavus NRRL3357
GCA_000006275.3/AAIH03000226.1.region003	not refseq	GCA_000006275.3	358	145	2901	Fungi	Ascomycota	Eurotiomycetes	Eurotiales	Aspergillaceae	Aspergillus	Aspergillus flavus	Aspergillus flavus NRRL3357
GCA_000006275.3/AAIH03000235.1.region001	not refseq	GCA_000006275.3	359	172	2786	Fungi	Ascomycota	Eurotiomycetes	Eurotiales	Aspergillaceae	Aspergillus	Aspergillus flavus	Aspergillus flavus NRRL3357
GCA_000006275.3/AAIH03000235.1.region002	not refseq	GCA_000006275.3	360	145	5209	Fungi	Ascomycota	Eurotiomycetes	Eurotiales	Aspergillaceae	Aspergillus	Aspergillus flavus	Aspergillus flavus NRRL3357
GCA_000006275.3/AAIH03000235.1.region003	not refseq	GCA_000006275.3	361	169	17125	Fungi	Ascomycota	Eurotiomycetes	Eurotiales	Aspergillaceae	Aspergillus	Aspergillus flavus	Aspergillus flavus NRRL3357
GCA_000006275.3/AAIH03000235.1.region004	not refseq	GCA_000006275.3	362	167	59	Fungi	Ascomycota	Eurotiomycetes	Eurotiales	Aspergillaceae	Aspergillus	Aspergillus flavus	Aspergillus flavus NRRL3357
GCA_000006275.3/AAIH03000235.1.region005	not refseq	GCA_000006275.3	363	169	14995	Fungi	Ascomycota	Eurotiomycetes	Eurotiales	Aspergillaceae	Aspergillus	Aspergillus flavus	Aspergillus flavus NRRL3357
GCA_000006275.3/AAIH03000235.1.region006	not refseq	GCA_000006275.3	364	144	6678	Fungi	Ascomycota	Eurotiomycetes	Eurotiales	Aspergillaceae	Aspergillus	Aspergillus flavus	Aspergillus flavus NRRL3357
GCA_000006275.3/AAIH03000235.1.region007	not refseq	GCA_000006275.3	365	169	18656	Fungi	Ascomycota	Eurotiomycetes	Eurotiales	Aspergillaceae	Aspergillus	Aspergillus flavus	Aspergillus flavus NRRL3357
GCA_000006275.3/AAIH03000265.1.region001	not refseq	GCA_000006275.3	366	169	13735	Fungi	Ascomycota	Eurotiomycetes	Eurotiales	Aspergillaceae	Aspergillus	Aspergillus flavus	Aspergillus flavus NRRL3357
GCA_000006275.3/AAIH03000265.1.region002	not refseq	GCA_000006275.3	367	129	700	Fungi	Ascomycota	Eurotiomycetes	Eurotiales	Aspergillaceae	Aspergillus	Aspergillus flavus	Aspergillus flavus NRRL3357
GCA_000006275.3/AAIH03000265.1.region003	not refseq	GCA_000006275.3	368	172	1	Fungi	Ascomycota	Eurotiomycetes	Eurotiales	Aspergillaceae	Aspergillus	Aspergillus flavus	Aspergillus flavus NRRL3357
GCA_000006275.3/AAIH03000265.1.region004	not refseq	GCA_000006275.3	369	169	19653	Fungi	Ascomycota	Eurotiomycetes	Eurotiales	Aspergillaceae	Aspergillus	Aspergillus flavus	Aspergillus flavus NRRL3357
GCA_000006275.3/AAIH03000282.1.region001	not refseq	GCA_000006275.3	370	others	7017	Fungi	Ascomycota	Eurotiomycetes	Eurotiales	Aspergillaceae	Aspergillus	Aspergillus flavus	Aspergillus flavus NRRL3357
GCA_000006275.3/AAIH03000282.1.region002	not refseq	GCA_000006275.3	371	144 129	6003	Fungi	Ascomycota	Eurotiomycetes	Eurotiales	Aspergillaceae	Aspergillus	Aspergillus flavus	Aspergillus flavus NRRL3357
GCA_000006275.3/AAIH03000282.1.region003	not refseq	GCA_000006275.3	372	172	63	Fungi	Ascomycota	Eurotiomycetes	Eurotiales	Aspergillaceae	Aspergillus	Aspergillus flavus	Aspergillus flavus NRRL3357
GCA_000006275.3/AAIH03000282.1.region004	not refseq	GCA_000006275.3	373	others	6669	Fungi	Ascomycota	Eurotiomycetes	Eurotiales	Aspergillaceae	Aspergillus	Aspergillus flavus	Aspergillus flavus NRRL3357
GCA_000006275.3/AAIH03000282.1.region005	not refseq	GCA_000006275.3	374	172	3423	Fungi	Ascomycota	Eurotiomycetes	Eurotiales	Aspergillaceae	Aspergillus	Aspergillus flavus	Aspergillus flavus NRRL3357
GCA_000006275.3/AAIH03000282.1.region006	not refseq	GCA_000006275.3	375	169 144	18892	Fungi	Ascomycota	Eurotiomycetes	Eurotiales	Aspergillaceae	Aspergillus	Aspergillus flavus	Aspergillus flavus NRRL3357
GCA_000006335.3/GG692395.1.region001	not refseq	GCA_000006335.3	376	172	40	Fungi	Ascomycota	Saccharomycetes	Saccharomycetales	Others	Candida	Candida tropicalis	Candida tropicalis MYA-3404
GCA_000006335.3/GG692396.1.region001	not refseq	GCA_000006335.3	377	172	5	Fungi	Ascomycota	Saccharomycetes	Saccharomycetales	Others	Candida	Candida tropicalis	Candida tropicalis MYA-3404
GCA_000006335.3/GG692400.1.region001	not refseq	GCA_000006335.3	378	145 112	3015	Fungi	Ascomycota	Saccharomycetes	Saccharomycetales	Others	Candida	Candida tropicalis	Candida tropicalis MYA-3404
GCA_000006445.2/CR382133.2.region001	GCA_000006445.2	GCA_000006445.2	379	172	40	Fungi	Ascomycota	Saccharomycetes	Saccharomycetales	Debaryomycetaceae	Debaryomyces	Debaryomyces hansenii	Debaryomyces hansenii CBS767
GCA_000006445.2/CR382136.2.region001	GCA_000006445.2	GCA_000006445.2	380	172	1019	Fungi	Ascomycota	Saccharomycetes	Saccharomycetales	Debaryomycetaceae	Debaryomyces	Debaryomyces hansenii	Debaryomyces hansenii CBS767
GCA_000006445.2/CR382136.2.region002	GCA_000006445.2	GCA_000006445.2	381	145	2883	Fungi	Ascomycota	Saccharomycetes	Saccharomycetales	Debaryomycetaceae	Debaryomyces	Debaryomyces hansenii	Debaryomyces hansenii CBS767
GCA_000011425.1/BN001301.1.region001	GCA_000011425.1	GCA_000011425.1	382	169 144	25044	Fungi	Ascomycota	Eurotiomycetes	Eurotiales	Aspergillaceae	Aspergillus	Aspergillus nidulans	Aspergillus nidulans FGSC A4
GCA_000011425.1/BN001301.1.region002	GCA_000011425.1	GCA_000011425.1	383	169	21280	Fungi	Ascomycota	Eurotiomycetes	Eurotiales	Aspergillaceae	Aspergillus	Aspergillus nidulans	Aspergillus nidulans FGSC A4
GCA_000011425.1/BN001301.1.region003	GCA_000011425.1	GCA_000011425.1	384	144	834	Fungi	Ascomycota	Eurotiomycetes	Eurotiales	Aspergillaceae	Aspergillus	Aspergillus nidulans	Aspergillus nidulans FGSC A4
GCA_000011425.1/BN001301.1.region004	GCA_000011425.1	GCA_000011425.1	385	169	11952	Fungi	Ascomycota	Eurotiomycetes	Eurotiales	Aspergillaceae	Aspergillus	Aspergillus nidulans	Aspergillus nidulans FGSC A4
GCA_000011425.1/BN001301.1.region005	GCA_000011425.1	GCA_000011425.1	386	169 144	22068	Fungi	Ascomycota	Eurotiomycetes	Eurotiales	Aspergillaceae	Aspergillus	Aspergillus nidulans	Aspergillus nidulans FGSC A4
GCA_000011425.1/BN001302.1.region001	GCA_000011425.1	GCA_000011425.1	387	144	7597	Fungi	Ascomycota	Eurotiomycetes	Eurotiales	Aspergillaceae	Aspergillus	Aspergillus nidulans	Aspergillus nidulans FGSC A4
GCA_000011425.1/BN001302.1.region002	GCA_000011425.1	GCA_000011425.1	388	169	21086	Fungi	Ascomycota	Eurotiomycetes	Eurotiales	Aspergillaceae	Aspergillus	Aspergillus nidulans	Aspergillus nidulans FGSC A4
GCA_000011425.1/BN001302.1.region003	GCA_000011425.1	GCA_000011425.1	389	145	2766	Fungi	Ascomycota	Eurotiomycetes	Eurotiales	Aspergillaceae	Aspergillus	Aspergillus nidulans	Aspergillus nidulans FGSC A4
GCA_000011425.1/BN001302.1.region004	GCA_000011425.1	GCA_000011425.1	390	169	13931	Fungi	Ascomycota	Eurotiomycetes	Eurotiales	Aspergillaceae	Aspergillus	Aspergillus nidulans	Aspergillus nidulans FGSC A4
GCA_000011425.1/BN001302.1.region005	GCA_000011425.1	GCA_000011425.1	391	172	14	Fungi	Ascomycota	Eurotiomycetes	Eurotiales	Aspergillaceae	Aspergillus	Aspergillus nidulans	Aspergillus nidulans FGSC A4
GCA_000011425.1/BN001302.1.region006	GCA_000011425.1	GCA_000011425.1	392	172	14	Fungi	Ascomycota	Eurotiomycetes	Eurotiales	Aspergillaceae	Aspergillus	Aspergillus nidulans	Aspergillus nidulans FGSC A4
GCA_000011425.1/BN001302.1.region007	GCA_000011425.1	GCA_000011425.1	393	145	1452	Fungi	Ascomycota	Eurotiomycetes	Eurotiales	Aspergillaceae	Aspergillus	Aspergillus nidulans	Aspergillus nidulans FGSC A4
GCA_000011425.1/BN001302.1.region008	GCA_000011425.1	GCA_000011425.1	394	169	20315	Fungi	Ascomycota	Eurotiomycetes	Eurotiales	Aspergillaceae	Aspergillus	Aspergillus nidulans	Aspergillus nidulans FGSC A4
GCA_000011425.1/BN001302.1.region009	GCA_000011425.1	GCA_000011425.1	395	144	7368	Fungi	Ascomycota	Eurotiomycetes	Eurotiales	Aspergillaceae	Aspergillus	Aspergillus nidulans	Aspergillus nidulans FGSC A4
GCA_000011425.1/BN001303.1.region001	GCA_000011425.1	GCA_000011425.1	396	145	2027	Fungi	Ascomycota	Eurotiomycetes	Eurotiales	Aspergillaceae	Aspergillus	Aspergillus nidulans	Aspergillus nidulans FGSC A4
GCA_000011425.1/BN001303.1.region002	GCA_000011425.1	GCA_000011425.1	397	144	735	Fungi	Ascomycota	Eurotiomycetes	Eurotiales	Aspergillaceae	Aspergillus	Aspergillus nidulans	Aspergillus nidulans FGSC A4
GCA_000011425.1/BN001304.1.region001	GCA_000011425.1	GCA_000011425.1	398	169	25861	Fungi	Ascomycota	Eurotiomycetes	Eurotiales	Aspergillaceae	Aspergillus	Aspergillus nidulans	Aspergillus nidulans FGSC A4
GCA_000011425.1/BN001304.1.region002	GCA_000011425.1	GCA_000011425.1	399	169	22656	Fungi	Ascomycota	Eurotiomycetes	Eurotiales	Aspergillaceae	Aspergillus	Aspergillus nidulans	Aspergillus nidulans FGSC A4
GCA_000011425.1/BN001305.1.region001	GCA_000011425.1	GCA_000011425.1	400	169	21545	Fungi	Ascomycota	Eurotiomycetes	Eurotiales	Aspergillaceae	Aspergillus	Aspergillus nidulans	Aspergillus nidulans FGSC A4
GCA_000011425.1/BN001305.1.region002	GCA_000011425.1	GCA_000011425.1	401	169 144	25544	Fungi	Ascomycota	Eurotiomycetes	Eurotiales	Aspergillaceae	Aspergillus	Aspergillus nidulans	Aspergillus nidulans FGSC A4
GCA_000011425.1/BN001305.1.region003	GCA_000011425.1	GCA_000011425.1	402	129	13	Fungi	Ascomycota	Eurotiomycetes	Eurotiales	Aspergillaceae	Aspergillus	Aspergillus nidulans	Aspergillus nidulans FGSC A4
GCA_000011425.1/BN001305.1.region004	GCA_000011425.1	GCA_000011425.1	403	144 145 129	8270	Fungi	Ascomycota	Eurotiomycetes	Eurotiales	Aspergillaceae	Aspergillus	Aspergillus nidulans	Aspergillus nidulans FGSC A4
GCA_000011425.1/BN001305.1.region005	GCA_000011425.1	GCA_000011425.1	404	145	2694	Fungi	Ascomycota	Eurotiomycetes	Eurotiales	Aspergillaceae	Aspergillus	Aspergillus nidulans	Aspergillus nidulans FGSC A4
GCA_000011425.1/BN001305.1.region006	GCA_000011425.1	GCA_000011425.1	405	172	32	Fungi	Ascomycota	Eurotiomycetes	Eurotiales	Aspergillaceae	Aspergillus	Aspergillus nidulans	Aspergillus nidulans FGSC A4
GCA_000011425.1/BN001305.1.region007	GCA_000011425.1	GCA_000011425.1	406	145	3429	Fungi	Ascomycota	Eurotiomycetes	Eurotiales	Aspergillaceae	Aspergillus	Aspergillus nidulans	Aspergillus nidulans FGSC A4
GCA_000011425.1/BN001305.1.region008	GCA_000011425.1	GCA_000011425.1	407	112	5945	Fungi	Ascomycota	Eurotiomycetes	Eurotiales	Aspergillaceae	Aspergillus	Aspergillus nidulans	Aspergillus nidulans FGSC A4
GCA_000011425.1/BN001306.1.region001	GCA_000011425.1	GCA_000011425.1	408	129 144 169	26307	Fungi	Ascomycota	Eurotiomycetes	Eurotiales	Aspergillaceae	Aspergillus	Aspergillus nidulans	Aspergillus nidulans FGSC A4
GCA_000011425.1/BN001306.1.region002	GCA_000011425.1	GCA_000011425.1	409	172	73	Fungi	Ascomycota	Eurotiomycetes	Eurotiales	Aspergillaceae	Aspergillus	Aspergillus nidulans	Aspergillus nidulans FGSC A4
GCA_000011425.1/BN001306.1.region003	GCA_000011425.1	GCA_000011425.1	410	112	163	Fungi	Ascomycota	Eurotiomycetes	Eurotiales	Aspergillaceae	Aspergillus	Aspergillus nidulans	Aspergillus nidulans FGSC A4
GCA_000011425.1/BN001306.1.region004	GCA_000011425.1	GCA_000011425.1	411	145 169	25700	Fungi	Ascomycota	Eurotiomycetes	Eurotiales	Aspergillaceae	Aspergillus	Aspergillus nidulans	Aspergillus nidulans FGSC A4
GCA_000011425.1/BN001306.1.region005	GCA_000011425.1	GCA_000011425.1	412	172	5	Fungi	Ascomycota	Eurotiomycetes	Eurotiales	Aspergillaceae	Aspergillus	Aspergillus nidulans	Aspergillus nidulans FGSC A4
GCA_000011425.1/BN001306.1.region006	GCA_000011425.1	GCA_000011425.1	413	172	3075	Fungi	Ascomycota	Eurotiomycetes	Eurotiales	Aspergillaceae	Aspergillus	Aspergillus nidulans	Aspergillus nidulans FGSC A4
GCA_000011425.1/BN001306.1.region007	GCA_000011425.1	GCA_000011425.1	414	169	18150	Fungi	Ascomycota	Eurotiomycetes	Eurotiales	Aspergillaceae	Aspergillus	Aspergillus nidulans	Aspergillus nidulans FGSC A4
GCA_000011425.1/BN001306.1.region008	GCA_000011425.1	GCA_000011425.1	415	145	10	Fungi	Ascomycota	Eurotiomycetes	Eurotiales	Aspergillaceae	Aspergillus	Aspergillus nidulans	Aspergillus nidulans FGSC A4
GCA_000011425.1/BN001306.1.region009	GCA_000011425.1	GCA_000011425.1	416	144	1915	Fungi	Ascomycota	Eurotiomycetes	Eurotiales	Aspergillaceae	Aspergillus	Aspergillus nidulans	Aspergillus nidulans FGSC A4
GCA_000011425.1/BN001307.1.region001	GCA_000011425.1	GCA_000011425.1	417	169	17235	Fungi	Ascomycota	Eurotiomycetes	Eurotiales	Aspergillaceae	Aspergillus	Aspergillus nidulans	Aspergillus nidulans FGSC A4
GCA_000011425.1/BN001307.1.region002	GCA_000011425.1	GCA_000011425.1	418	169	20639	Fungi	Ascomycota	Eurotiomycetes	Eurotiales	Aspergillaceae	Aspergillus	Aspergillus nidulans	Aspergillus nidulans FGSC A4
GCA_000011425.1/BN001307.1.region003	GCA_000011425.1	GCA_000011425.1	419	145	412	Fungi	Ascomycota	Eurotiomycetes	Eurotiales	Aspergillaceae	Aspergillus	Aspergillus nidulans	Aspergillus nidulans FGSC A4
GCA_000011425.1/BN001307.1.region004	GCA_000011425.1	GCA_000011425.1	420	169	15521	Fungi	Ascomycota	Eurotiomycetes	Eurotiales	Aspergillaceae	Aspergillus	Aspergillus nidulans	Aspergillus nidulans FGSC A4
GCA_000011425.1/BN001307.1.region005	GCA_000011425.1	GCA_000011425.1	421	169	25068	Fungi	Ascomycota	Eurotiomycetes	Eurotiales	Aspergillaceae	Aspergillus	Aspergillus nidulans	Aspergillus nidulans FGSC A4
GCA_000011425.1/BN001307.1.region006	GCA_000011425.1	GCA_000011425.1	422	145	4242	Fungi	Ascomycota	Eurotiomycetes	Eurotiales	Aspergillaceae	Aspergillus	Aspergillus nidulans	Aspergillus nidulans FGSC A4
GCA_000011425.1/BN001307.1.region007	GCA_000011425.1	GCA_000011425.1	423	129	793	Fungi	Ascomycota	Eurotiomycetes	Eurotiales	Aspergillaceae	Aspergillus	Aspergillus nidulans	Aspergillus nidulans FGSC A4
GCA_000011425.1/BN001307.1.region008	GCA_000011425.1	GCA_000011425.1	424	145	6693	Fungi	Ascomycota	Eurotiomycetes	Eurotiales	Aspergillaceae	Aspergillus	Aspergillus nidulans	Aspergillus nidulans FGSC A4
GCA_000011425.1/BN001307.1.region009	GCA_000011425.1	GCA_000011425.1	425	144 169	25205	Fungi	Ascomycota	Eurotiomycetes	Eurotiales	Aspergillaceae	Aspergillus	Aspergillus nidulans	Aspergillus nidulans FGSC A4
GCA_000011425.1/BN001307.1.region010	GCA_000011425.1	GCA_000011425.1	426	172	1	Fungi	Ascomycota	Eurotiomycetes	Eurotiales	Aspergillaceae	Aspergillus	Aspergillus nidulans	Aspergillus nidulans FGSC A4
GCA_000011425.1/BN001308.1.region001	GCA_000011425.1	GCA_000011425.1	427	144	7854	Fungi	Ascomycota	Eurotiomycetes	Eurotiales	Aspergillaceae	Aspergillus	Aspergillus nidulans	Aspergillus nidulans FGSC A4
GCA_000011425.1/BN001308.1.region002	GCA_000011425.1	GCA_000011425.1	428	144	4	Fungi	Ascomycota	Eurotiomycetes	Eurotiales	Aspergillaceae	Aspergillus	Aspergillus nidulans	Aspergillus nidulans FGSC A4
GCA_000011425.1/BN001308.1.region003	GCA_000011425.1	GCA_000011425.1	429	169	24901	Fungi	Ascomycota	Eurotiomycetes	Eurotiales	Aspergillaceae	Aspergillus	Aspergillus nidulans	Aspergillus nidulans FGSC A4
GCA_000011425.1/BN001308.1.region004	GCA_000011425.1	GCA_000011425.1	430	112	58	Fungi	Ascomycota	Eurotiomycetes	Eurotiales	Aspergillaceae	Aspergillus	Aspergillus nidulans	Aspergillus nidulans FGSC A4
GCA_000011425.1/BN001308.1.region005	GCA_000011425.1	GCA_000011425.1	431	172	2796	Fungi	Ascomycota	Eurotiomycetes	Eurotiales	Aspergillaceae	Aspergillus	Aspergillus nidulans	Aspergillus nidulans FGSC A4
GCA_000011425.1/BN001308.1.region006	GCA_000011425.1	GCA_000011425.1	432	144	7375	Fungi	Ascomycota	Eurotiomycetes	Eurotiales	Aspergillaceae	Aspergillus	Aspergillus nidulans	Aspergillus nidulans FGSC A4
GCA_000011425.1/BN001308.1.region007	GCA_000011425.1	GCA_000011425.1	433	169	17514	Fungi	Ascomycota	Eurotiomycetes	Eurotiales	Aspergillaceae	Aspergillus	Aspergillus nidulans	Aspergillus nidulans FGSC A4
GCA_000011425.1/BN001308.1.region008	GCA_000011425.1	GCA_000011425.1	434	169	19669	Fungi	Ascomycota	Eurotiomycetes	Eurotiales	Aspergillaceae	Aspergillus	Aspergillus nidulans	Aspergillus nidulans FGSC A4
GCA_000011425.1/BN001308.1.region009	GCA_000011425.1	GCA_000011425.1	435	172	40	Fungi	Ascomycota	Eurotiomycetes	Eurotiales	Aspergillaceae	Aspergillus	Aspergillus nidulans	Aspergillus nidulans FGSC A4
GCA_000011425.1/BN001308.1.region010	GCA_000011425.1	GCA_000011425.1	436	144	4393	Fungi	Ascomycota	Eurotiomycetes	Eurotiales	Aspergillaceae	Aspergillus	Aspergillus nidulans	Aspergillus nidulans FGSC A4
GCA_000026365.1/CU928173.1.region001	GCA_000026365.1	GCA_000026365.1	437	172	963	Fungi	Ascomycota	Saccharomycetes	Saccharomycetales	Saccharomycetaceae	Zygosaccharomyces	Zygosaccharomyces rouxii	Zygosaccharomyces rouxii
GCA_000026365.1/CU928175.1.region001	GCA_000026365.1	GCA_000026365.1	438	145	1577	Fungi	Ascomycota	Saccharomycetes	Saccharomycetales	Saccharomycetaceae	Zygosaccharomyces	Zygosaccharomyces rouxii	Zygosaccharomyces rouxii
GCA_000026365.1/CU928176.1.region001	GCA_000026365.1	GCA_000026365.1	439	172	14	Fungi	Ascomycota	Saccharomycetes	Saccharomycetales	Saccharomycetaceae	Zygosaccharomyces	Zygosaccharomyces rouxii	Zygosaccharomyces rouxii
GCA_000026945.1/FM992688.1.region001	not refseq	GCA_000026945.1	440	145	2883	Fungi	Ascomycota	Saccharomycetes	Saccharomycetales	Others	Candida	Candida dubliniensis	Candida dubliniensis CD36
GCA_000026945.1/FM992689.1.region001	not refseq	GCA_000026945.1	441	172	5	Fungi	Ascomycota	Saccharomycetes	Saccharomycetales	Others	Candida	Candida dubliniensis	Candida dubliniensis CD36
GCA_000027005.1/FN392319.1.region001	GCA_000027005.1	GCA_000027005.1	442	145	1577	Fungi	Ascomycota	Saccharomycetes	Saccharomycetales	Phaffomycetaceae	Komagataella	Komagataella phaffii	Komagataella phaffii GS115
GCA_000027005.1/FN392321.1.region001	GCA_000027005.1	GCA_000027005.1	443	172	5	Fungi	Ascomycota	Saccharomycetes	Saccharomycetales	Phaffomycetaceae	Komagataella	Komagataella phaffii	Komagataella phaffii GS115
GCA_000091025.4/AE016814.2.region001	not refseq	GCA_000091025.4	444	112	507	Fungi	Ascomycota	Saccharomycetes	Saccharomycetales	Saccharomycetaceae	Eremothecium	Eremothecium gossypii	Eremothecium gossypii ATCC 10895
GCA_000091025.4/AE016817.6.region001	not refseq	GCA_000091025.4	445	145	4358	Fungi	Ascomycota	Saccharomycetes	Saccharomycetales	Saccharomycetaceae	Eremothecium	Eremothecium gossypii	Eremothecium gossypii ATCC 10895
GCA_000091025.4/AE016819.5.region001	not refseq	GCA_000091025.4	446	172	963	Fungi	Ascomycota	Saccharomycetes	Saccharomycetales	Saccharomycetaceae	Eremothecium	Eremothecium gossypii	Eremothecium gossypii ATCC 10895
GCA_000091025.4/AE016820.4.region001	not refseq	GCA_000091025.4	447	172	14	Fungi	Ascomycota	Saccharomycetes	Saccharomycetales	Saccharomycetaceae	Eremothecium	Eremothecium gossypii	Eremothecium gossypii ATCC 10895
GCA_000091045.1/AE017343.1.region001	GCA_000091045.1	GCA_000091045.1	448	172	5	Fungi	Basidiomycota	Tremellomycetes	Tremellales	Cryptococcaceae	Cryptococcus	Cryptococcus neoformans	Cryptococcus neoformans var. neoformans JEC21
GCA_000091045.1/AE017344.1.region001	GCA_000091045.1	GCA_000091045.1	449	172	14	Fungi	Basidiomycota	Tremellomycetes	Tremellales	Cryptococcaceae	Cryptococcus	Cryptococcus neoformans	Cryptococcus neoformans var. neoformans JEC21
GCA_000091045.1/AE017347.1.region001	GCA_000091045.1	GCA_000091045.1	450	145	2762	Fungi	Basidiomycota	Tremellomycetes	Tremellales	Cryptococcaceae	Cryptococcus	Cryptococcus neoformans	Cryptococcus neoformans var. neoformans JEC21
GCA_000091045.1/AE017350.1.region001	GCA_000091045.1	GCA_000091045.1	451	145	1312	Fungi	Basidiomycota	Tremellomycetes	Tremellales	Cryptococcaceae	Cryptococcus	Cryptococcus neoformans	Cryptococcus neoformans var. neoformans JEC21
GCA_000142805.1/CU928170.1.region001	GCA_000142805.1	GCA_000142805.1	452	172	963	Fungi	Ascomycota	Saccharomycetes	Saccharomycetales	Saccharomycetaceae	Lachancea	Lachancea thermotolerans	Lachancea thermotolerans CBS 6340
GCA_000142805.1/CU928170.1.region002	GCA_000142805.1	GCA_000142805.1	453	145	2967	Fungi	Ascomycota	Saccharomycetes	Saccharomycetales	Saccharomycetaceae	Lachancea	Lachancea thermotolerans	Lachancea thermotolerans CBS 6340
GCA_000142805.1/CU928180.1.region001	GCA_000142805.1	GCA_000142805.1	454	112	507	Fungi	Ascomycota	Saccharomycetes	Saccharomycetales	Saccharomycetaceae	Lachancea	Lachancea thermotolerans	Lachancea thermotolerans CBS 6340
GCA_000143105.2/GL629735.1.region001	not refseq	GCA_000143105.2	455	145	2743	Fungi	Ascomycota	Sordariomycetes	Ophiostomatales	Ophiostomataceae	Grosmannia	Grosmannia clavigera	Grosmannia clavigera kw1407
GCA_000143105.2/GL629735.1.region002	not refseq	GCA_000143105.2	456	144	4890	Fungi	Ascomycota	Sordariomycetes	Ophiostomatales	Ophiostomataceae	Grosmannia	Grosmannia clavigera	Grosmannia clavigera kw1407
GCA_000143105.2/GL629735.1.region003	not refseq	GCA_000143105.2	457	145	5301	Fungi	Ascomycota	Sordariomycetes	Ophiostomatales	Ophiostomataceae	Grosmannia	Grosmannia clavigera	Grosmannia clavigera kw1407
GCA_000143105.2/GL629756.1.region001	not refseq	GCA_000143105.2	458	169	24746	Fungi	Ascomycota	Sordariomycetes	Ophiostomatales	Ophiostomataceae	Grosmannia	Grosmannia clavigera	Grosmannia clavigera kw1407
GCA_000143105.2/GL629765.1.region001	not refseq	GCA_000143105.2	459	172	123	Fungi	Ascomycota	Sordariomycetes	Ophiostomatales	Ophiostomataceae	Grosmannia	Grosmannia clavigera	Grosmannia clavigera kw1407
GCA_000143105.2/GL629765.1.region002	not refseq	GCA_000143105.2	460	172	2	Fungi	Ascomycota	Sordariomycetes	Ophiostomatales	Ophiostomataceae	Grosmannia	Grosmannia clavigera	Grosmannia clavigera kw1407
GCA_000143105.2/GL629765.1.region003	not refseq	GCA_000143105.2	461	others	80	Fungi	Ascomycota	Sordariomycetes	Ophiostomatales	Ophiostomataceae	Grosmannia	Grosmannia clavigera	Grosmannia clavigera kw1407
GCA_000143105.2/GL629765.1.region004	not refseq	GCA_000143105.2	462	172	224	Fungi	Ascomycota	Sordariomycetes	Ophiostomatales	Ophiostomataceae	Grosmannia	Grosmannia clavigera	Grosmannia clavigera kw1407
GCA_000143105.2/GL629765.1.region005	not refseq	GCA_000143105.2	463	169	13828	Fungi	Ascomycota	Sordariomycetes	Ophiostomatales	Ophiostomataceae	Grosmannia	Grosmannia clavigera	Grosmannia clavigera kw1407
GCA_000143105.2/GL629765.1.region006	not refseq	GCA_000143105.2	464	145	1623	Fungi	Ascomycota	Sordariomycetes	Ophiostomatales	Ophiostomataceae	Grosmannia	Grosmannia clavigera	Grosmannia clavigera kw1407
GCA_000143105.2/GL629769.1.region001	not refseq	GCA_000143105.2	465	169	19641	Fungi	Ascomycota	Sordariomycetes	Ophiostomatales	Ophiostomataceae	Grosmannia	Grosmannia clavigera	Grosmannia clavigera kw1407
GCA_000143105.2/GL629769.1.region002	not refseq	GCA_000143105.2	466	169	12565	Fungi	Ascomycota	Sordariomycetes	Ophiostomatales	Ophiostomataceae	Grosmannia	Grosmannia clavigera	Grosmannia clavigera kw1407
GCA_000143105.2/GL629769.1.region003	not refseq	GCA_000143105.2	467	145	1801	Fungi	Ascomycota	Sordariomycetes	Ophiostomatales	Ophiostomataceae	Grosmannia	Grosmannia clavigera	Grosmannia clavigera kw1407
GCA_000143105.2/GL629769.1.region004	not refseq	GCA_000143105.2	468	169	10892	Fungi	Ascomycota	Sordariomycetes	Ophiostomatales	Ophiostomataceae	Grosmannia	Grosmannia clavigera	Grosmannia clavigera kw1407
GCA_000143105.2/GL629782.1.region001	not refseq	GCA_000143105.2	469	169	16595	Fungi	Ascomycota	Sordariomycetes	Ophiostomatales	Ophiostomataceae	Grosmannia	Grosmannia clavigera	Grosmannia clavigera kw1407
GCA_000143105.2/GL629782.1.region002	not refseq	GCA_000143105.2	470	172	965	Fungi	Ascomycota	Sordariomycetes	Ophiostomatales	Ophiostomataceae	Grosmannia	Grosmannia clavigera	Grosmannia clavigera kw1407
GCA_000143105.2/GL629787.1.region001	not refseq	GCA_000143105.2	471	169	10489	Fungi	Ascomycota	Sordariomycetes	Ophiostomatales	Ophiostomataceae	Grosmannia	Grosmannia clavigera	Grosmannia clavigera kw1407
GCA_000143105.2/GL629788.1.region001	not refseq	GCA_000143105.2	472	172	14	Fungi	Ascomycota	Sordariomycetes	Ophiostomatales	Ophiostomataceae	Grosmannia	Grosmannia clavigera	Grosmannia clavigera kw1407
GCA_000143105.2/GL629795.1.region001	not refseq	GCA_000143105.2	473	169	12786	Fungi	Ascomycota	Sordariomycetes	Ophiostomatales	Ophiostomataceae	Grosmannia	Grosmannia clavigera	Grosmannia clavigera kw1407
GCA_000143105.2/GL629801.1.region001	not refseq	GCA_000143105.2	474	169	16658	Fungi	Ascomycota	Sordariomycetes	Ophiostomatales	Ophiostomataceae	Grosmannia	Grosmannia clavigera	Grosmannia clavigera kw1407
GCA_000143105.2/GL629809.1.region001	not refseq	GCA_000143105.2	475	145 169	12325	Fungi	Ascomycota	Sordariomycetes	Ophiostomatales	Ophiostomataceae	Grosmannia	Grosmannia clavigera	Grosmannia clavigera kw1407
GCA_000143105.2/GL629990.1.region001	not refseq	GCA_000143105.2	476	169	17145	Fungi	Ascomycota	Sordariomycetes	Ophiostomatales	Ophiostomataceae	Grosmannia	Grosmannia clavigera	Grosmannia clavigera kw1407
GCA_000143105.2/GL629997.1.region001	not refseq	GCA_000143105.2	477	145	9003	Fungi	Ascomycota	Sordariomycetes	Ophiostomatales	Ophiostomataceae	Grosmannia	Grosmannia clavigera	Grosmannia clavigera kw1407
GCA_000143105.2/GL629997.1.region002	not refseq	GCA_000143105.2	478	145	1308	Fungi	Ascomycota	Sordariomycetes	Ophiostomatales	Ophiostomataceae	Grosmannia	Grosmannia clavigera	Grosmannia clavigera kw1407
GCA_000143105.2/GL630006.1.region001	not refseq	GCA_000143105.2	479	172	224	Fungi	Ascomycota	Sordariomycetes	Ophiostomatales	Ophiostomataceae	Grosmannia	Grosmannia clavigera	Grosmannia clavigera kw1407
GCA_000143125.1/GG742440.1.region001	not refseq	GCA_000143125.1	480	169	9435	Fungi	Ascomycota	Sordariomycetes	Ophiostomatales	Ophiostomataceae	Grosmannia	Grosmannia clavigera	Grosmannia clavigera kw1407
GCA_000143125.1/GG742441.1.region001	not refseq	GCA_000143125.1	481	169	12106	Fungi	Ascomycota	Sordariomycetes	Ophiostomatales	Ophiostomataceae	Grosmannia	Grosmannia clavigera	Grosmannia clavigera kw1407
GCA_000143125.1/GG742445.1.region001	not refseq	GCA_000143125.1	482	172	965	Fungi	Ascomycota	Sordariomycetes	Ophiostomatales	Ophiostomataceae	Grosmannia	Grosmannia clavigera	Grosmannia clavigera kw1407
GCA_000143125.1/GG742445.1.region002	not refseq	GCA_000143125.1	483	145	11	Fungi	Ascomycota	Sordariomycetes	Ophiostomatales	Ophiostomataceae	Grosmannia	Grosmannia clavigera	Grosmannia clavigera kw1407
GCA_000143125.1/GG742454.1.region001	not refseq	GCA_000143125.1	484	169	10532	Fungi	Ascomycota	Sordariomycetes	Ophiostomatales	Ophiostomataceae	Grosmannia	Grosmannia clavigera	Grosmannia clavigera kw1407
GCA_000143125.1/GG742463.1.region001	not refseq	GCA_000143125.1	485	145	2383	Fungi	Ascomycota	Sordariomycetes	Ophiostomatales	Ophiostomataceae	Grosmannia	Grosmannia clavigera	Grosmannia clavigera kw1407
GCA_000143125.1/GG742474.1.region001	not refseq	GCA_000143125.1	486	169	23611	Fungi	Ascomycota	Sordariomycetes	Ophiostomatales	Ophiostomataceae	Grosmannia	Grosmannia clavigera	Grosmannia clavigera kw1407
GCA_000143125.1/GG742481.1.region001	not refseq	GCA_000143125.1	487	169	10301	Fungi	Ascomycota	Sordariomycetes	Ophiostomatales	Ophiostomataceae	Grosmannia	Grosmannia clavigera	Grosmannia clavigera kw1407
GCA_000143125.1/GG742485.1.region001	not refseq	GCA_000143125.1	488	169	10956	Fungi	Ascomycota	Sordariomycetes	Ophiostomatales	Ophiostomataceae	Grosmannia	Grosmannia clavigera	Grosmannia clavigera kw1407
GCA_000143125.1/GG742487.1.region001	not refseq	GCA_000143125.1	489	169	10892	Fungi	Ascomycota	Sordariomycetes	Ophiostomatales	Ophiostomataceae	Grosmannia	Grosmannia clavigera	Grosmannia clavigera kw1407
GCA_000143125.1/GG742487.1.region002	not refseq	GCA_000143125.1	490	145	1801	Fungi	Ascomycota	Sordariomycetes	Ophiostomatales	Ophiostomataceae	Grosmannia	Grosmannia clavigera	Grosmannia clavigera kw1407
GCA_000143125.1/GG742489.1.region001	not refseq	GCA_000143125.1	491	172	123	Fungi	Ascomycota	Sordariomycetes	Ophiostomatales	Ophiostomataceae	Grosmannia	Grosmannia clavigera	Grosmannia clavigera kw1407
GCA_000143125.1/GG742506.1.region001	not refseq	GCA_000143125.1	492	145	10	Fungi	Ascomycota	Sordariomycetes	Ophiostomatales	Ophiostomataceae	Grosmannia	Grosmannia clavigera	Grosmannia clavigera kw1407
GCA_000143125.1/GG742512.1.region001	not refseq	GCA_000143125.1	493	169	9108	Fungi	Ascomycota	Sordariomycetes	Ophiostomatales	Ophiostomataceae	Grosmannia	Grosmannia clavigera	Grosmannia clavigera kw1407
GCA_000143125.1/GG742523.1.region001	not refseq	GCA_000143125.1	494	169	10242	Fungi	Ascomycota	Sordariomycetes	Ophiostomatales	Ophiostomataceae	Grosmannia	Grosmannia clavigera	Grosmannia clavigera kw1407
GCA_000143125.1/GG742524.1.region001	not refseq	GCA_000143125.1	495	145	5301	Fungi	Ascomycota	Sordariomycetes	Ophiostomatales	Ophiostomataceae	Grosmannia	Grosmannia clavigera	Grosmannia clavigera kw1407
GCA_000143125.1/GG742525.1.region001	not refseq	GCA_000143125.1	496	145 169	12325	Fungi	Ascomycota	Sordariomycetes	Ophiostomatales	Ophiostomataceae	Grosmannia	Grosmannia clavigera	Grosmannia clavigera kw1407
GCA_000143125.1/GG742525.1.region002	not refseq	GCA_000143125.1	497	172	174	Fungi	Ascomycota	Sordariomycetes	Ophiostomatales	Ophiostomataceae	Grosmannia	Grosmannia clavigera	Grosmannia clavigera kw1407
GCA_000143125.1/GG742526.1.region001	not refseq	GCA_000143125.1	498	144	4890	Fungi	Ascomycota	Sordariomycetes	Ophiostomatales	Ophiostomataceae	Grosmannia	Grosmannia clavigera	Grosmannia clavigera kw1407
GCA_000143125.1/GG742527.1.region001	not refseq	GCA_000143125.1	499	145	2743	Fungi	Ascomycota	Sordariomycetes	Ophiostomatales	Ophiostomataceae	Grosmannia	Grosmannia clavigera	Grosmannia clavigera kw1407
GCA_000143125.1/GG742610.1.region001	not refseq	GCA_000143125.1	500	others	80	Fungi	Ascomycota	Sordariomycetes	Ophiostomatales	Ophiostomataceae	Grosmannia	Grosmannia clavigera	Grosmannia clavigera kw1407
GCA_000143125.1/GG742729.1.region001	not refseq	GCA_000143125.1	501	145	9003	Fungi	Ascomycota	Sordariomycetes	Ophiostomatales	Ophiostomataceae	Grosmannia	Grosmannia clavigera	Grosmannia clavigera kw1407
GCA_000143185.1/GL377302.1.region001	not refseq	GCA_000143185.1	502	144	1092	Fungi	Basidiomycota	Agaricomycetes	Agaricales	Schizophyllaceae	Schizophyllum	Schizophyllum commune	Schizophyllum commune H4-8
GCA_000143185.1/GL377302.1.region002	not refseq	GCA_000143185.1	503	169	12138	Fungi	Basidiomycota	Agaricomycetes	Agaricales	Schizophyllaceae	Schizophyllum	Schizophyllum commune	Schizophyllum commune H4-8
GCA_000143185.1/GL377302.1.region003	not refseq	GCA_000143185.1	504	others	290	Fungi	Basidiomycota	Agaricomycetes	Agaricales	Schizophyllaceae	Schizophyllum	Schizophyllum commune	Schizophyllum commune H4-8
GCA_000143185.1/GL377303.1.region001	not refseq	GCA_000143185.1	505	145	1384	Fungi	Basidiomycota	Agaricomycetes	Agaricales	Schizophyllaceae	Schizophyllum	Schizophyllum commune	Schizophyllum commune H4-8
GCA_000143185.1/GL377303.1.region002	not refseq	GCA_000143185.1	506	144	1449	Fungi	Basidiomycota	Agaricomycetes	Agaricales	Schizophyllaceae	Schizophyllum	Schizophyllum commune	Schizophyllum commune H4-8
GCA_000143185.1/GL377303.1.region003	not refseq	GCA_000143185.1	507	172	5	Fungi	Basidiomycota	Agaricomycetes	Agaricales	Schizophyllaceae	Schizophyllum	Schizophyllum commune	Schizophyllum commune H4-8
GCA_000143185.1/GL377304.1.region001	not refseq	GCA_000143185.1	508	172	40	Fungi	Basidiomycota	Agaricomycetes	Agaricales	Schizophyllaceae	Schizophyllum	Schizophyllum commune	Schizophyllum commune H4-8
GCA_000143185.1/GL377305.1.region001	not refseq	GCA_000143185.1	509	145	372	Fungi	Basidiomycota	Agaricomycetes	Agaricales	Schizophyllaceae	Schizophyllum	Schizophyllum commune	Schizophyllum commune H4-8
GCA_000143185.1/GL377306.1.region001	not refseq	GCA_000143185.1	510	172	1	Fungi	Basidiomycota	Agaricomycetes	Agaricales	Schizophyllaceae	Schizophyllum	Schizophyllum commune	Schizophyllum commune H4-8
GCA_000143185.1/GL377306.1.region002	not refseq	GCA_000143185.1	511	172	1	Fungi	Basidiomycota	Agaricomycetes	Agaricales	Schizophyllaceae	Schizophyllum	Schizophyllum commune	Schizophyllum commune H4-8
GCA_000143185.1/GL377306.1.region003	not refseq	GCA_000143185.1	512	144	3154	Fungi	Basidiomycota	Agaricomycetes	Agaricales	Schizophyllaceae	Schizophyllum	Schizophyllum commune	Schizophyllum commune H4-8
GCA_000143185.1/GL377306.1.region004	not refseq	GCA_000143185.1	513	144	1643	Fungi	Basidiomycota	Agaricomycetes	Agaricales	Schizophyllaceae	Schizophyllum	Schizophyllum commune	Schizophyllum commune H4-8
GCA_000143185.1/GL377307.1.region001	not refseq	GCA_000143185.1	514	144	1141	Fungi	Basidiomycota	Agaricomycetes	Agaricales	Schizophyllaceae	Schizophyllum	Schizophyllum commune	Schizophyllum commune H4-8
GCA_000143185.1/GL377310.1.region001	not refseq	GCA_000143185.1	515	145	1739	Fungi	Basidiomycota	Agaricomycetes	Agaricales	Schizophyllaceae	Schizophyllum	Schizophyllum commune	Schizophyllum commune H4-8
GCA_000143185.1/GL377312.1.region001	not refseq	GCA_000143185.1	516	172	1	Fungi	Basidiomycota	Agaricomycetes	Agaricales	Schizophyllaceae	Schizophyllum	Schizophyllum commune	Schizophyllum commune H4-8
GCA_000143185.1/GL377318.1.region001	not refseq	GCA_000143185.1	517	145	1368	Fungi	Basidiomycota	Agaricomycetes	Agaricales	Schizophyllaceae	Schizophyllum	Schizophyllum commune	Schizophyllum commune H4-8
GCA_000143365.1/CH408029.1.region001	not refseq	GCA_000143365.1	518	145 169	17859	Fungi	Ascomycota	Sordariomycetes	Sordariales	Chaetomiaceae	Chaetomium	Chaetomium globosum	Chaetomium globosum CBS 148.51
GCA_000143365.1/CH408029.1.region002	not refseq	GCA_000143365.1	519	169	10268	Fungi	Ascomycota	Sordariomycetes	Sordariales	Chaetomiaceae	Chaetomium	Chaetomium globosum	Chaetomium globosum CBS 148.51
GCA_000143365.1/CH408029.1.region003	not refseq	GCA_000143365.1	520	169	9748	Fungi	Ascomycota	Sordariomycetes	Sordariales	Chaetomiaceae	Chaetomium	Chaetomium globosum	Chaetomium globosum CBS 148.51
GCA_000143365.1/CH408029.1.region004	not refseq	GCA_000143365.1	521	169	14296	Fungi	Ascomycota	Sordariomycetes	Sordariales	Chaetomiaceae	Chaetomium	Chaetomium globosum	Chaetomium globosum CBS 148.51
GCA_000143365.1/CH408029.1.region005	not refseq	GCA_000143365.1	522	169 144	20074	Fungi	Ascomycota	Sordariomycetes	Sordariales	Chaetomiaceae	Chaetomium	Chaetomium globosum	Chaetomium globosum CBS 148.51
GCA_000143365.1/CH408029.1.region006	not refseq	GCA_000143365.1	523	145	2859	Fungi	Ascomycota	Sordariomycetes	Sordariales	Chaetomiaceae	Chaetomium	Chaetomium globosum	Chaetomium globosum CBS 148.51
GCA_000143365.1/CH408029.1.region007	not refseq	GCA_000143365.1	524	172	14	Fungi	Ascomycota	Sordariomycetes	Sordariales	Chaetomiaceae	Chaetomium	Chaetomium globosum	Chaetomium globosum CBS 148.51
GCA_000143365.1/CH408030.1.region001	not refseq	GCA_000143365.1	525	144	5685	Fungi	Ascomycota	Sordariomycetes	Sordariales	Chaetomiaceae	Chaetomium	Chaetomium globosum	Chaetomium globosum CBS 148.51
GCA_000143365.1/CH408030.1.region002	not refseq	GCA_000143365.1	526	144	4	Fungi	Ascomycota	Sordariomycetes	Sordariales	Chaetomiaceae	Chaetomium	Chaetomium globosum	Chaetomium globosum CBS 148.51
GCA_000143365.1/CH408030.1.region003	not refseq	GCA_000143365.1	527	145	1030	Fungi	Ascomycota	Sordariomycetes	Sordariales	Chaetomiaceae	Chaetomium	Chaetomium globosum	Chaetomium globosum CBS 148.51
GCA_000143365.1/CH408030.1.region004	not refseq	GCA_000143365.1	528	169 145	15869	Fungi	Ascomycota	Sordariomycetes	Sordariales	Chaetomiaceae	Chaetomium	Chaetomium globosum	Chaetomium globosum CBS 148.51
GCA_000143365.1/CH408030.1.region005	not refseq	GCA_000143365.1	529	169	11224	Fungi	Ascomycota	Sordariomycetes	Sordariales	Chaetomiaceae	Chaetomium	Chaetomium globosum	Chaetomium globosum CBS 148.51
GCA_000143365.1/CH408030.1.region006	not refseq	GCA_000143365.1	530	144	5769	Fungi	Ascomycota	Sordariomycetes	Sordariales	Chaetomiaceae	Chaetomium	Chaetomium globosum	Chaetomium globosum CBS 148.51
GCA_000143365.1/CH408030.1.region007	not refseq	GCA_000143365.1	531	172	18	Fungi	Ascomycota	Sordariomycetes	Sordariales	Chaetomiaceae	Chaetomium	Chaetomium globosum	Chaetomium globosum CBS 148.51
GCA_000143365.1/CH408031.1.region001	not refseq	GCA_000143365.1	532	169 144	22006	Fungi	Ascomycota	Sordariomycetes	Sordariales	Chaetomiaceae	Chaetomium	Chaetomium globosum	Chaetomium globosum CBS 148.51
GCA_000143365.1/CH408031.1.region002	not refseq	GCA_000143365.1	533	167	1	Fungi	Ascomycota	Sordariomycetes	Sordariales	Chaetomiaceae	Chaetomium	Chaetomium globosum	Chaetomium globosum CBS 148.51
GCA_000143365.1/CH408031.1.region003	not refseq	GCA_000143365.1	534	169 144	15665	Fungi	Ascomycota	Sordariomycetes	Sordariales	Chaetomiaceae	Chaetomium	Chaetomium globosum	Chaetomium globosum CBS 148.51
GCA_000143365.1/CH408031.1.region004	not refseq	GCA_000143365.1	535	144	2240	Fungi	Ascomycota	Sordariomycetes	Sordariales	Chaetomiaceae	Chaetomium	Chaetomium globosum	Chaetomium globosum CBS 148.51
GCA_000143365.1/CH408031.1.region005	not refseq	GCA_000143365.1	536	144	3193	Fungi	Ascomycota	Sordariomycetes	Sordariales	Chaetomiaceae	Chaetomium	Chaetomium globosum	Chaetomium globosum CBS 148.51
GCA_000143365.1/CH408032.1.region001	not refseq	GCA_000143365.1	537	169	20262	Fungi	Ascomycota	Sordariomycetes	Sordariales	Chaetomiaceae	Chaetomium	Chaetomium globosum	Chaetomium globosum CBS 148.51
GCA_000143365.1/CH408032.1.region002	not refseq	GCA_000143365.1	538	169 144	24309	Fungi	Ascomycota	Sordariomycetes	Sordariales	Chaetomiaceae	Chaetomium	Chaetomium globosum	Chaetomium globosum CBS 148.51
GCA_000143365.1/CH408032.1.region003	not refseq	GCA_000143365.1	539	145 169	10909	Fungi	Ascomycota	Sordariomycetes	Sordariales	Chaetomiaceae	Chaetomium	Chaetomium globosum	Chaetomium globosum CBS 148.51
GCA_000143365.1/CH408032.1.region004	not refseq	GCA_000143365.1	540	169	13232	Fungi	Ascomycota	Sordariomycetes	Sordariales	Chaetomiaceae	Chaetomium	Chaetomium globosum	Chaetomium globosum CBS 148.51
GCA_000143365.1/CH408033.1.region001	not refseq	GCA_000143365.1	541	169	24918	Fungi	Ascomycota	Sordariomycetes	Sordariales	Chaetomiaceae	Chaetomium	Chaetomium globosum	Chaetomium globosum CBS 148.51
GCA_000143365.1/CH408033.1.region002	not refseq	GCA_000143365.1	542	169	20521	Fungi	Ascomycota	Sordariomycetes	Sordariales	Chaetomiaceae	Chaetomium	Chaetomium globosum	Chaetomium globosum CBS 148.51
GCA_000143365.1/CH408034.1.region001	not refseq	GCA_000143365.1	543	144	4	Fungi	Ascomycota	Sordariomycetes	Sordariales	Chaetomiaceae	Chaetomium	Chaetomium globosum	Chaetomium globosum CBS 148.51
GCA_000143365.1/CH408034.1.region002	not refseq	GCA_000143365.1	544	169	11546	Fungi	Ascomycota	Sordariomycetes	Sordariales	Chaetomiaceae	Chaetomium	Chaetomium globosum	Chaetomium globosum CBS 148.51
GCA_000143365.1/CH408034.1.region003	not refseq	GCA_000143365.1	545	others	1818	Fungi	Ascomycota	Sordariomycetes	Sordariales	Chaetomiaceae	Chaetomium	Chaetomium globosum	Chaetomium globosum CBS 148.51
GCA_000143365.1/CH408034.1.region004	not refseq	GCA_000143365.1	546	172	1	Fungi	Ascomycota	Sordariomycetes	Sordariales	Chaetomiaceae	Chaetomium	Chaetomium globosum	Chaetomium globosum CBS 148.51
GCA_000143365.1/CH408034.1.region005	not refseq	GCA_000143365.1	547	172	3	Fungi	Ascomycota	Sordariomycetes	Sordariales	Chaetomiaceae	Chaetomium	Chaetomium globosum	Chaetomium globosum CBS 148.51
GCA_000143365.1/CH408034.1.region006	not refseq	GCA_000143365.1	548	144	834	Fungi	Ascomycota	Sordariomycetes	Sordariales	Chaetomiaceae	Chaetomium	Chaetomium globosum	Chaetomium globosum CBS 148.51
GCA_000143365.1/CH408034.1.region007	not refseq	GCA_000143365.1	549	144	4788	Fungi	Ascomycota	Sordariomycetes	Sordariales	Chaetomiaceae	Chaetomium	Chaetomium globosum	Chaetomium globosum CBS 148.51
GCA_000143365.1/CH408035.1.region001	not refseq	GCA_000143365.1	550	169	23171	Fungi	Ascomycota	Sordariomycetes	Sordariales	Chaetomiaceae	Chaetomium	Chaetomium globosum	Chaetomium globosum CBS 148.51
GCA_000143365.1/CH408035.1.region002	not refseq	GCA_000143365.1	551	169	23094	Fungi	Ascomycota	Sordariomycetes	Sordariales	Chaetomiaceae	Chaetomium	Chaetomium globosum	Chaetomium globosum CBS 148.51
GCA_000143365.1/CH408035.1.region003	not refseq	GCA_000143365.1	552	144	3291	Fungi	Ascomycota	Sordariomycetes	Sordariales	Chaetomiaceae	Chaetomium	Chaetomium globosum	Chaetomium globosum CBS 148.51
GCA_000143365.1/CH408035.1.region004	not refseq	GCA_000143365.1	553	169	12003	Fungi	Ascomycota	Sordariomycetes	Sordariales	Chaetomiaceae	Chaetomium	Chaetomium globosum	Chaetomium globosum CBS 148.51
GCA_000143365.1/CH408035.1.region005	not refseq	GCA_000143365.1	554	169 145	19052	Fungi	Ascomycota	Sordariomycetes	Sordariales	Chaetomiaceae	Chaetomium	Chaetomium globosum	Chaetomium globosum CBS 148.51
GCA_000143365.1/CH408035.1.region006	not refseq	GCA_000143365.1	555	169	15105	Fungi	Ascomycota	Sordariomycetes	Sordariales	Chaetomiaceae	Chaetomium	Chaetomium globosum	Chaetomium globosum CBS 148.51
GCA_000143365.1/CH408036.1.region001	not refseq	GCA_000143365.1	556	144	6888	Fungi	Ascomycota	Sordariomycetes	Sordariales	Chaetomiaceae	Chaetomium	Chaetomium globosum	Chaetomium globosum CBS 148.51
GCA_000143365.1/CH408036.1.region002	not refseq	GCA_000143365.1	557	172	965	Fungi	Ascomycota	Sordariomycetes	Sordariales	Chaetomiaceae	Chaetomium	Chaetomium globosum	Chaetomium globosum CBS 148.51
GCA_000143535.4/CP009805.1.region001	not refseq	GCA_000143535.4	558	169	25012	Fungi	Ascomycota	Leotiomycetes	Helotiales	Sclerotiniaceae	Botrytis	Botrytis cinerea	Botrytis cinerea B05.10
GCA_000143535.4/CP009805.1.region002	not refseq	GCA_000143535.4	559	172	23	Fungi	Ascomycota	Leotiomycetes	Helotiales	Sclerotiniaceae	Botrytis	Botrytis cinerea	Botrytis cinerea B05.10
GCA_000143535.4/CP009805.1.region003	not refseq	GCA_000143535.4	560	144	834	Fungi	Ascomycota	Leotiomycetes	Helotiales	Sclerotiniaceae	Botrytis	Botrytis cinerea	Botrytis cinerea B05.10
GCA_000143535.4/CP009805.1.region004	not refseq	GCA_000143535.4	561	172	1612	Fungi	Ascomycota	Leotiomycetes	Helotiales	Sclerotiniaceae	Botrytis	Botrytis cinerea	Botrytis cinerea B05.10
GCA_000143535.4/CP009805.1.region005	not refseq	GCA_000143535.4	562	169 144	25027	Fungi	Ascomycota	Leotiomycetes	Helotiales	Sclerotiniaceae	Botrytis	Botrytis cinerea	Botrytis cinerea B05.10
GCA_000143535.4/CP009806.1.region001	not refseq	GCA_000143535.4	563	145	1012	Fungi	Ascomycota	Leotiomycetes	Helotiales	Sclerotiniaceae	Botrytis	Botrytis cinerea	Botrytis cinerea B05.10
GCA_000143535.4/CP009806.1.region002	not refseq	GCA_000143535.4	564	169	25194	Fungi	Ascomycota	Leotiomycetes	Helotiales	Sclerotiniaceae	Botrytis	Botrytis cinerea	Botrytis cinerea B05.10
GCA_000143535.4/CP009806.1.region003	not refseq	GCA_000143535.4	565	144	3586	Fungi	Ascomycota	Leotiomycetes	Helotiales	Sclerotiniaceae	Botrytis	Botrytis cinerea	Botrytis cinerea B05.10
GCA_000143535.4/CP009806.1.region004	not refseq	GCA_000143535.4	566	169	22373	Fungi	Ascomycota	Leotiomycetes	Helotiales	Sclerotiniaceae	Botrytis	Botrytis cinerea	Botrytis cinerea B05.10
GCA_000143535.4/CP009807.1.region001	not refseq	GCA_000143535.4	567	145	2956	Fungi	Ascomycota	Leotiomycetes	Helotiales	Sclerotiniaceae	Botrytis	Botrytis cinerea	Botrytis cinerea B05.10
GCA_000143535.4/CP009807.1.region002	not refseq	GCA_000143535.4	568	145	7039	Fungi	Ascomycota	Leotiomycetes	Helotiales	Sclerotiniaceae	Botrytis	Botrytis cinerea	Botrytis cinerea B05.10
GCA_000143535.4/CP009807.1.region003	not refseq	GCA_000143535.4	569	169	20157	Fungi	Ascomycota	Leotiomycetes	Helotiales	Sclerotiniaceae	Botrytis	Botrytis cinerea	Botrytis cinerea B05.10
GCA_000143535.4/CP009807.1.region004	not refseq	GCA_000143535.4	570	169 144	22263	Fungi	Ascomycota	Leotiomycetes	Helotiales	Sclerotiniaceae	Botrytis	Botrytis cinerea	Botrytis cinerea B05.10
GCA_000143535.4/CP009807.1.region005	not refseq	GCA_000143535.4	571	169	13012	Fungi	Ascomycota	Leotiomycetes	Helotiales	Sclerotiniaceae	Botrytis	Botrytis cinerea	Botrytis cinerea B05.10
GCA_000143535.4/CP009808.1.region001	not refseq	GCA_000143535.4	572	145	35	Fungi	Ascomycota	Leotiomycetes	Helotiales	Sclerotiniaceae	Botrytis	Botrytis cinerea	Botrytis cinerea B05.10
GCA_000143535.4/CP009808.1.region002	not refseq	GCA_000143535.4	573	169	15508	Fungi	Ascomycota	Leotiomycetes	Helotiales	Sclerotiniaceae	Botrytis	Botrytis cinerea	Botrytis cinerea B05.10
GCA_000143535.4/CP009808.1.region003	not refseq	GCA_000143535.4	574	145	4550	Fungi	Ascomycota	Leotiomycetes	Helotiales	Sclerotiniaceae	Botrytis	Botrytis cinerea	Botrytis cinerea B05.10
GCA_000143535.4/CP009808.1.region004	not refseq	GCA_000143535.4	575	172	1	Fungi	Ascomycota	Leotiomycetes	Helotiales	Sclerotiniaceae	Botrytis	Botrytis cinerea	Botrytis cinerea B05.10
GCA_000143535.4/CP009809.1.region001	not refseq	GCA_000143535.4	576	172	3461	Fungi	Ascomycota	Leotiomycetes	Helotiales	Sclerotiniaceae	Botrytis	Botrytis cinerea	Botrytis cinerea B05.10
GCA_000143535.4/CP009809.1.region002	not refseq	GCA_000143535.4	577	169	9748	Fungi	Ascomycota	Leotiomycetes	Helotiales	Sclerotiniaceae	Botrytis	Botrytis cinerea	Botrytis cinerea B05.10
GCA_000143535.4/CP009809.1.region003	not refseq	GCA_000143535.4	578	169	19174	Fungi	Ascomycota	Leotiomycetes	Helotiales	Sclerotiniaceae	Botrytis	Botrytis cinerea	Botrytis cinerea B05.10
GCA_000143535.4/CP009810.1.region001	not refseq	GCA_000143535.4	579	172	965	Fungi	Ascomycota	Leotiomycetes	Helotiales	Sclerotiniaceae	Botrytis	Botrytis cinerea	Botrytis cinerea B05.10
GCA_000143535.4/CP009810.1.region002	not refseq	GCA_000143535.4	580	others	289	Fungi	Ascomycota	Leotiomycetes	Helotiales	Sclerotiniaceae	Botrytis	Botrytis cinerea	Botrytis cinerea B05.10
GCA_000143535.4/CP009810.1.region003	not refseq	GCA_000143535.4	581	144	646	Fungi	Ascomycota	Leotiomycetes	Helotiales	Sclerotiniaceae	Botrytis	Botrytis cinerea	Botrytis cinerea B05.10
GCA_000143535.4/CP009811.1.region001	not refseq	GCA_000143535.4	582	145	2133	Fungi	Ascomycota	Leotiomycetes	Helotiales	Sclerotiniaceae	Botrytis	Botrytis cinerea	Botrytis cinerea B05.10
GCA_000143535.4/CP009811.1.region002	not refseq	GCA_000143535.4	583	145	1770	Fungi	Ascomycota	Leotiomycetes	Helotiales	Sclerotiniaceae	Botrytis	Botrytis cinerea	Botrytis cinerea B05.10
GCA_000143535.4/CP009811.1.region003	not refseq	GCA_000143535.4	584	169	12380	Fungi	Ascomycota	Leotiomycetes	Helotiales	Sclerotiniaceae	Botrytis	Botrytis cinerea	Botrytis cinerea B05.10
GCA_000143535.4/CP009811.1.region004	not refseq	GCA_000143535.4	585	others	9	Fungi	Ascomycota	Leotiomycetes	Helotiales	Sclerotiniaceae	Botrytis	Botrytis cinerea	Botrytis cinerea B05.10
GCA_000143535.4/CP009812.1.region001	not refseq	GCA_000143535.4	586	169	13291	Fungi	Ascomycota	Leotiomycetes	Helotiales	Sclerotiniaceae	Botrytis	Botrytis cinerea	Botrytis cinerea B05.10
GCA_000143535.4/CP009812.1.region002	not refseq	GCA_000143535.4	587	172	256	Fungi	Ascomycota	Leotiomycetes	Helotiales	Sclerotiniaceae	Botrytis	Botrytis cinerea	Botrytis cinerea B05.10
GCA_000143535.4/CP009813.1.region001	not refseq	GCA_000143535.4	588	145	2388	Fungi	Ascomycota	Leotiomycetes	Helotiales	Sclerotiniaceae	Botrytis	Botrytis cinerea	Botrytis cinerea B05.10
GCA_000143535.4/CP009814.1.region001	not refseq	GCA_000143535.4	589	144 169	18270	Fungi	Ascomycota	Leotiomycetes	Helotiales	Sclerotiniaceae	Botrytis	Botrytis cinerea	Botrytis cinerea B05.10
GCA_000143535.4/CP009815.1.region001	not refseq	GCA_000143535.4	590	145	10	Fungi	Ascomycota	Leotiomycetes	Helotiales	Sclerotiniaceae	Botrytis	Botrytis cinerea	Botrytis cinerea B05.10
GCA_000143535.4/CP009815.1.region002	not refseq	GCA_000143535.4	591	169 144	24311	Fungi	Ascomycota	Leotiomycetes	Helotiales	Sclerotiniaceae	Botrytis	Botrytis cinerea	Botrytis cinerea B05.10
GCA_000143535.4/CP009815.1.region003	not refseq	GCA_000143535.4	592	172	28	Fungi	Ascomycota	Leotiomycetes	Helotiales	Sclerotiniaceae	Botrytis	Botrytis cinerea	Botrytis cinerea B05.10
GCA_000143535.4/CP009816.1.region001	not refseq	GCA_000143535.4	593	144	460	Fungi	Ascomycota	Leotiomycetes	Helotiales	Sclerotiniaceae	Botrytis	Botrytis cinerea	Botrytis cinerea B05.10
GCA_000143535.4/CP009816.1.region002	not refseq	GCA_000143535.4	594	144 145	6937	Fungi	Ascomycota	Leotiomycetes	Helotiales	Sclerotiniaceae	Botrytis	Botrytis cinerea	Botrytis cinerea B05.10
GCA_000143535.4/CP009816.1.region003	not refseq	GCA_000143535.4	595	172	250	Fungi	Ascomycota	Leotiomycetes	Helotiales	Sclerotiniaceae	Botrytis	Botrytis cinerea	Botrytis cinerea B05.10
GCA_000143535.4/CP009817.1.region001	not refseq	GCA_000143535.4	596	169	22301	Fungi	Ascomycota	Leotiomycetes	Helotiales	Sclerotiniaceae	Botrytis	Botrytis cinerea	Botrytis cinerea B05.10
GCA_000143535.4/CP009817.1.region002	not refseq	GCA_000143535.4	597	others	179	Fungi	Ascomycota	Leotiomycetes	Helotiales	Sclerotiniaceae	Botrytis	Botrytis cinerea	Botrytis cinerea B05.10
GCA_000143535.4/CP009818.1.region001	not refseq	GCA_000143535.4	598	169	19443	Fungi	Ascomycota	Leotiomycetes	Helotiales	Sclerotiniaceae	Botrytis	Botrytis cinerea	Botrytis cinerea B05.10
GCA_000143535.4/CP009818.1.region002	not refseq	GCA_000143535.4	599	172	2	Fungi	Ascomycota	Leotiomycetes	Helotiales	Sclerotiniaceae	Botrytis	Botrytis cinerea	Botrytis cinerea B05.10
GCA_000143535.4/CP009818.1.region003	not refseq	GCA_000143535.4	600	169 144	23990	Fungi	Ascomycota	Leotiomycetes	Helotiales	Sclerotiniaceae	Botrytis	Botrytis cinerea	Botrytis cinerea B05.10
GCA_000143535.4/CP009818.1.region004	not refseq	GCA_000143535.4	601	129	664	Fungi	Ascomycota	Leotiomycetes	Helotiales	Sclerotiniaceae	Botrytis	Botrytis cinerea	Botrytis cinerea B05.10
GCA_000143535.4/CP009819.1.region001	not refseq	GCA_000143535.4	602	145	587	Fungi	Ascomycota	Leotiomycetes	Helotiales	Sclerotiniaceae	Botrytis	Botrytis cinerea	Botrytis cinerea B05.10
GCA_000143535.4/CP009820.1.region001	not refseq	GCA_000143535.4	603	169	10255	Fungi	Ascomycota	Leotiomycetes	Helotiales	Sclerotiniaceae	Botrytis	Botrytis cinerea	Botrytis cinerea B05.10
GCA_000143535.4/CP009820.1.region002	not refseq	GCA_000143535.4	604	129	13	Fungi	Ascomycota	Leotiomycetes	Helotiales	Sclerotiniaceae	Botrytis	Botrytis cinerea	Botrytis cinerea B05.10
GCA_000143535.4/CP009820.1.region003	not refseq	GCA_000143535.4	605	144	3298	Fungi	Ascomycota	Leotiomycetes	Helotiales	Sclerotiniaceae	Botrytis	Botrytis cinerea	Botrytis cinerea B05.10
GCA_000143535.4/CP009820.1.region004	not refseq	GCA_000143535.4	606	169	13567	Fungi	Ascomycota	Leotiomycetes	Helotiales	Sclerotiniaceae	Botrytis	Botrytis cinerea	Botrytis cinerea B05.10
GCA_000143535.4/CP009821.1.region001	not refseq	GCA_000143535.4	607	145	429	Fungi	Ascomycota	Leotiomycetes	Helotiales	Sclerotiniaceae	Botrytis	Botrytis cinerea	Botrytis cinerea B05.10
GCA_000143565.1/DS547093.1.region001	not refseq	GCA_000143565.1	608	169	10132	Fungi	Basidiomycota	Agaricomycetes	Agaricales	Tricholomataceae	Laccaria	Laccaria bicolor	Laccaria bicolor S238N-H82
GCA_000143565.1/DS547093.1.region002	not refseq	GCA_000143565.1	609	172	40	Fungi	Basidiomycota	Agaricomycetes	Agaricales	Tricholomataceae	Laccaria	Laccaria bicolor	Laccaria bicolor S238N-H82
GCA_000143565.1/DS547099.1.region001	not refseq	GCA_000143565.1	610	145	35	Fungi	Basidiomycota	Agaricomycetes	Agaricales	Tricholomataceae	Laccaria	Laccaria bicolor	Laccaria bicolor S238N-H82
GCA_000143565.1/DS547100.1.region001	not refseq	GCA_000143565.1	611	129	712	Fungi	Basidiomycota	Agaricomycetes	Agaricales	Tricholomataceae	Laccaria	Laccaria bicolor	Laccaria bicolor S238N-H82
GCA_000143565.1/DS547101.1.region001	not refseq	GCA_000143565.1	612	167	1	Fungi	Basidiomycota	Agaricomycetes	Agaricales	Tricholomataceae	Laccaria	Laccaria bicolor	Laccaria bicolor S238N-H82
GCA_000143565.1/DS547102.1.region001	not refseq	GCA_000143565.1	613	172	1	Fungi	Basidiomycota	Agaricomycetes	Agaricales	Tricholomataceae	Laccaria	Laccaria bicolor	Laccaria bicolor S238N-H82
GCA_000143565.1/DS547123.1.region001	not refseq	GCA_000143565.1	614	145	10	Fungi	Basidiomycota	Agaricomycetes	Agaricales	Tricholomataceae	Laccaria	Laccaria bicolor	Laccaria bicolor S238N-H82
GCA_000143565.1/DS547123.1.region002	not refseq	GCA_000143565.1	615	172	31	Fungi	Basidiomycota	Agaricomycetes	Agaricales	Tricholomataceae	Laccaria	Laccaria bicolor	Laccaria bicolor S238N-H82
GCA_000143565.1/DS547126.1.region001	not refseq	GCA_000143565.1	616	172	1	Fungi	Basidiomycota	Agaricomycetes	Agaricales	Tricholomataceae	Laccaria	Laccaria bicolor	Laccaria bicolor S238N-H82
GCA_000143565.1/DS547126.1.region002	not refseq	GCA_000143565.1	617	172	189	Fungi	Basidiomycota	Agaricomycetes	Agaricales	Tricholomataceae	Laccaria	Laccaria bicolor	Laccaria bicolor S238N-H82
GCA_000143565.1/DS547130.1.region001	not refseq	GCA_000143565.1	618	172	1	Fungi	Basidiomycota	Agaricomycetes	Agaricales	Tricholomataceae	Laccaria	Laccaria bicolor	Laccaria bicolor S238N-H82
GCA_000143565.1/DS547137.1.region001	not refseq	GCA_000143565.1	619	145	9	Fungi	Basidiomycota	Agaricomycetes	Agaricales	Tricholomataceae	Laccaria	Laccaria bicolor	Laccaria bicolor S238N-H82
GCA_000143565.1/DS547138.1.region001	not refseq	GCA_000143565.1	620	172	169	Fungi	Basidiomycota	Agaricomycetes	Agaricales	Tricholomataceae	Laccaria	Laccaria bicolor	Laccaria bicolor S238N-H82
GCA_000143565.1/DS547144.1.region001	not refseq	GCA_000143565.1	621	145	3604	Fungi	Basidiomycota	Agaricomycetes	Agaricales	Tricholomataceae	Laccaria	Laccaria bicolor	Laccaria bicolor S238N-H82
GCA_000143565.1/DS547145.1.region001	not refseq	GCA_000143565.1	622	172	1	Fungi	Basidiomycota	Agaricomycetes	Agaricales	Tricholomataceae	Laccaria	Laccaria bicolor	Laccaria bicolor S238N-H82
GCA_000145635.1/GL385395.1.region001	not refseq	GCA_000145635.1	623	172	483	Fungi	Ascomycota	Sordariomycetes	Magnaporthales	Magnaporthaceae	Gaeumannomyces	Gaeumannomyces tritici	Gaeumannomyces tritici R3-111a-1
GCA_000145635.1/GL385395.1.region002	not refseq	GCA_000145635.1	624	145	10	Fungi	Ascomycota	Sordariomycetes	Magnaporthales	Magnaporthaceae	Gaeumannomyces	Gaeumannomyces tritici	Gaeumannomyces tritici R3-111a-1
GCA_000145635.1/GL385395.1.region003	not refseq	GCA_000145635.1	625	169	9748	Fungi	Ascomycota	Sordariomycetes	Magnaporthales	Magnaporthaceae	Gaeumannomyces	Gaeumannomyces tritici	Gaeumannomyces tritici R3-111a-1
GCA_000145635.1/GL385395.1.region004	not refseq	GCA_000145635.1	626	others	8	Fungi	Ascomycota	Sordariomycetes	Magnaporthales	Magnaporthaceae	Gaeumannomyces	Gaeumannomyces tritici	Gaeumannomyces tritici R3-111a-1
GCA_000145635.1/GL385395.1.region005	not refseq	GCA_000145635.1	627	169	18430	Fungi	Ascomycota	Sordariomycetes	Magnaporthales	Magnaporthaceae	Gaeumannomyces	Gaeumannomyces tritici	Gaeumannomyces tritici R3-111a-1
GCA_000145635.1/GL385395.1.region006	not refseq	GCA_000145635.1	628	169	12003	Fungi	Ascomycota	Sordariomycetes	Magnaporthales	Magnaporthaceae	Gaeumannomyces	Gaeumannomyces tritici	Gaeumannomyces tritici R3-111a-1
GCA_000145635.1/GL385395.1.region007	not refseq	GCA_000145635.1	629	144	4	Fungi	Ascomycota	Sordariomycetes	Magnaporthales	Magnaporthaceae	Gaeumannomyces	Gaeumannomyces tritici	Gaeumannomyces tritici R3-111a-1
GCA_000145635.1/GL385395.1.region008	not refseq	GCA_000145635.1	630	169	13787	Fungi	Ascomycota	Sordariomycetes	Magnaporthales	Magnaporthaceae	Gaeumannomyces	Gaeumannomyces tritici	Gaeumannomyces tritici R3-111a-1
GCA_000145635.1/GL385395.1.region009	not refseq	GCA_000145635.1	631	169	23610	Fungi	Ascomycota	Sordariomycetes	Magnaporthales	Magnaporthaceae	Gaeumannomyces	Gaeumannomyces tritici	Gaeumannomyces tritici R3-111a-1
GCA_000145635.1/GL385396.1.region001	not refseq	GCA_000145635.1	632	169	13262	Fungi	Ascomycota	Sordariomycetes	Magnaporthales	Magnaporthaceae	Gaeumannomyces	Gaeumannomyces tritici	Gaeumannomyces tritici R3-111a-1
GCA_000145635.1/GL385396.1.region002	not refseq	GCA_000145635.1	633	144	2324	Fungi	Ascomycota	Sordariomycetes	Magnaporthales	Magnaporthaceae	Gaeumannomyces	Gaeumannomyces tritici	Gaeumannomyces tritici R3-111a-1
GCA_000145635.1/GL385396.1.region003	not refseq	GCA_000145635.1	634	172	63	Fungi	Ascomycota	Sordariomycetes	Magnaporthales	Magnaporthaceae	Gaeumannomyces	Gaeumannomyces tritici	Gaeumannomyces tritici R3-111a-1
GCA_000145635.1/GL385396.1.region004	not refseq	GCA_000145635.1	635	145	1191	Fungi	Ascomycota	Sordariomycetes	Magnaporthales	Magnaporthaceae	Gaeumannomyces	Gaeumannomyces tritici	Gaeumannomyces tritici R3-111a-1
GCA_000145635.1/GL385397.1.region001	not refseq	GCA_000145635.1	636	145	3133	Fungi	Ascomycota	Sordariomycetes	Magnaporthales	Magnaporthaceae	Gaeumannomyces	Gaeumannomyces tritici	Gaeumannomyces tritici R3-111a-1
GCA_000145635.1/GL385397.1.region002	not refseq	GCA_000145635.1	637	144	631	Fungi	Ascomycota	Sordariomycetes	Magnaporthales	Magnaporthaceae	Gaeumannomyces	Gaeumannomyces tritici	Gaeumannomyces tritici R3-111a-1
GCA_000145635.1/GL385397.1.region003	not refseq	GCA_000145635.1	638	172	1	Fungi	Ascomycota	Sordariomycetes	Magnaporthales	Magnaporthaceae	Gaeumannomyces	Gaeumannomyces tritici	Gaeumannomyces tritici R3-111a-1
GCA_000145635.1/GL385397.1.region004	not refseq	GCA_000145635.1	639	169	11214	Fungi	Ascomycota	Sordariomycetes	Magnaporthales	Magnaporthaceae	Gaeumannomyces	Gaeumannomyces tritici	Gaeumannomyces tritici R3-111a-1
GCA_000145635.1/GL385398.1.region001	not refseq	GCA_000145635.1	640	169	14119	Fungi	Ascomycota	Sordariomycetes	Magnaporthales	Magnaporthaceae	Gaeumannomyces	Gaeumannomyces tritici	Gaeumannomyces tritici R3-111a-1
GCA_000145635.1/GL385398.1.region002	not refseq	GCA_000145635.1	641	169 144	19258	Fungi	Ascomycota	Sordariomycetes	Magnaporthales	Magnaporthaceae	Gaeumannomyces	Gaeumannomyces tritici	Gaeumannomyces tritici R3-111a-1
GCA_000145635.1/GL385398.1.region003	not refseq	GCA_000145635.1	642	144	4767	Fungi	Ascomycota	Sordariomycetes	Magnaporthales	Magnaporthaceae	Gaeumannomyces	Gaeumannomyces tritici	Gaeumannomyces tritici R3-111a-1
GCA_000145635.1/GL385398.1.region004	not refseq	GCA_000145635.1	643	169	13610	Fungi	Ascomycota	Sordariomycetes	Magnaporthales	Magnaporthaceae	Gaeumannomyces	Gaeumannomyces tritici	Gaeumannomyces tritici R3-111a-1
GCA_000145635.1/GL385400.1.region001	not refseq	GCA_000145635.1	644	169	17482	Fungi	Ascomycota	Sordariomycetes	Magnaporthales	Magnaporthaceae	Gaeumannomyces	Gaeumannomyces tritici	Gaeumannomyces tritici R3-111a-1
GCA_000145635.1/GL385400.1.region002	not refseq	GCA_000145635.1	645	169 144	21099	Fungi	Ascomycota	Sordariomycetes	Magnaporthales	Magnaporthaceae	Gaeumannomyces	Gaeumannomyces tritici	Gaeumannomyces tritici R3-111a-1
GCA_000145635.1/GL385400.1.region003	not refseq	GCA_000145635.1	646	172	5	Fungi	Ascomycota	Sordariomycetes	Magnaporthales	Magnaporthaceae	Gaeumannomyces	Gaeumannomyces tritici	Gaeumannomyces tritici R3-111a-1
GCA_000145635.1/GL385400.1.region004	not refseq	GCA_000145635.1	647	172	62	Fungi	Ascomycota	Sordariomycetes	Magnaporthales	Magnaporthaceae	Gaeumannomyces	Gaeumannomyces tritici	Gaeumannomyces tritici R3-111a-1
GCA_000145635.1/GL385400.1.region005	not refseq	GCA_000145635.1	648	169	19786	Fungi	Ascomycota	Sordariomycetes	Magnaporthales	Magnaporthaceae	Gaeumannomyces	Gaeumannomyces tritici	Gaeumannomyces tritici R3-111a-1
GCA_000145635.1/GL385401.1.region001	not refseq	GCA_000145635.1	649	169	11047	Fungi	Ascomycota	Sordariomycetes	Magnaporthales	Magnaporthaceae	Gaeumannomyces	Gaeumannomyces tritici	Gaeumannomyces tritici R3-111a-1
GCA_000145635.1/GL385401.1.region002	not refseq	GCA_000145635.1	650	169 144	23258	Fungi	Ascomycota	Sordariomycetes	Magnaporthales	Magnaporthaceae	Gaeumannomyces	Gaeumannomyces tritici	Gaeumannomyces tritici R3-111a-1
GCA_000145635.1/GL385404.1.region001	not refseq	GCA_000145635.1	651	169	13906	Fungi	Ascomycota	Sordariomycetes	Magnaporthales	Magnaporthaceae	Gaeumannomyces	Gaeumannomyces tritici	Gaeumannomyces tritici R3-111a-1
GCA_000145635.1/GL385404.1.region002	not refseq	GCA_000145635.1	652	144	6820	Fungi	Ascomycota	Sordariomycetes	Magnaporthales	Magnaporthaceae	Gaeumannomyces	Gaeumannomyces tritici	Gaeumannomyces tritici R3-111a-1
GCA_000146045.2/BK006934.2.region001	not refseq	GCA_000146045.2	653	172	5	Fungi	Ascomycota	Saccharomycetes	Saccharomycetales	Saccharomycetaceae	Saccharomyces	Saccharomyces cerevisiae	Saccharomyces cerevisiae S288C
GCA_000146045.2/BK006936.2.region001	not refseq	GCA_000146045.2	654	145	1577	Fungi	Ascomycota	Saccharomycetes	Saccharomycetales	Saccharomycetaceae	Saccharomyces	Saccharomyces cerevisiae	Saccharomyces cerevisiae S288C
GCA_000146045.2/BK006936.2.region002	not refseq	GCA_000146045.2	655	112	507	Fungi	Ascomycota	Saccharomycetes	Saccharomycetales	Saccharomycetaceae	Saccharomyces	Saccharomyces cerevisiae	Saccharomyces cerevisiae S288C
GCA_000146945.2/CH476621.1.region001	not refseq	GCA_000146945.2	656	145	7203	Fungi	Ascomycota	Leotiomycetes	Helotiales	Sclerotiniaceae	Sclerotinia	Sclerotinia sclerotiorum	Sclerotinia sclerotiorum 1980 UF-70
GCA_000146945.2/CH476622.1.region001	not refseq	GCA_000146945.2	657	145	3687	Fungi	Ascomycota	Leotiomycetes	Helotiales	Sclerotiniaceae	Sclerotinia	Sclerotinia sclerotiorum	Sclerotinia sclerotiorum 1980 UF-70
GCA_000146945.2/CH476622.1.region002	not refseq	GCA_000146945.2	658	144	3586	Fungi	Ascomycota	Leotiomycetes	Helotiales	Sclerotiniaceae	Sclerotinia	Sclerotinia sclerotiorum	Sclerotinia sclerotiorum 1980 UF-70
GCA_000146945.2/CH476622.1.region003	not refseq	GCA_000146945.2	659	169	25634	Fungi	Ascomycota	Leotiomycetes	Helotiales	Sclerotiniaceae	Sclerotinia	Sclerotinia sclerotiorum	Sclerotinia sclerotiorum 1980 UF-70
GCA_000146945.2/CH476622.1.region004	not refseq	GCA_000146945.2	660	169	11893	Fungi	Ascomycota	Leotiomycetes	Helotiales	Sclerotiniaceae	Sclerotinia	Sclerotinia sclerotiorum	Sclerotinia sclerotiorum 1980 UF-70
GCA_000146945.2/CH476622.1.region005	not refseq	GCA_000146945.2	661	145	10	Fungi	Ascomycota	Leotiomycetes	Helotiales	Sclerotiniaceae	Sclerotinia	Sclerotinia sclerotiorum	Sclerotinia sclerotiorum 1980 UF-70
GCA_000146945.2/CH476623.1.region001	not refseq	GCA_000146945.2	662	169	18124	Fungi	Ascomycota	Leotiomycetes	Helotiales	Sclerotiniaceae	Sclerotinia	Sclerotinia sclerotiorum	Sclerotinia sclerotiorum 1980 UF-70
GCA_000146945.2/CH476623.1.region002	not refseq	GCA_000146945.2	663	others	179	Fungi	Ascomycota	Leotiomycetes	Helotiales	Sclerotiniaceae	Sclerotinia	Sclerotinia sclerotiorum	Sclerotinia sclerotiorum 1980 UF-70
GCA_000146945.2/CH476623.1.region003	not refseq	GCA_000146945.2	664	169	19411	Fungi	Ascomycota	Leotiomycetes	Helotiales	Sclerotiniaceae	Sclerotinia	Sclerotinia sclerotiorum	Sclerotinia sclerotiorum 1980 UF-70
GCA_000146945.2/CH476623.1.region004	not refseq	GCA_000146945.2	665	172	965	Fungi	Ascomycota	Leotiomycetes	Helotiales	Sclerotiniaceae	Sclerotinia	Sclerotinia sclerotiorum	Sclerotinia sclerotiorum 1980 UF-70
GCA_000146945.2/CH476624.1.region001	not refseq	GCA_000146945.2	666	169	22032	Fungi	Ascomycota	Leotiomycetes	Helotiales	Sclerotiniaceae	Sclerotinia	Sclerotinia sclerotiorum	Sclerotinia sclerotiorum 1980 UF-70
GCA_000146945.2/CH476624.1.region002	not refseq	GCA_000146945.2	667	144	460	Fungi	Ascomycota	Leotiomycetes	Helotiales	Sclerotiniaceae	Sclerotinia	Sclerotinia sclerotiorum	Sclerotinia sclerotiorum 1980 UF-70
GCA_000146945.2/CH476625.1.region001	not refseq	GCA_000146945.2	668	144	3800	Fungi	Ascomycota	Leotiomycetes	Helotiales	Sclerotiniaceae	Sclerotinia	Sclerotinia sclerotiorum	Sclerotinia sclerotiorum 1980 UF-70
GCA_000146945.2/CH476625.1.region002	not refseq	GCA_000146945.2	669	144	834	Fungi	Ascomycota	Leotiomycetes	Helotiales	Sclerotiniaceae	Sclerotinia	Sclerotinia sclerotiorum	Sclerotinia sclerotiorum 1980 UF-70
GCA_000146945.2/CH476625.1.region003	not refseq	GCA_000146945.2	670	172	16	Fungi	Ascomycota	Leotiomycetes	Helotiales	Sclerotiniaceae	Sclerotinia	Sclerotinia sclerotiorum	Sclerotinia sclerotiorum 1980 UF-70
GCA_000146945.2/CH476626.1.region001	not refseq	GCA_000146945.2	671	145	2388	Fungi	Ascomycota	Leotiomycetes	Helotiales	Sclerotiniaceae	Sclerotinia	Sclerotinia sclerotiorum	Sclerotinia sclerotiorum 1980 UF-70
GCA_000146945.2/CH476627.1.region001	not refseq	GCA_000146945.2	672	169	14909	Fungi	Ascomycota	Leotiomycetes	Helotiales	Sclerotiniaceae	Sclerotinia	Sclerotinia sclerotiorum	Sclerotinia sclerotiorum 1980 UF-70
GCA_000146945.2/CH476627.1.region002	not refseq	GCA_000146945.2	673	144	4	Fungi	Ascomycota	Leotiomycetes	Helotiales	Sclerotiniaceae	Sclerotinia	Sclerotinia sclerotiorum	Sclerotinia sclerotiorum 1980 UF-70
GCA_000146945.2/CH476628.1.region001	not refseq	GCA_000146945.2	674	169	18392	Fungi	Ascomycota	Leotiomycetes	Helotiales	Sclerotiniaceae	Sclerotinia	Sclerotinia sclerotiorum	Sclerotinia sclerotiorum 1980 UF-70
GCA_000146945.2/CH476629.1.region001	not refseq	GCA_000146945.2	675	169	11034	Fungi	Ascomycota	Leotiomycetes	Helotiales	Sclerotiniaceae	Sclerotinia	Sclerotinia sclerotiorum	Sclerotinia sclerotiorum 1980 UF-70
GCA_000146945.2/CH476631.1.region001	not refseq	GCA_000146945.2	676	145	2896	Fungi	Ascomycota	Leotiomycetes	Helotiales	Sclerotiniaceae	Sclerotinia	Sclerotinia sclerotiorum	Sclerotinia sclerotiorum 1980 UF-70
GCA_000146945.2/CH476631.1.region002	not refseq	GCA_000146945.2	677	144	5901	Fungi	Ascomycota	Leotiomycetes	Helotiales	Sclerotiniaceae	Sclerotinia	Sclerotinia sclerotiorum	Sclerotinia sclerotiorum 1980 UF-70
GCA_000146945.2/CH476631.1.region003	not refseq	GCA_000146945.2	678	145	10	Fungi	Ascomycota	Leotiomycetes	Helotiales	Sclerotiniaceae	Sclerotinia	Sclerotinia sclerotiorum	Sclerotinia sclerotiorum 1980 UF-70
GCA_000146945.2/CH476633.1.region001	not refseq	GCA_000146945.2	679	169	23857	Fungi	Ascomycota	Leotiomycetes	Helotiales	Sclerotiniaceae	Sclerotinia	Sclerotinia sclerotiorum	Sclerotinia sclerotiorum 1980 UF-70
GCA_000146945.2/CH476633.1.region002	not refseq	GCA_000146945.2	680	169 145 148	17896	Fungi	Ascomycota	Leotiomycetes	Helotiales	Sclerotiniaceae	Sclerotinia	Sclerotinia sclerotiorum	Sclerotinia sclerotiorum 1980 UF-70
GCA_000146945.2/CH476635.1.region001	not refseq	GCA_000146945.2	681	145	2956	Fungi	Ascomycota	Leotiomycetes	Helotiales	Sclerotiniaceae	Sclerotinia	Sclerotinia sclerotiorum	Sclerotinia sclerotiorum 1980 UF-70
GCA_000146945.2/CH476635.1.region002	not refseq	GCA_000146945.2	682	172	2	Fungi	Ascomycota	Leotiomycetes	Helotiales	Sclerotiniaceae	Sclerotinia	Sclerotinia sclerotiorum	Sclerotinia sclerotiorum 1980 UF-70
GCA_000146945.2/CH476635.1.region003	not refseq	GCA_000146945.2	683	169	13484	Fungi	Ascomycota	Leotiomycetes	Helotiales	Sclerotiniaceae	Sclerotinia	Sclerotinia sclerotiorum	Sclerotinia sclerotiorum 1980 UF-70
GCA_000146945.2/CH476635.1.region004	not refseq	GCA_000146945.2	684	129	664	Fungi	Ascomycota	Leotiomycetes	Helotiales	Sclerotiniaceae	Sclerotinia	Sclerotinia sclerotiorum	Sclerotinia sclerotiorum 1980 UF-70
GCA_000146945.2/CH476636.1.region001	not refseq	GCA_000146945.2	685	145	4550	Fungi	Ascomycota	Leotiomycetes	Helotiales	Sclerotiniaceae	Sclerotinia	Sclerotinia sclerotiorum	Sclerotinia sclerotiorum 1980 UF-70
GCA_000146945.2/CH476638.1.region001	not refseq	GCA_000146945.2	686	169	18462	Fungi	Ascomycota	Leotiomycetes	Helotiales	Sclerotiniaceae	Sclerotinia	Sclerotinia sclerotiorum	Sclerotinia sclerotiorum 1980 UF-70
GCA_000146945.2/CH476640.1.region001	not refseq	GCA_000146945.2	687	169	10329	Fungi	Ascomycota	Leotiomycetes	Helotiales	Sclerotiniaceae	Sclerotinia	Sclerotinia sclerotiorum	Sclerotinia sclerotiorum 1980 UF-70
GCA_000146945.2/CH476644.1.region001	not refseq	GCA_000146945.2	688	169	11342	Fungi	Ascomycota	Leotiomycetes	Helotiales	Sclerotiniaceae	Sclerotinia	Sclerotinia sclerotiorum	Sclerotinia sclerotiorum 1980 UF-70
GCA_000146945.2/CH476646.1.region001	not refseq	GCA_000146945.2	689	144 169	15700	Fungi	Ascomycota	Leotiomycetes	Helotiales	Sclerotiniaceae	Sclerotinia	Sclerotinia sclerotiorum	Sclerotinia sclerotiorum 1980 UF-70
GCA_000147375.2/JH119239.1.region001	not refseq	GCA_000147375.2	690	145	2268	Fungi	Ascomycota	Saccharomycetes	Saccharomycetales	Phaffomycetaceae	Wickerhamomyces	Wickerhamomyces anomalus	Wickerhamomyces anomalus NRRL Y-366
GCA_000149035.1/GG697331.1.region001	not refseq	GCA_000149035.1	691	144	5728	Fungi	Ascomycota	Sordariomycetes	Glomerellales	Glomerellaceae	Colletotrichum	Colletotrichum graminicola	Colletotrichum graminicola M1.001
GCA_000149035.1/GG697333.1.region001	not refseq	GCA_000149035.1	692	169 144	19954	Fungi	Ascomycota	Sordariomycetes	Glomerellales	Glomerellaceae	Colletotrichum	Colletotrichum graminicola	Colletotrichum graminicola M1.001
GCA_000149035.1/GG697333.1.region002	not refseq	GCA_000149035.1	693	129	141	Fungi	Ascomycota	Sordariomycetes	Glomerellales	Glomerellaceae	Colletotrichum	Colletotrichum graminicola	Colletotrichum graminicola M1.001
GCA_000149035.1/GG697335.1.region001	not refseq	GCA_000149035.1	694	172	1602	Fungi	Ascomycota	Sordariomycetes	Glomerellales	Glomerellaceae	Colletotrichum	Colletotrichum graminicola	Colletotrichum graminicola M1.001
GCA_000149035.1/GG697335.1.region002	not refseq	GCA_000149035.1	695	129	13	Fungi	Ascomycota	Sordariomycetes	Glomerellales	Glomerellaceae	Colletotrichum	Colletotrichum graminicola	Colletotrichum graminicola M1.001
GCA_000149035.1/GG697335.1.region003	not refseq	GCA_000149035.1	696	169	10657	Fungi	Ascomycota	Sordariomycetes	Glomerellales	Glomerellaceae	Colletotrichum	Colletotrichum graminicola	Colletotrichum graminicola M1.001
GCA_000149035.1/GG697335.1.region004	not refseq	GCA_000149035.1	697	145	1236	Fungi	Ascomycota	Sordariomycetes	Glomerellales	Glomerellaceae	Colletotrichum	Colletotrichum graminicola	Colletotrichum graminicola M1.001
GCA_000149035.1/GG697337.1.region001	not refseq	GCA_000149035.1	698	169	18465	Fungi	Ascomycota	Sordariomycetes	Glomerellales	Glomerellaceae	Colletotrichum	Colletotrichum graminicola	Colletotrichum graminicola M1.001
GCA_000149035.1/GG697338.1.region001	not refseq	GCA_000149035.1	699	172	69	Fungi	Ascomycota	Sordariomycetes	Glomerellales	Glomerellaceae	Colletotrichum	Colletotrichum graminicola	Colletotrichum graminicola M1.001
GCA_000149035.1/GG697340.1.region001	not refseq	GCA_000149035.1	700	169	14640	Fungi	Ascomycota	Sordariomycetes	Glomerellales	Glomerellaceae	Colletotrichum	Colletotrichum graminicola	Colletotrichum graminicola M1.001
GCA_000149035.1/GG697340.1.region002	not refseq	GCA_000149035.1	701	172	2	Fungi	Ascomycota	Sordariomycetes	Glomerellales	Glomerellaceae	Colletotrichum	Colletotrichum graminicola	Colletotrichum graminicola M1.001
GCA_000149035.1/GG697340.1.region003	not refseq	GCA_000149035.1	702	169	26097	Fungi	Ascomycota	Sordariomycetes	Glomerellales	Glomerellaceae	Colletotrichum	Colletotrichum graminicola	Colletotrichum graminicola M1.001
GCA_000149035.1/GG697342.1.region001	not refseq	GCA_000149035.1	703	172	53	Fungi	Ascomycota	Sordariomycetes	Glomerellales	Glomerellaceae	Colletotrichum	Colletotrichum graminicola	Colletotrichum graminicola M1.001
GCA_000149035.1/GG697343.1.region001	not refseq	GCA_000149035.1	704	169	9748	Fungi	Ascomycota	Sordariomycetes	Glomerellales	Glomerellaceae	Colletotrichum	Colletotrichum graminicola	Colletotrichum graminicola M1.001
GCA_000149035.1/GG697346.1.region001	not refseq	GCA_000149035.1	705	145	2948	Fungi	Ascomycota	Sordariomycetes	Glomerellales	Glomerellaceae	Colletotrichum	Colletotrichum graminicola	Colletotrichum graminicola M1.001
GCA_000149035.1/GG697350.1.region001	not refseq	GCA_000149035.1	706	169	13316	Fungi	Ascomycota	Sordariomycetes	Glomerellales	Glomerellaceae	Colletotrichum	Colletotrichum graminicola	Colletotrichum graminicola M1.001
GCA_000149035.1/GG697352.1.region001	not refseq	GCA_000149035.1	707	169	15170	Fungi	Ascomycota	Sordariomycetes	Glomerellales	Glomerellaceae	Colletotrichum	Colletotrichum graminicola	Colletotrichum graminicola M1.001
GCA_000149035.1/GG697355.1.region001	not refseq	GCA_000149035.1	708	144	460	Fungi	Ascomycota	Sordariomycetes	Glomerellales	Glomerellaceae	Colletotrichum	Colletotrichum graminicola	Colletotrichum graminicola M1.001
GCA_000149035.1/GG697356.1.region001	not refseq	GCA_000149035.1	709	144	3069	Fungi	Ascomycota	Sordariomycetes	Glomerellales	Glomerellaceae	Colletotrichum	Colletotrichum graminicola	Colletotrichum graminicola M1.001
GCA_000149035.1/GG697356.1.region002	not refseq	GCA_000149035.1	710	145 112	3168	Fungi	Ascomycota	Sordariomycetes	Glomerellales	Glomerellaceae	Colletotrichum	Colletotrichum graminicola	Colletotrichum graminicola M1.001
GCA_000149035.1/GG697357.1.region001	not refseq	GCA_000149035.1	711	172	1	Fungi	Ascomycota	Sordariomycetes	Glomerellales	Glomerellaceae	Colletotrichum	Colletotrichum graminicola	Colletotrichum graminicola M1.001
GCA_000149035.1/GG697358.1.region001	not refseq	GCA_000149035.1	712	172	965	Fungi	Ascomycota	Sordariomycetes	Glomerellales	Glomerellaceae	Colletotrichum	Colletotrichum graminicola	Colletotrichum graminicola M1.001
GCA_000149035.1/GG697359.1.region001	not refseq	GCA_000149035.1	713	169	21963	Fungi	Ascomycota	Sordariomycetes	Glomerellales	Glomerellaceae	Colletotrichum	Colletotrichum graminicola	Colletotrichum graminicola M1.001
GCA_000149035.1/GG697361.1.region001	not refseq	GCA_000149035.1	714	169 144	20970	Fungi	Ascomycota	Sordariomycetes	Glomerellales	Glomerellaceae	Colletotrichum	Colletotrichum graminicola	Colletotrichum graminicola M1.001
GCA_000149035.1/GG697364.1.region001	not refseq	GCA_000149035.1	715	129	932	Fungi	Ascomycota	Sordariomycetes	Glomerellales	Glomerellaceae	Colletotrichum	Colletotrichum graminicola	Colletotrichum graminicola M1.001
GCA_000149035.1/GG697365.1.region001	not refseq	GCA_000149035.1	716	129 172	668	Fungi	Ascomycota	Sordariomycetes	Glomerellales	Glomerellaceae	Colletotrichum	Colletotrichum graminicola	Colletotrichum graminicola M1.001
GCA_000149035.1/GG697366.1.region001	not refseq	GCA_000149035.1	717	144	2033	Fungi	Ascomycota	Sordariomycetes	Glomerellales	Glomerellaceae	Colletotrichum	Colletotrichum graminicola	Colletotrichum graminicola M1.001
GCA_000149035.1/GG697367.1.region001	not refseq	GCA_000149035.1	718	169	10313	Fungi	Ascomycota	Sordariomycetes	Glomerellales	Glomerellaceae	Colletotrichum	Colletotrichum graminicola	Colletotrichum graminicola M1.001
GCA_000149035.1/GG697367.1.region002	not refseq	GCA_000149035.1	719	144	4	Fungi	Ascomycota	Sordariomycetes	Glomerellales	Glomerellaceae	Colletotrichum	Colletotrichum graminicola	Colletotrichum graminicola M1.001
GCA_000149035.1/GG697369.1.region001	not refseq	GCA_000149035.1	720	169	15235	Fungi	Ascomycota	Sordariomycetes	Glomerellales	Glomerellaceae	Colletotrichum	Colletotrichum graminicola	Colletotrichum graminicola M1.001
GCA_000149035.1/GG697372.1.region001	not refseq	GCA_000149035.1	721	169	24871	Fungi	Ascomycota	Sordariomycetes	Glomerellales	Glomerellaceae	Colletotrichum	Colletotrichum graminicola	Colletotrichum graminicola M1.001
GCA_000149035.1/GG697373.1.region001	not refseq	GCA_000149035.1	722	145	2825	Fungi	Ascomycota	Sordariomycetes	Glomerellales	Glomerellaceae	Colletotrichum	Colletotrichum graminicola	Colletotrichum graminicola M1.001
GCA_000149035.1/GG697373.1.region002	not refseq	GCA_000149035.1	723	172	193	Fungi	Ascomycota	Sordariomycetes	Glomerellales	Glomerellaceae	Colletotrichum	Colletotrichum graminicola	Colletotrichum graminicola M1.001
GCA_000149035.1/GG697375.1.region001	not refseq	GCA_000149035.1	724	169	24468	Fungi	Ascomycota	Sordariomycetes	Glomerellales	Glomerellaceae	Colletotrichum	Colletotrichum graminicola	Colletotrichum graminicola M1.001
GCA_000149035.1/GG697376.1.region001	not refseq	GCA_000149035.1	725	169	21920	Fungi	Ascomycota	Sordariomycetes	Glomerellales	Glomerellaceae	Colletotrichum	Colletotrichum graminicola	Colletotrichum graminicola M1.001
GCA_000149035.1/GG697381.1.region001	not refseq	GCA_000149035.1	726	169 144	20062	Fungi	Ascomycota	Sordariomycetes	Glomerellales	Glomerellaceae	Colletotrichum	Colletotrichum graminicola	Colletotrichum graminicola M1.001
GCA_000149035.1/GG697381.1.region002	not refseq	GCA_000149035.1	727	145	5520	Fungi	Ascomycota	Sordariomycetes	Glomerellales	Glomerellaceae	Colletotrichum	Colletotrichum graminicola	Colletotrichum graminicola M1.001
GCA_000149035.1/GG697383.1.region001	not refseq	GCA_000149035.1	728	169 144	23763	Fungi	Ascomycota	Sordariomycetes	Glomerellales	Glomerellaceae	Colletotrichum	Colletotrichum graminicola	Colletotrichum graminicola M1.001
GCA_000149035.1/GG697388.1.region001	not refseq	GCA_000149035.1	729	145	6129	Fungi	Ascomycota	Sordariomycetes	Glomerellales	Glomerellaceae	Colletotrichum	Colletotrichum graminicola	Colletotrichum graminicola M1.001
GCA_000149035.1/GG697389.1.region001	not refseq	GCA_000149035.1	730	169	19226	Fungi	Ascomycota	Sordariomycetes	Glomerellales	Glomerellaceae	Colletotrichum	Colletotrichum graminicola	Colletotrichum graminicola M1.001
GCA_000149035.1/GG697389.1.region002	not refseq	GCA_000149035.1	731	169 144	22698	Fungi	Ascomycota	Sordariomycetes	Glomerellales	Glomerellaceae	Colletotrichum	Colletotrichum graminicola	Colletotrichum graminicola M1.001
GCA_000149035.1/GG697392.1.region001	not refseq	GCA_000149035.1	732	169	25661	Fungi	Ascomycota	Sordariomycetes	Glomerellales	Glomerellaceae	Colletotrichum	Colletotrichum graminicola	Colletotrichum graminicola M1.001
GCA_000149035.1/GG697393.1.region001	not refseq	GCA_000149035.1	733	others	75	Fungi	Ascomycota	Sordariomycetes	Glomerellales	Glomerellaceae	Colletotrichum	Colletotrichum graminicola	Colletotrichum graminicola M1.001
GCA_000149035.1/GG697404.1.region001	not refseq	GCA_000149035.1	734	169	12034	Fungi	Ascomycota	Sordariomycetes	Glomerellales	Glomerellaceae	Colletotrichum	Colletotrichum graminicola	Colletotrichum graminicola M1.001
GCA_000149035.1/GG697416.1.region001	not refseq	GCA_000149035.1	735	129	798	Fungi	Ascomycota	Sordariomycetes	Glomerellales	Glomerellaceae	Colletotrichum	Colletotrichum graminicola	Colletotrichum graminicola M1.001
GCA_000149035.1/GG697417.1.region001	not refseq	GCA_000149035.1	736	169	24497	Fungi	Ascomycota	Sordariomycetes	Glomerellales	Glomerellaceae	Colletotrichum	Colletotrichum graminicola	Colletotrichum graminicola M1.001
GCA_000149035.1/GG697420.1.region001	not refseq	GCA_000149035.1	737	169	23319	Fungi	Ascomycota	Sordariomycetes	Glomerellales	Glomerellaceae	Colletotrichum	Colletotrichum graminicola	Colletotrichum graminicola M1.001
GCA_000149035.1/GG697422.1.region001	not refseq	GCA_000149035.1	738	169 144	26328	Fungi	Ascomycota	Sordariomycetes	Glomerellales	Glomerellaceae	Colletotrichum	Colletotrichum graminicola	Colletotrichum graminicola M1.001
GCA_000149035.1/GG697427.1.region001	not refseq	GCA_000149035.1	739	169	22574	Fungi	Ascomycota	Sordariomycetes	Glomerellales	Glomerellaceae	Colletotrichum	Colletotrichum graminicola	Colletotrichum graminicola M1.001
GCA_000149035.1/GG697437.1.region001	not refseq	GCA_000149035.1	740	145	41	Fungi	Ascomycota	Sordariomycetes	Glomerellales	Glomerellaceae	Colletotrichum	Colletotrichum graminicola	Colletotrichum graminicola M1.001
GCA_000149035.1/GG697447.1.region001	not refseq	GCA_000149035.1	741	169 144	25807	Fungi	Ascomycota	Sordariomycetes	Glomerellales	Glomerellaceae	Colletotrichum	Colletotrichum graminicola	Colletotrichum graminicola M1.001
GCA_000149035.1/GG697456.1.region001	not refseq	GCA_000149035.1	742	169	16687	Fungi	Ascomycota	Sordariomycetes	Glomerellales	Glomerellaceae	Colletotrichum	Colletotrichum graminicola	Colletotrichum graminicola M1.001
GCA_000149035.1/GG697470.1.region001	not refseq	GCA_000149035.1	743	169	13255	Fungi	Ascomycota	Sordariomycetes	Glomerellales	Glomerellaceae	Colletotrichum	Colletotrichum graminicola	Colletotrichum graminicola M1.001
GCA_000149035.1/GG697471.1.region001	not refseq	GCA_000149035.1	744	169	19919	Fungi	Ascomycota	Sordariomycetes	Glomerellales	Glomerellaceae	Colletotrichum	Colletotrichum graminicola	Colletotrichum graminicola M1.001
GCA_000149035.1/GG697478.1.region001	not refseq	GCA_000149035.1	745	129	739	Fungi	Ascomycota	Sordariomycetes	Glomerellales	Glomerellaceae	Colletotrichum	Colletotrichum graminicola	Colletotrichum graminicola M1.001
GCA_000149035.1/GG697480.1.region001	not refseq	GCA_000149035.1	746	169	11021	Fungi	Ascomycota	Sordariomycetes	Glomerellales	Glomerellaceae	Colletotrichum	Colletotrichum graminicola	Colletotrichum graminicola M1.001
GCA_000149035.1/GG697492.1.region001	not refseq	GCA_000149035.1	747	169	14097	Fungi	Ascomycota	Sordariomycetes	Glomerellales	Glomerellaceae	Colletotrichum	Colletotrichum graminicola	Colletotrichum graminicola M1.001
GCA_000149035.1/GG697502.1.region001	not refseq	GCA_000149035.1	748	169	16686	Fungi	Ascomycota	Sordariomycetes	Glomerellales	Glomerellaceae	Colletotrichum	Colletotrichum graminicola	Colletotrichum graminicola M1.001
GCA_000149035.1/GG697505.1.region001	not refseq	GCA_000149035.1	749	169	11010	Fungi	Ascomycota	Sordariomycetes	Glomerellales	Glomerellaceae	Colletotrichum	Colletotrichum graminicola	Colletotrichum graminicola M1.001
GCA_000149035.1/GG697561.1.region001	not refseq	GCA_000149035.1	750	169	10305	Fungi	Ascomycota	Sordariomycetes	Glomerellales	Glomerellaceae	Colletotrichum	Colletotrichum graminicola	Colletotrichum graminicola M1.001
GCA_000149205.2/CH236920.1.region001	not refseq	GCA_000149205.2	751	144	3092	Fungi	Ascomycota	Eurotiomycetes	Eurotiales	Aspergillaceae	Aspergillus	Aspergillus nidulans	Aspergillus nidulans FGSC A4
GCA_000149205.2/CH236920.1.region002	not refseq	GCA_000149205.2	752	172	40	Fungi	Ascomycota	Eurotiomycetes	Eurotiales	Aspergillaceae	Aspergillus	Aspergillus nidulans	Aspergillus nidulans FGSC A4
GCA_000149205.2/CH236920.1.region003	not refseq	GCA_000149205.2	753	169	19669	Fungi	Ascomycota	Eurotiomycetes	Eurotiales	Aspergillaceae	Aspergillus	Aspergillus nidulans	Aspergillus nidulans FGSC A4
GCA_000149205.2/CH236920.1.region004	not refseq	GCA_000149205.2	754	169	17514	Fungi	Ascomycota	Eurotiomycetes	Eurotiales	Aspergillaceae	Aspergillus	Aspergillus nidulans	Aspergillus nidulans FGSC A4
GCA_000149205.2/CH236920.1.region005	not refseq	GCA_000149205.2	755	144	7375	Fungi	Ascomycota	Eurotiomycetes	Eurotiales	Aspergillaceae	Aspergillus	Aspergillus nidulans	Aspergillus nidulans FGSC A4
GCA_000149205.2/CH236920.1.region006	not refseq	GCA_000149205.2	756	172	2796	Fungi	Ascomycota	Eurotiomycetes	Eurotiales	Aspergillaceae	Aspergillus	Aspergillus nidulans	Aspergillus nidulans FGSC A4
GCA_000149205.2/CH236920.1.region007	not refseq	GCA_000149205.2	757	112	58	Fungi	Ascomycota	Eurotiomycetes	Eurotiales	Aspergillaceae	Aspergillus	Aspergillus nidulans	Aspergillus nidulans FGSC A4
GCA_000149205.2/CH236920.1.region008	not refseq	GCA_000149205.2	758	169	24901	Fungi	Ascomycota	Eurotiomycetes	Eurotiales	Aspergillaceae	Aspergillus	Aspergillus nidulans	Aspergillus nidulans FGSC A4
GCA_000149205.2/CH236920.1.region009	not refseq	GCA_000149205.2	759	144	4	Fungi	Ascomycota	Eurotiomycetes	Eurotiales	Aspergillaceae	Aspergillus	Aspergillus nidulans	Aspergillus nidulans FGSC A4
GCA_000149205.2/CH236921.1.region001	not refseq	GCA_000149205.2	760	145	412	Fungi	Ascomycota	Eurotiomycetes	Eurotiales	Aspergillaceae	Aspergillus	Aspergillus nidulans	Aspergillus nidulans FGSC A4
GCA_000149205.2/CH236921.1.region002	not refseq	GCA_000149205.2	761	169	15521	Fungi	Ascomycota	Eurotiomycetes	Eurotiales	Aspergillaceae	Aspergillus	Aspergillus nidulans	Aspergillus nidulans FGSC A4
GCA_000149205.2/CH236921.1.region003	not refseq	GCA_000149205.2	762	169	25068	Fungi	Ascomycota	Eurotiomycetes	Eurotiales	Aspergillaceae	Aspergillus	Aspergillus nidulans	Aspergillus nidulans FGSC A4
GCA_000149205.2/CH236921.1.region004	not refseq	GCA_000149205.2	763	145	4242	Fungi	Ascomycota	Eurotiomycetes	Eurotiales	Aspergillaceae	Aspergillus	Aspergillus nidulans	Aspergillus nidulans FGSC A4
GCA_000149205.2/CH236921.1.region005	not refseq	GCA_000149205.2	764	129	793	Fungi	Ascomycota	Eurotiomycetes	Eurotiales	Aspergillaceae	Aspergillus	Aspergillus nidulans	Aspergillus nidulans FGSC A4
GCA_000149205.2/CH236921.1.region006	not refseq	GCA_000149205.2	765	169 144	25205	Fungi	Ascomycota	Eurotiomycetes	Eurotiales	Aspergillaceae	Aspergillus	Aspergillus nidulans	Aspergillus nidulans FGSC A4
GCA_000149205.2/CH236921.1.region007	not refseq	GCA_000149205.2	766	172	1	Fungi	Ascomycota	Eurotiomycetes	Eurotiales	Aspergillaceae	Aspergillus	Aspergillus nidulans	Aspergillus nidulans FGSC A4
GCA_000149205.2/CH236922.1.region001	not refseq	GCA_000149205.2	767	144	1915	Fungi	Ascomycota	Eurotiomycetes	Eurotiales	Aspergillaceae	Aspergillus	Aspergillus nidulans	Aspergillus nidulans FGSC A4
GCA_000149205.2/CH236922.1.region002	not refseq	GCA_000149205.2	768	145	10	Fungi	Ascomycota	Eurotiomycetes	Eurotiales	Aspergillaceae	Aspergillus	Aspergillus nidulans	Aspergillus nidulans FGSC A4
GCA_000149205.2/CH236922.1.region003	not refseq	GCA_000149205.2	769	169	18150	Fungi	Ascomycota	Eurotiomycetes	Eurotiales	Aspergillaceae	Aspergillus	Aspergillus nidulans	Aspergillus nidulans FGSC A4
GCA_000149205.2/CH236922.1.region004	not refseq	GCA_000149205.2	770	172	3075	Fungi	Ascomycota	Eurotiomycetes	Eurotiales	Aspergillaceae	Aspergillus	Aspergillus nidulans	Aspergillus nidulans FGSC A4
GCA_000149205.2/CH236922.1.region005	not refseq	GCA_000149205.2	771	172	5	Fungi	Ascomycota	Eurotiomycetes	Eurotiales	Aspergillaceae	Aspergillus	Aspergillus nidulans	Aspergillus nidulans FGSC A4
GCA_000149205.2/CH236922.1.region006	not refseq	GCA_000149205.2	772	169 144	25700	Fungi	Ascomycota	Eurotiomycetes	Eurotiales	Aspergillaceae	Aspergillus	Aspergillus nidulans	Aspergillus nidulans FGSC A4
GCA_000149205.2/CH236923.1.region001	not refseq	GCA_000149205.2	773	144	7368	Fungi	Ascomycota	Eurotiomycetes	Eurotiales	Aspergillaceae	Aspergillus	Aspergillus nidulans	Aspergillus nidulans FGSC A4
GCA_000149205.2/CH236923.1.region002	not refseq	GCA_000149205.2	774	169	20315	Fungi	Ascomycota	Eurotiomycetes	Eurotiales	Aspergillaceae	Aspergillus	Aspergillus nidulans	Aspergillus nidulans FGSC A4
GCA_000149205.2/CH236923.1.region003	not refseq	GCA_000149205.2	775	145	496	Fungi	Ascomycota	Eurotiomycetes	Eurotiales	Aspergillaceae	Aspergillus	Aspergillus nidulans	Aspergillus nidulans FGSC A4
GCA_000149205.2/CH236924.1.region001	not refseq	GCA_000149205.2	776	144	735	Fungi	Ascomycota	Eurotiomycetes	Eurotiales	Aspergillaceae	Aspergillus	Aspergillus nidulans	Aspergillus nidulans FGSC A4
GCA_000149205.2/CH236924.1.region002	not refseq	GCA_000149205.2	777	145	2027	Fungi	Ascomycota	Eurotiomycetes	Eurotiales	Aspergillaceae	Aspergillus	Aspergillus nidulans	Aspergillus nidulans FGSC A4
GCA_000149205.2/CH236925.1.region001	not refseq	GCA_000149205.2	778	112	5945	Fungi	Ascomycota	Eurotiomycetes	Eurotiales	Aspergillaceae	Aspergillus	Aspergillus nidulans	Aspergillus nidulans FGSC A4
GCA_000149205.2/CH236925.1.region002	not refseq	GCA_000149205.2	779	145	3429	Fungi	Ascomycota	Eurotiomycetes	Eurotiales	Aspergillaceae	Aspergillus	Aspergillus nidulans	Aspergillus nidulans FGSC A4
GCA_000149205.2/CH236925.1.region003	not refseq	GCA_000149205.2	780	172	32	Fungi	Ascomycota	Eurotiomycetes	Eurotiales	Aspergillaceae	Aspergillus	Aspergillus nidulans	Aspergillus nidulans FGSC A4
GCA_000149205.2/CH236925.1.region004	not refseq	GCA_000149205.2	781	145	2694	Fungi	Ascomycota	Eurotiomycetes	Eurotiales	Aspergillaceae	Aspergillus	Aspergillus nidulans	Aspergillus nidulans FGSC A4
GCA_000149205.2/CH236926.1.region001	not refseq	GCA_000149205.2	782	169	11952	Fungi	Ascomycota	Eurotiomycetes	Eurotiales	Aspergillaceae	Aspergillus	Aspergillus nidulans	Aspergillus nidulans FGSC A4
GCA_000149205.2/CH236926.1.region002	not refseq	GCA_000149205.2	783	144	834	Fungi	Ascomycota	Eurotiomycetes	Eurotiales	Aspergillaceae	Aspergillus	Aspergillus nidulans	Aspergillus nidulans FGSC A4
GCA_000149205.2/CH236926.1.region003	not refseq	GCA_000149205.2	784	169	21280	Fungi	Ascomycota	Eurotiomycetes	Eurotiales	Aspergillaceae	Aspergillus	Aspergillus nidulans	Aspergillus nidulans FGSC A4
GCA_000149205.2/CH236926.1.region004	not refseq	GCA_000149205.2	785	169 144	25044	Fungi	Ascomycota	Eurotiomycetes	Eurotiales	Aspergillaceae	Aspergillus	Aspergillus nidulans	Aspergillus nidulans FGSC A4
GCA_000149205.2/CH236927.1.region001	not refseq	GCA_000149205.2	786	169 144	22068	Fungi	Ascomycota	Eurotiomycetes	Eurotiales	Aspergillaceae	Aspergillus	Aspergillus nidulans	Aspergillus nidulans FGSC A4
GCA_000149205.2/CH236928.1.region001	not refseq	GCA_000149205.2	787	169	25861	Fungi	Ascomycota	Eurotiomycetes	Eurotiales	Aspergillaceae	Aspergillus	Aspergillus nidulans	Aspergillus nidulans FGSC A4
GCA_000149205.2/CH236929.1.region001	not refseq	GCA_000149205.2	788	144	7597	Fungi	Ascomycota	Eurotiomycetes	Eurotiales	Aspergillaceae	Aspergillus	Aspergillus nidulans	Aspergillus nidulans FGSC A4
GCA_000149205.2/CH236929.1.region002	not refseq	GCA_000149205.2	789	169	21086	Fungi	Ascomycota	Eurotiomycetes	Eurotiales	Aspergillaceae	Aspergillus	Aspergillus nidulans	Aspergillus nidulans FGSC A4
GCA_000149205.2/CH236929.1.region003	not refseq	GCA_000149205.2	790	145	2766	Fungi	Ascomycota	Eurotiomycetes	Eurotiales	Aspergillaceae	Aspergillus	Aspergillus nidulans	Aspergillus nidulans FGSC A4
GCA_000149205.2/CH236929.1.region004	not refseq	GCA_000149205.2	791	172	14	Fungi	Ascomycota	Eurotiomycetes	Eurotiales	Aspergillaceae	Aspergillus	Aspergillus nidulans	Aspergillus nidulans FGSC A4
GCA_000149205.2/CH236929.1.region005	not refseq	GCA_000149205.2	792	172	14	Fungi	Ascomycota	Eurotiomycetes	Eurotiales	Aspergillaceae	Aspergillus	Aspergillus nidulans	Aspergillus nidulans FGSC A4
GCA_000149205.2/CH236930.1.region001	not refseq	GCA_000149205.2	793	169	22656	Fungi	Ascomycota	Eurotiomycetes	Eurotiales	Aspergillaceae	Aspergillus	Aspergillus nidulans	Aspergillus nidulans FGSC A4
GCA_000149205.2/CH236931.1.region001	not refseq	GCA_000149205.2	794	169	21545	Fungi	Ascomycota	Eurotiomycetes	Eurotiales	Aspergillaceae	Aspergillus	Aspergillus nidulans	Aspergillus nidulans FGSC A4
GCA_000149205.2/CH236931.1.region002	not refseq	GCA_000149205.2	795	169 144	25544	Fungi	Ascomycota	Eurotiomycetes	Eurotiales	Aspergillaceae	Aspergillus	Aspergillus nidulans	Aspergillus nidulans FGSC A4
GCA_000149205.2/CH236931.1.region003	not refseq	GCA_000149205.2	796	129	13	Fungi	Ascomycota	Eurotiomycetes	Eurotiales	Aspergillaceae	Aspergillus	Aspergillus nidulans	Aspergillus nidulans FGSC A4
GCA_000149205.2/CH236931.1.region004	not refseq	GCA_000149205.2	797	144 145 129	8270	Fungi	Ascomycota	Eurotiomycetes	Eurotiales	Aspergillaceae	Aspergillus	Aspergillus nidulans	Aspergillus nidulans FGSC A4
GCA_000149205.2/CH236933.1.region001	not refseq	GCA_000149205.2	798	169	20639	Fungi	Ascomycota	Eurotiomycetes	Eurotiales	Aspergillaceae	Aspergillus	Aspergillus nidulans	Aspergillus nidulans FGSC A4
GCA_000149205.2/CH236933.1.region002	not refseq	GCA_000149205.2	799	169	17235	Fungi	Ascomycota	Eurotiomycetes	Eurotiales	Aspergillaceae	Aspergillus	Aspergillus nidulans	Aspergillus nidulans FGSC A4
GCA_000149205.2/CH236934.1.region001	not refseq	GCA_000149205.2	800	112	163	Fungi	Ascomycota	Eurotiomycetes	Eurotiales	Aspergillaceae	Aspergillus	Aspergillus nidulans	Aspergillus nidulans FGSC A4
GCA_000149205.2/CH236934.1.region002	not refseq	GCA_000149205.2	801	172	73	Fungi	Ascomycota	Eurotiomycetes	Eurotiales	Aspergillaceae	Aspergillus	Aspergillus nidulans	Aspergillus nidulans FGSC A4
GCA_000149205.2/CH236934.1.region003	not refseq	GCA_000149205.2	802	169 144	26307	Fungi	Ascomycota	Eurotiomycetes	Eurotiales	Aspergillaceae	Aspergillus	Aspergillus nidulans	Aspergillus nidulans FGSC A4
GCA_000149205.2/CH236935.1.region001	not refseq	GCA_000149205.2	803	144	7854	Fungi	Ascomycota	Eurotiomycetes	Eurotiales	Aspergillaceae	Aspergillus	Aspergillus nidulans	Aspergillus nidulans FGSC A4
GCA_000149225.2/CM000687.1.region001	GCA_000149225.2	GCA_000149225.2	804	112	507	Fungi	Ascomycota	Saccharomycetes	Saccharomycetales	Saccharomycetaceae	Lachancea	Lachancea kluyveri	Lachancea kluyveri NRRL Y-12651
GCA_000149225.2/CM000688.1.region001	GCA_000149225.2	GCA_000149225.2	805	145	3579	Fungi	Ascomycota	Saccharomycetes	Saccharomycetales	Saccharomycetaceae	Lachancea	Lachancea kluyveri	Lachancea kluyveri NRRL Y-12651
GCA_000149225.2/CM000690.1.region001	GCA_000149225.2	GCA_000149225.2	806	172	5	Fungi	Ascomycota	Saccharomycetes	Saccharomycetales	Saccharomycetaceae	Lachancea	Lachancea kluyveri	Lachancea kluyveri NRRL Y-12651
GCA_000149225.2/CM000693.1.region001	GCA_000149225.2	GCA_000149225.2	807	172	14	Fungi	Ascomycota	Saccharomycetes	Saccharomycetales	Saccharomycetaceae	Lachancea	Lachancea kluyveri	Lachancea kluyveri NRRL Y-12651
GCA_000149245.3/CP003822.1.region001	not refseq	GCA_000149245.3	808	172	5	Fungi	Basidiomycota	Tremellomycetes	Tremellales	Cryptococcaceae	Cryptococcus	Cryptococcus neoformans	Cryptococcus neoformans var. grubii H99
GCA_000149245.3/CP003824.1.region001	not refseq	GCA_000149245.3	809	172	14	Fungi	Basidiomycota	Tremellomycetes	Tremellales	Cryptococcaceae	Cryptococcus	Cryptococcus neoformans	Cryptococcus neoformans var. grubii H99
GCA_000149245.3/CP003827.1.region001	not refseq	GCA_000149245.3	810	145	2762	Fungi	Basidiomycota	Tremellomycetes	Tremellales	Cryptococcaceae	Cryptococcus	Cryptococcus neoformans	Cryptococcus neoformans var. grubii H99
GCA_000149245.3/CP003829.1.region001	not refseq	GCA_000149245.3	811	145	1312	Fungi	Basidiomycota	Tremellomycetes	Tremellales	Cryptococcaceae	Cryptococcus	Cryptococcus neoformans	Cryptococcus neoformans var. grubii H99
GCA_000149305.1/CH476732.1.region001	not refseq	GCA_000149305.1	812	172	16	Fungi	Mucoromycota	Mucoromycetes	Mucorales	Rhizopodaceae	Rhizopus	Rhizopus delemar	Rhizopus delemar RA 99-880
GCA_000149305.1/CH476732.1.region002	not refseq	GCA_000149305.1	813	172	1612	Fungi	Mucoromycota	Mucoromycetes	Mucorales	Rhizopodaceae	Rhizopus	Rhizopus delemar	Rhizopus delemar RA 99-880
GCA_000149305.1/CH476733.1.region001	not refseq	GCA_000149305.1	814	145	10	Fungi	Mucoromycota	Mucoromycetes	Mucorales	Rhizopodaceae	Rhizopus	Rhizopus delemar	Rhizopus delemar RA 99-880
GCA_000149305.1/CH476734.1.region001	not refseq	GCA_000149305.1	815	145	10	Fungi	Mucoromycota	Mucoromycetes	Mucorales	Rhizopodaceae	Rhizopus	Rhizopus delemar	Rhizopus delemar RA 99-880
GCA_000149305.1/CH476734.1.region002	not refseq	GCA_000149305.1	816	145	1996	Fungi	Mucoromycota	Mucoromycetes	Mucorales	Rhizopodaceae	Rhizopus	Rhizopus delemar	Rhizopus delemar RA 99-880
GCA_000149305.1/CH476734.1.region003	not refseq	GCA_000149305.1	817	172	2	Fungi	Mucoromycota	Mucoromycetes	Mucorales	Rhizopodaceae	Rhizopus	Rhizopus delemar	Rhizopus delemar RA 99-880
GCA_000149305.1/CH476734.1.region004	not refseq	GCA_000149305.1	818	172	5	Fungi	Mucoromycota	Mucoromycetes	Mucorales	Rhizopodaceae	Rhizopus	Rhizopus delemar	Rhizopus delemar RA 99-880
GCA_000149305.1/CH476735.1.region001	not refseq	GCA_000149305.1	819	172	16	Fungi	Mucoromycota	Mucoromycetes	Mucorales	Rhizopodaceae	Rhizopus	Rhizopus delemar	Rhizopus delemar RA 99-880
GCA_000149305.1/CH476736.1.region001	not refseq	GCA_000149305.1	820	167	1	Fungi	Mucoromycota	Mucoromycetes	Mucorales	Rhizopodaceae	Rhizopus	Rhizopus delemar	Rhizopus delemar RA 99-880
GCA_000149305.1/CH476738.1.region001	not refseq	GCA_000149305.1	821	145	10	Fungi	Mucoromycota	Mucoromycetes	Mucorales	Rhizopodaceae	Rhizopus	Rhizopus delemar	Rhizopus delemar RA 99-880
GCA_000149305.1/CH476738.1.region002	not refseq	GCA_000149305.1	822	145	10	Fungi	Mucoromycota	Mucoromycetes	Mucorales	Rhizopodaceae	Rhizopus	Rhizopus delemar	Rhizopus delemar RA 99-880
GCA_000149305.1/CH476738.1.region003	not refseq	GCA_000149305.1	823	172	40	Fungi	Mucoromycota	Mucoromycetes	Mucorales	Rhizopodaceae	Rhizopus	Rhizopus delemar	Rhizopus delemar RA 99-880
GCA_000149305.1/CH476740.1.region001	not refseq	GCA_000149305.1	824	145	10	Fungi	Mucoromycota	Mucoromycetes	Mucorales	Rhizopodaceae	Rhizopus	Rhizopus delemar	Rhizopus delemar RA 99-880
GCA_000149305.1/CH476741.1.region001	not refseq	GCA_000149305.1	825	144	2876	Fungi	Mucoromycota	Mucoromycetes	Mucorales	Rhizopodaceae	Rhizopus	Rhizopus delemar	Rhizopus delemar RA 99-880
GCA_000149305.1/CH476746.1.region001	not refseq	GCA_000149305.1	826	172	14	Fungi	Mucoromycota	Mucoromycetes	Mucorales	Rhizopodaceae	Rhizopus	Rhizopus delemar	Rhizopus delemar RA 99-880
GCA_000149335.2/GG704911.1.region001	not refseq	GCA_000149335.2	827	169	11460	Fungi	Ascomycota	Eurotiomycetes	Onygenales	Others	Coccidioides	Coccidioides immitis	Coccidioides immitis RS
GCA_000149335.2/GG704911.1.region002	not refseq	GCA_000149335.2	828	144	5708	Fungi	Ascomycota	Eurotiomycetes	Onygenales	Others	Coccidioides	Coccidioides immitis	Coccidioides immitis RS
GCA_000149335.2/GG704911.1.region003	not refseq	GCA_000149335.2	829	others	8	Fungi	Ascomycota	Eurotiomycetes	Onygenales	Others	Coccidioides	Coccidioides immitis	Coccidioides immitis RS
GCA_000149335.2/GG704911.1.region004	not refseq	GCA_000149335.2	830	145	2694	Fungi	Ascomycota	Eurotiomycetes	Onygenales	Others	Coccidioides	Coccidioides immitis	Coccidioides immitis RS
GCA_000149335.2/GG704911.1.region005	not refseq	GCA_000149335.2	831	144	2033	Fungi	Ascomycota	Eurotiomycetes	Onygenales	Others	Coccidioides	Coccidioides immitis	Coccidioides immitis RS
GCA_000149335.2/GG704911.1.region006	not refseq	GCA_000149335.2	832	144	6878	Fungi	Ascomycota	Eurotiomycetes	Onygenales	Others	Coccidioides	Coccidioides immitis	Coccidioides immitis RS
GCA_000149335.2/GG704912.1.region001	not refseq	GCA_000149335.2	833	144	4	Fungi	Ascomycota	Eurotiomycetes	Onygenales	Others	Coccidioides	Coccidioides immitis	Coccidioides immitis RS
GCA_000149335.2/GG704912.1.region002	not refseq	GCA_000149335.2	834	172	2	Fungi	Ascomycota	Eurotiomycetes	Onygenales	Others	Coccidioides	Coccidioides immitis	Coccidioides immitis RS
GCA_000149335.2/GG704912.1.region003	not refseq	GCA_000149335.2	835	169 144	21123	Fungi	Ascomycota	Eurotiomycetes	Onygenales	Others	Coccidioides	Coccidioides immitis	Coccidioides immitis RS
GCA_000149335.2/GG704912.1.region004	not refseq	GCA_000149335.2	836	172	14	Fungi	Ascomycota	Eurotiomycetes	Onygenales	Others	Coccidioides	Coccidioides immitis	Coccidioides immitis RS
GCA_000149335.2/GG704912.1.region005	not refseq	GCA_000149335.2	837	169	19768	Fungi	Ascomycota	Eurotiomycetes	Onygenales	Others	Coccidioides	Coccidioides immitis	Coccidioides immitis RS
GCA_000149335.2/GG704912.1.region006	not refseq	GCA_000149335.2	838	144 129	5047	Fungi	Ascomycota	Eurotiomycetes	Onygenales	Others	Coccidioides	Coccidioides immitis	Coccidioides immitis RS
GCA_000149335.2/GG704913.1.region001	not refseq	GCA_000149335.2	839	169	17713	Fungi	Ascomycota	Eurotiomycetes	Onygenales	Others	Coccidioides	Coccidioides immitis	Coccidioides immitis RS
GCA_000149335.2/GG704913.1.region002	not refseq	GCA_000149335.2	840	172	962	Fungi	Ascomycota	Eurotiomycetes	Onygenales	Others	Coccidioides	Coccidioides immitis	Coccidioides immitis RS
GCA_000149335.2/GG704914.1.region001	not refseq	GCA_000149335.2	841	169 144	20855	Fungi	Ascomycota	Eurotiomycetes	Onygenales	Others	Coccidioides	Coccidioides immitis	Coccidioides immitis RS
GCA_000149335.2/GG704914.1.region002	not refseq	GCA_000149335.2	842	145	6614	Fungi	Ascomycota	Eurotiomycetes	Onygenales	Others	Coccidioides	Coccidioides immitis	Coccidioides immitis RS
GCA_000149335.2/GG704914.1.region003	not refseq	GCA_000149335.2	843	169	23077	Fungi	Ascomycota	Eurotiomycetes	Onygenales	Others	Coccidioides	Coccidioides immitis	Coccidioides immitis RS
GCA_000149335.2/GG704915.1.region001	not refseq	GCA_000149335.2	844	145	1241	Fungi	Ascomycota	Eurotiomycetes	Onygenales	Others	Coccidioides	Coccidioides immitis	Coccidioides immitis RS
GCA_000149335.2/GG704915.1.region002	not refseq	GCA_000149335.2	845	172	63	Fungi	Ascomycota	Eurotiomycetes	Onygenales	Others	Coccidioides	Coccidioides immitis	Coccidioides immitis RS
GCA_000149335.2/GG704915.1.region003	not refseq	GCA_000149335.2	846	169	9642	Fungi	Ascomycota	Eurotiomycetes	Onygenales	Others	Coccidioides	Coccidioides immitis	Coccidioides immitis RS
GCA_000149335.2/GG704916.1.region001	not refseq	GCA_000149335.2	847	169	19120	Fungi	Ascomycota	Eurotiomycetes	Onygenales	Others	Coccidioides	Coccidioides immitis	Coccidioides immitis RS
GCA_000149335.2/GG704916.1.region002	not refseq	GCA_000149335.2	848	169 144	22809	Fungi	Ascomycota	Eurotiomycetes	Onygenales	Others	Coccidioides	Coccidioides immitis	Coccidioides immitis RS
GCA_000149335.2/GG704916.1.region003	not refseq	GCA_000149335.2	849	112	58	Fungi	Ascomycota	Eurotiomycetes	Onygenales	Others	Coccidioides	Coccidioides immitis	Coccidioides immitis RS
GCA_000149365.1/CH408048.1.region001	not refseq	GCA_000149365.1	850	112	507	Fungi	Ascomycota	Saccharomycetes	Saccharomycetales	Saccharomycetaceae	Saccharomyces	Saccharomyces cerevisiae	Saccharomyces cerevisiae RM11-1a
GCA_000149365.1/CH408053.1.region001	not refseq	GCA_000149365.1	851	172	5	Fungi	Ascomycota	Saccharomycetes	Saccharomycetales	Saccharomycetaceae	Saccharomyces	Saccharomyces cerevisiae	Saccharomyces cerevisiae RM11-1a
GCA_000149385.1/CM000042.1.region001	not refseq	GCA_000149385.1	852	172	5	Fungi	Basidiomycota	Tremellomycetes	Tremellales	Cryptococcaceae	Cryptococcus	Cryptococcus neoformans	Cryptococcus neoformans var. neoformans B-3501A
GCA_000149385.1/CM000043.1.region001	not refseq	GCA_000149385.1	853	172	14	Fungi	Basidiomycota	Tremellomycetes	Tremellales	Cryptococcaceae	Cryptococcus	Cryptococcus neoformans	Cryptococcus neoformans var. neoformans B-3501A
GCA_000149385.1/CM000046.1.region001	not refseq	GCA_000149385.1	854	145	2762	Fungi	Basidiomycota	Tremellomycetes	Tremellales	Cryptococcaceae	Cryptococcus	Cryptococcus neoformans	Cryptococcus neoformans var. neoformans B-3501A
GCA_000149385.1/CM000049.1.region001	not refseq	GCA_000149385.1	855	145	1312	Fungi	Basidiomycota	Tremellomycetes	Tremellales	Cryptococcaceae	Cryptococcus	Cryptococcus neoformans	Cryptococcus neoformans var. neoformans B-3501A
GCA_000149425.1/CH408160.1.region001	not refseq	GCA_000149425.1	856	145	2910	Fungi	Ascomycota	Saccharomycetes	Saccharomycetales	Debaryomycetaceae	Meyerozyma	Meyerozyma guilliermondii	Meyerozyma guilliermondii ATCC 6260
GCA_000149425.1/CH408160.1.region002	not refseq	GCA_000149425.1	857	172	1019	Fungi	Ascomycota	Saccharomycetes	Saccharomycetales	Debaryomycetaceae	Meyerozyma	Meyerozyma guilliermondii	Meyerozyma guilliermondii ATCC 6260
GCA_000149445.2/CH672346.1.region001	not refseq	GCA_000149445.2	858	145	2883	Fungi	Ascomycota	Saccharomycetes	Saccharomycetales	Others	Candida	Candida albicans	Candida albicans WO-1
GCA_000149445.2/CH672354.1.region001	not refseq	GCA_000149445.2	859	172	5	Fungi	Ascomycota	Saccharomycetes	Saccharomycetales	Others	Candida	Candida albicans	Candida albicans WO-1
GCA_000149555.1/CM000578.1.region001	GCA_000149555.1	GCA_000149555.1	860	169	17867	Fungi	Ascomycota	Sordariomycetes	Hypocreales	Nectriaceae	Fusarium	Fusarium verticillioides	Fusarium verticillioides 7600
GCA_000149555.1/CM000578.1.region002	GCA_000149555.1	GCA_000149555.1	861	144	1888	Fungi	Ascomycota	Sordariomycetes	Hypocreales	Nectriaceae	Fusarium	Fusarium verticillioides	Fusarium verticillioides 7600
GCA_000149555.1/CM000578.1.region003	GCA_000149555.1	GCA_000149555.1	862	172	53	Fungi	Ascomycota	Sordariomycetes	Hypocreales	Nectriaceae	Fusarium	Fusarium verticillioides	Fusarium verticillioides 7600
GCA_000149555.1/CM000578.1.region004	GCA_000149555.1	GCA_000149555.1	863	169	23862	Fungi	Ascomycota	Sordariomycetes	Hypocreales	Nectriaceae	Fusarium	Fusarium verticillioides	Fusarium verticillioides 7600
GCA_000149555.1/CM000578.1.region005	GCA_000149555.1	GCA_000149555.1	864	145	5086	Fungi	Ascomycota	Sordariomycetes	Hypocreales	Nectriaceae	Fusarium	Fusarium verticillioides	Fusarium verticillioides 7600
GCA_000149555.1/CM000578.1.region006	GCA_000149555.1	GCA_000149555.1	865	169	16741	Fungi	Ascomycota	Sordariomycetes	Hypocreales	Nectriaceae	Fusarium	Fusarium verticillioides	Fusarium verticillioides 7600
GCA_000149555.1/CM000578.1.region007	GCA_000149555.1	GCA_000149555.1	866	172	94	Fungi	Ascomycota	Sordariomycetes	Hypocreales	Nectriaceae	Fusarium	Fusarium verticillioides	Fusarium verticillioides 7600
GCA_000149555.1/CM000579.1.region001	GCA_000149555.1	GCA_000149555.1	867	144	2241	Fungi	Ascomycota	Sordariomycetes	Hypocreales	Nectriaceae	Fusarium	Fusarium verticillioides	Fusarium verticillioides 7600
GCA_000149555.1/CM000579.1.region002	GCA_000149555.1	GCA_000149555.1	868	172	5	Fungi	Ascomycota	Sordariomycetes	Hypocreales	Nectriaceae	Fusarium	Fusarium verticillioides	Fusarium verticillioides 7600
GCA_000149555.1/CM000579.1.region003	GCA_000149555.1	GCA_000149555.1	869	172	7	Fungi	Ascomycota	Sordariomycetes	Hypocreales	Nectriaceae	Fusarium	Fusarium verticillioides	Fusarium verticillioides 7600
GCA_000149555.1/CM000579.1.region004	GCA_000149555.1	GCA_000149555.1	870	169	12338	Fungi	Ascomycota	Sordariomycetes	Hypocreales	Nectriaceae	Fusarium	Fusarium verticillioides	Fusarium verticillioides 7600
GCA_000149555.1/CM000580.1.region001	GCA_000149555.1	GCA_000149555.1	871	169 144	23539	Fungi	Ascomycota	Sordariomycetes	Hypocreales	Nectriaceae	Fusarium	Fusarium verticillioides	Fusarium verticillioides 7600
GCA_000149555.1/CM000580.1.region002	GCA_000149555.1	GCA_000149555.1	872	169 144	23794	Fungi	Ascomycota	Sordariomycetes	Hypocreales	Nectriaceae	Fusarium	Fusarium verticillioides	Fusarium verticillioides 7600
GCA_000149555.1/CM000580.1.region003	GCA_000149555.1	GCA_000149555.1	873	145	35	Fungi	Ascomycota	Sordariomycetes	Hypocreales	Nectriaceae	Fusarium	Fusarium verticillioides	Fusarium verticillioides 7600
GCA_000149555.1/CM000580.1.region004	GCA_000149555.1	GCA_000149555.1	874	112	58	Fungi	Ascomycota	Sordariomycetes	Hypocreales	Nectriaceae	Fusarium	Fusarium verticillioides	Fusarium verticillioides 7600
GCA_000149555.1/CM000580.1.region005	GCA_000149555.1	GCA_000149555.1	875	169	16848	Fungi	Ascomycota	Sordariomycetes	Hypocreales	Nectriaceae	Fusarium	Fusarium verticillioides	Fusarium verticillioides 7600
GCA_000149555.1/CM000580.1.region006	GCA_000149555.1	GCA_000149555.1	876	145	5406	Fungi	Ascomycota	Sordariomycetes	Hypocreales	Nectriaceae	Fusarium	Fusarium verticillioides	Fusarium verticillioides 7600
GCA_000149555.1/CM000580.1.region007	GCA_000149555.1	GCA_000149555.1	877	145	360	Fungi	Ascomycota	Sordariomycetes	Hypocreales	Nectriaceae	Fusarium	Fusarium verticillioides	Fusarium verticillioides 7600
GCA_000149555.1/CM000581.1.region001	GCA_000149555.1	GCA_000149555.1	878	145	1325	Fungi	Ascomycota	Sordariomycetes	Hypocreales	Nectriaceae	Fusarium	Fusarium verticillioides	Fusarium verticillioides 7600
GCA_000149555.1/CM000581.1.region002	GCA_000149555.1	GCA_000149555.1	879	169 144	26081	Fungi	Ascomycota	Sordariomycetes	Hypocreales	Nectriaceae	Fusarium	Fusarium verticillioides	Fusarium verticillioides 7600
GCA_000149555.1/CM000581.1.region003	GCA_000149555.1	GCA_000149555.1	880	172	3	Fungi	Ascomycota	Sordariomycetes	Hypocreales	Nectriaceae	Fusarium	Fusarium verticillioides	Fusarium verticillioides 7600
GCA_000149555.1/CM000581.1.region004	GCA_000149555.1	GCA_000149555.1	881	129	655	Fungi	Ascomycota	Sordariomycetes	Hypocreales	Nectriaceae	Fusarium	Fusarium verticillioides	Fusarium verticillioides 7600
GCA_000149555.1/CM000581.1.region005	GCA_000149555.1	GCA_000149555.1	882	144	3034	Fungi	Ascomycota	Sordariomycetes	Hypocreales	Nectriaceae	Fusarium	Fusarium verticillioides	Fusarium verticillioides 7600
GCA_000149555.1/CM000582.1.region001	GCA_000149555.1	GCA_000149555.1	883	145	7707	Fungi	Ascomycota	Sordariomycetes	Hypocreales	Nectriaceae	Fusarium	Fusarium verticillioides	Fusarium verticillioides 7600
GCA_000149555.1/CM000582.1.region002	GCA_000149555.1	GCA_000149555.1	884	169	14158	Fungi	Ascomycota	Sordariomycetes	Hypocreales	Nectriaceae	Fusarium	Fusarium verticillioides	Fusarium verticillioides 7600
GCA_000149555.1/CM000582.1.region003	GCA_000149555.1	GCA_000149555.1	885	144	4	Fungi	Ascomycota	Sordariomycetes	Hypocreales	Nectriaceae	Fusarium	Fusarium verticillioides	Fusarium verticillioides 7600
GCA_000149555.1/CM000582.1.region004	GCA_000149555.1	GCA_000149555.1	886	172	2	Fungi	Ascomycota	Sordariomycetes	Hypocreales	Nectriaceae	Fusarium	Fusarium verticillioides	Fusarium verticillioides 7600
GCA_000149555.1/CM000583.1.region001	GCA_000149555.1	GCA_000149555.1	887	144	8674	Fungi	Ascomycota	Sordariomycetes	Hypocreales	Nectriaceae	Fusarium	Fusarium verticillioides	Fusarium verticillioides 7600
GCA_000149555.1/CM000583.1.region002	GCA_000149555.1	GCA_000149555.1	888	144	43	Fungi	Ascomycota	Sordariomycetes	Hypocreales	Nectriaceae	Fusarium	Fusarium verticillioides	Fusarium verticillioides 7600
GCA_000149555.1/CM000583.1.region003	GCA_000149555.1	GCA_000149555.1	889	others	8	Fungi	Ascomycota	Sordariomycetes	Hypocreales	Nectriaceae	Fusarium	Fusarium verticillioides	Fusarium verticillioides 7600
GCA_000149555.1/CM000583.1.region004	GCA_000149555.1	GCA_000149555.1	890	169	11434	Fungi	Ascomycota	Sordariomycetes	Hypocreales	Nectriaceae	Fusarium	Fusarium verticillioides	Fusarium verticillioides 7600
GCA_000149555.1/CM000583.1.region005	GCA_000149555.1	GCA_000149555.1	891	169	11931	Fungi	Ascomycota	Sordariomycetes	Hypocreales	Nectriaceae	Fusarium	Fusarium verticillioides	Fusarium verticillioides 7600
GCA_000149555.1/CM000584.1.region001	GCA_000149555.1	GCA_000149555.1	892	144 145	8111	Fungi	Ascomycota	Sordariomycetes	Hypocreales	Nectriaceae	Fusarium	Fusarium verticillioides	Fusarium verticillioides 7600
GCA_000149555.1/CM000584.1.region002	GCA_000149555.1	GCA_000149555.1	893	144	8105	Fungi	Ascomycota	Sordariomycetes	Hypocreales	Nectriaceae	Fusarium	Fusarium verticillioides	Fusarium verticillioides 7600
GCA_000149555.1/CM000585.1.region001	GCA_000149555.1	GCA_000149555.1	894	172	1	Fungi	Ascomycota	Sordariomycetes	Hypocreales	Nectriaceae	Fusarium	Fusarium verticillioides	Fusarium verticillioides 7600
GCA_000149555.1/CM000585.1.region002	GCA_000149555.1	GCA_000149555.1	895	145	6902	Fungi	Ascomycota	Sordariomycetes	Hypocreales	Nectriaceae	Fusarium	Fusarium verticillioides	Fusarium verticillioides 7600
GCA_000149555.1/CM000586.1.region001	GCA_000149555.1	GCA_000149555.1	896	169 144	24128	Fungi	Ascomycota	Sordariomycetes	Hypocreales	Nectriaceae	Fusarium	Fusarium verticillioides	Fusarium verticillioides 7600
GCA_000149555.1/CM000586.1.region002	GCA_000149555.1	GCA_000149555.1	897	172	190	Fungi	Ascomycota	Sordariomycetes	Hypocreales	Nectriaceae	Fusarium	Fusarium verticillioides	Fusarium verticillioides 7600
GCA_000149555.1/CM000586.1.region003	GCA_000149555.1	GCA_000149555.1	898	144	4847	Fungi	Ascomycota	Sordariomycetes	Hypocreales	Nectriaceae	Fusarium	Fusarium verticillioides	Fusarium verticillioides 7600
GCA_000149555.1/CM000586.1.region004	GCA_000149555.1	GCA_000149555.1	899	129	1132	Fungi	Ascomycota	Sordariomycetes	Hypocreales	Nectriaceae	Fusarium	Fusarium verticillioides	Fusarium verticillioides 7600
GCA_000149555.1/CM000587.1.region001	GCA_000149555.1	GCA_000149555.1	900	169 144	20797	Fungi	Ascomycota	Sordariomycetes	Hypocreales	Nectriaceae	Fusarium	Fusarium verticillioides	Fusarium verticillioides 7600
GCA_000149555.1/CM000587.1.region002	GCA_000149555.1	GCA_000149555.1	901	116	55	Fungi	Ascomycota	Sordariomycetes	Hypocreales	Nectriaceae	Fusarium	Fusarium verticillioides	Fusarium verticillioides 7600
GCA_000149555.1/CM000587.1.region003	GCA_000149555.1	GCA_000149555.1	902	145 144	8381	Fungi	Ascomycota	Sordariomycetes	Hypocreales	Nectriaceae	Fusarium	Fusarium verticillioides	Fusarium verticillioides 7600
GCA_000149555.1/CM000587.1.region004	GCA_000149555.1	GCA_000149555.1	903	145	2154	Fungi	Ascomycota	Sordariomycetes	Hypocreales	Nectriaceae	Fusarium	Fusarium verticillioides	Fusarium verticillioides 7600
GCA_000149555.1/CM000587.1.region005	GCA_000149555.1	GCA_000149555.1	904	169	22104	Fungi	Ascomycota	Sordariomycetes	Hypocreales	Nectriaceae	Fusarium	Fusarium verticillioides	Fusarium verticillioides 7600
GCA_000149555.1/CM000588.1.region001	GCA_000149555.1	GCA_000149555.1	905	172	1550	Fungi	Ascomycota	Sordariomycetes	Hypocreales	Nectriaceae	Fusarium	Fusarium verticillioides	Fusarium verticillioides 7600
GCA_000149555.1/CM000588.1.region002	GCA_000149555.1	GCA_000149555.1	906	169 144	26628	Fungi	Ascomycota	Sordariomycetes	Hypocreales	Nectriaceae	Fusarium	Fusarium verticillioides	Fusarium verticillioides 7600
GCA_000149555.1/CM000588.1.region003	GCA_000149555.1	GCA_000149555.1	907	169	12383	Fungi	Ascomycota	Sordariomycetes	Hypocreales	Nectriaceae	Fusarium	Fusarium verticillioides	Fusarium verticillioides 7600
GCA_000149555.1/DS486010.1.region001	GCA_000149555.1	GCA_000149555.1	908	145	1637	Fungi	Ascomycota	Sordariomycetes	Hypocreales	Nectriaceae	Fusarium	Fusarium verticillioides	Fusarium verticillioides 7600
GCA_000149585.1/CH476655.1.region001	not refseq	GCA_000149585.1	909	169	17753	Fungi	Ascomycota	Eurotiomycetes	Onygenales	Ajellomycetaceae	Histoplasma	Histoplasma mississippiense	Histoplasma mississippiense (nom. inval.)
GCA_000149585.1/CH476655.1.region002	not refseq	GCA_000149585.1	910	172	14	Fungi	Ascomycota	Eurotiomycetes	Onygenales	Ajellomycetaceae	Histoplasma	Histoplasma mississippiense	Histoplasma mississippiense (nom. inval.)
GCA_000149585.1/CH476655.1.region003	not refseq	GCA_000149585.1	911	144	2595	Fungi	Ascomycota	Eurotiomycetes	Onygenales	Ajellomycetaceae	Histoplasma	Histoplasma mississippiense	Histoplasma mississippiense (nom. inval.)
GCA_000149585.1/CH476656.1.region001	not refseq	GCA_000149585.1	912	145	10	Fungi	Ascomycota	Eurotiomycetes	Onygenales	Ajellomycetaceae	Histoplasma	Histoplasma mississippiense	Histoplasma mississippiense (nom. inval.)
GCA_000149585.1/CH476656.1.region002	not refseq	GCA_000149585.1	913	112	58	Fungi	Ascomycota	Eurotiomycetes	Onygenales	Ajellomycetaceae	Histoplasma	Histoplasma mississippiense	Histoplasma mississippiense (nom. inval.)
GCA_000149585.1/CH476656.1.region003	not refseq	GCA_000149585.1	914	145	2743	Fungi	Ascomycota	Eurotiomycetes	Onygenales	Ajellomycetaceae	Histoplasma	Histoplasma mississippiense	Histoplasma mississippiense (nom. inval.)
GCA_000149585.1/CH476658.1.region001	not refseq	GCA_000149585.1	915	144	4	Fungi	Ascomycota	Eurotiomycetes	Onygenales	Ajellomycetaceae	Histoplasma	Histoplasma mississippiense	Histoplasma mississippiense (nom. inval.)
GCA_000149585.1/CH476660.1.region001	not refseq	GCA_000149585.1	916	144 129	814	Fungi	Ascomycota	Eurotiomycetes	Onygenales	Ajellomycetaceae	Histoplasma	Histoplasma mississippiense	Histoplasma mississippiense (nom. inval.)
GCA_000149585.1/CH476660.1.region002	not refseq	GCA_000149585.1	917	172	73	Fungi	Ascomycota	Eurotiomycetes	Onygenales	Ajellomycetaceae	Histoplasma	Histoplasma mississippiense	Histoplasma mississippiense (nom. inval.)
GCA_000149585.1/CH476662.1.region001	not refseq	GCA_000149585.1	918	144	5333	Fungi	Ascomycota	Eurotiomycetes	Onygenales	Ajellomycetaceae	Histoplasma	Histoplasma mississippiense	Histoplasma mississippiense (nom. inval.)
GCA_000149585.1/CH476663.1.region001	not refseq	GCA_000149585.1	919	145	4622	Fungi	Ascomycota	Eurotiomycetes	Onygenales	Ajellomycetaceae	Histoplasma	Histoplasma mississippiense	Histoplasma mississippiense (nom. inval.)
GCA_000149585.1/CH476664.1.region001	not refseq	GCA_000149585.1	920	172	5	Fungi	Ascomycota	Eurotiomycetes	Onygenales	Ajellomycetaceae	Histoplasma	Histoplasma mississippiense	Histoplasma mississippiense (nom. inval.)
GCA_000149585.1/CH476665.1.region001	not refseq	GCA_000149585.1	921	172	2	Fungi	Ascomycota	Eurotiomycetes	Onygenales	Ajellomycetaceae	Histoplasma	Histoplasma mississippiense	Histoplasma mississippiense (nom. inval.)
GCA_000149585.1/CH476673.1.region001	not refseq	GCA_000149585.1	922	145	3074	Fungi	Ascomycota	Eurotiomycetes	Onygenales	Ajellomycetaceae	Histoplasma	Histoplasma mississippiense	Histoplasma mississippiense (nom. inval.)
GCA_000149615.1/CH476594.1.region001	not refseq	GCA_000149615.1	923	169	14665	Fungi	Ascomycota	Eurotiomycetes	Eurotiales	Aspergillaceae	Aspergillus	Aspergillus terreus	Aspergillus terreus NIH2624
GCA_000149615.1/CH476594.1.region002	not refseq	GCA_000149615.1	924	144	4	Fungi	Ascomycota	Eurotiomycetes	Eurotiales	Aspergillaceae	Aspergillus	Aspergillus terreus	Aspergillus terreus NIH2624
GCA_000149615.1/CH476594.1.region003	not refseq	GCA_000149615.1	925	169	12059	Fungi	Ascomycota	Eurotiomycetes	Eurotiales	Aspergillaceae	Aspergillus	Aspergillus terreus	Aspergillus terreus NIH2624
GCA_000149615.1/CH476594.1.region004	not refseq	GCA_000149615.1	926	144 169	18399	Fungi	Ascomycota	Eurotiomycetes	Eurotiales	Aspergillaceae	Aspergillus	Aspergillus terreus	Aspergillus terreus NIH2624
GCA_000149615.1/CH476594.1.region005	not refseq	GCA_000149615.1	927	172	2796	Fungi	Ascomycota	Eurotiomycetes	Eurotiales	Aspergillaceae	Aspergillus	Aspergillus terreus	Aspergillus terreus NIH2624
GCA_000149615.1/CH476594.1.region006	not refseq	GCA_000149615.1	928	145 129	1147	Fungi	Ascomycota	Eurotiomycetes	Eurotiales	Aspergillaceae	Aspergillus	Aspergillus terreus	Aspergillus terreus NIH2624
GCA_000149615.1/CH476594.1.region007	not refseq	GCA_000149615.1	929	others	3129	Fungi	Ascomycota	Eurotiomycetes	Eurotiales	Aspergillaceae	Aspergillus	Aspergillus terreus	Aspergillus terreus NIH2624
GCA_000149615.1/CH476594.1.region008	not refseq	GCA_000149615.1	930	112	58	Fungi	Ascomycota	Eurotiomycetes	Eurotiales	Aspergillaceae	Aspergillus	Aspergillus terreus	Aspergillus terreus NIH2624
GCA_000149615.1/CH476594.1.region009	not refseq	GCA_000149615.1	931	144	7272	Fungi	Ascomycota	Eurotiomycetes	Eurotiales	Aspergillaceae	Aspergillus	Aspergillus terreus	Aspergillus terreus NIH2624
GCA_000149615.1/CH476594.1.region010	not refseq	GCA_000149615.1	932	169	14093	Fungi	Ascomycota	Eurotiomycetes	Eurotiales	Aspergillaceae	Aspergillus	Aspergillus terreus	Aspergillus terreus NIH2624
GCA_000149615.1/CH476595.1.region001	not refseq	GCA_000149615.1	933	144	6971	Fungi	Ascomycota	Eurotiomycetes	Eurotiales	Aspergillaceae	Aspergillus	Aspergillus terreus	Aspergillus terreus NIH2624
GCA_000149615.1/CH476595.1.region002	not refseq	GCA_000149615.1	934	145	7846	Fungi	Ascomycota	Eurotiomycetes	Eurotiales	Aspergillaceae	Aspergillus	Aspergillus terreus	Aspergillus terreus NIH2624
GCA_000149615.1/CH476595.1.region003	not refseq	GCA_000149615.1	935	129	667	Fungi	Ascomycota	Eurotiomycetes	Eurotiales	Aspergillaceae	Aspergillus	Aspergillus terreus	Aspergillus terreus NIH2624
GCA_000149615.1/CH476595.1.region004	not refseq	GCA_000149615.1	936	172	1	Fungi	Ascomycota	Eurotiomycetes	Eurotiales	Aspergillaceae	Aspergillus	Aspergillus terreus	Aspergillus terreus NIH2624
GCA_000149615.1/CH476596.1.region001	not refseq	GCA_000149615.1	937	169	12034	Fungi	Ascomycota	Eurotiomycetes	Eurotiales	Aspergillaceae	Aspergillus	Aspergillus terreus	Aspergillus terreus NIH2624
GCA_000149615.1/CH476596.1.region002	not refseq	GCA_000149615.1	938	145	1032	Fungi	Ascomycota	Eurotiomycetes	Eurotiales	Aspergillaceae	Aspergillus	Aspergillus terreus	Aspergillus terreus NIH2624
GCA_000149615.1/CH476596.1.region003	not refseq	GCA_000149615.1	939	145	4050	Fungi	Ascomycota	Eurotiomycetes	Eurotiales	Aspergillaceae	Aspergillus	Aspergillus terreus	Aspergillus terreus NIH2624
GCA_000149615.1/CH476596.1.region004	not refseq	GCA_000149615.1	940	169	10117	Fungi	Ascomycota	Eurotiomycetes	Eurotiales	Aspergillaceae	Aspergillus	Aspergillus terreus	Aspergillus terreus NIH2624
GCA_000149615.1/CH476597.1.region001	not refseq	GCA_000149615.1	941	145 129 144	14630	Fungi	Ascomycota	Eurotiomycetes	Eurotiales	Aspergillaceae	Aspergillus	Aspergillus terreus	Aspergillus terreus NIH2624
GCA_000149615.1/CH476597.1.region002	not refseq	GCA_000149615.1	942	144	2264	Fungi	Ascomycota	Eurotiomycetes	Eurotiales	Aspergillaceae	Aspergillus	Aspergillus terreus	Aspergillus terreus NIH2624
GCA_000149615.1/CH476597.1.region003	not refseq	GCA_000149615.1	943	145 129	1162	Fungi	Ascomycota	Eurotiomycetes	Eurotiales	Aspergillaceae	Aspergillus	Aspergillus terreus	Aspergillus terreus NIH2624
GCA_000149615.1/CH476597.1.region004	not refseq	GCA_000149615.1	944	172	1	Fungi	Ascomycota	Eurotiomycetes	Eurotiales	Aspergillaceae	Aspergillus	Aspergillus terreus	Aspergillus terreus NIH2624
GCA_000149615.1/CH476597.1.region005	not refseq	GCA_000149615.1	945	169	26375	Fungi	Ascomycota	Eurotiomycetes	Eurotiales	Aspergillaceae	Aspergillus	Aspergillus terreus	Aspergillus terreus NIH2624
GCA_000149615.1/CH476597.1.region006	not refseq	GCA_000149615.1	946	144	4518	Fungi	Ascomycota	Eurotiomycetes	Eurotiales	Aspergillaceae	Aspergillus	Aspergillus terreus	Aspergillus terreus NIH2624
GCA_000149615.1/CH476597.1.region007	not refseq	GCA_000149615.1	947	144	2643	Fungi	Ascomycota	Eurotiomycetes	Eurotiales	Aspergillaceae	Aspergillus	Aspergillus terreus	Aspergillus terreus NIH2624
GCA_000149615.1/CH476597.1.region008	not refseq	GCA_000149615.1	948	145	1833	Fungi	Ascomycota	Eurotiomycetes	Eurotiales	Aspergillaceae	Aspergillus	Aspergillus terreus	Aspergillus terreus NIH2624
GCA_000149615.1/CH476597.1.region009	not refseq	GCA_000149615.1	949	169 144	21243	Fungi	Ascomycota	Eurotiomycetes	Eurotiales	Aspergillaceae	Aspergillus	Aspergillus terreus	Aspergillus terreus NIH2624
GCA_000149615.1/CH476598.1.region001	not refseq	GCA_000149615.1	950	169 144	25356	Fungi	Ascomycota	Eurotiomycetes	Eurotiales	Aspergillaceae	Aspergillus	Aspergillus terreus	Aspergillus terreus NIH2624
GCA_000149615.1/CH476598.1.region002	not refseq	GCA_000149615.1	951	145	2694	Fungi	Ascomycota	Eurotiomycetes	Eurotiales	Aspergillaceae	Aspergillus	Aspergillus terreus	Aspergillus terreus NIH2624
GCA_000149615.1/CH476598.1.region003	not refseq	GCA_000149615.1	952	129	6178	Fungi	Ascomycota	Eurotiomycetes	Eurotiales	Aspergillaceae	Aspergillus	Aspergillus terreus	Aspergillus terreus NIH2624
GCA_000149615.1/CH476599.1.region001	not refseq	GCA_000149615.1	953	144	3244	Fungi	Ascomycota	Eurotiomycetes	Eurotiales	Aspergillaceae	Aspergillus	Aspergillus terreus	Aspergillus terreus NIH2624
GCA_000149615.1/CH476599.1.region002	not refseq	GCA_000149615.1	954	172	20	Fungi	Ascomycota	Eurotiomycetes	Eurotiales	Aspergillaceae	Aspergillus	Aspergillus terreus	Aspergillus terreus NIH2624
GCA_000149615.1/CH476599.1.region003	not refseq	GCA_000149615.1	955	169	16044	Fungi	Ascomycota	Eurotiomycetes	Eurotiales	Aspergillaceae	Aspergillus	Aspergillus terreus	Aspergillus terreus NIH2624
GCA_000149615.1/CH476600.1.region001	not refseq	GCA_000149615.1	956	145	7699	Fungi	Ascomycota	Eurotiomycetes	Eurotiales	Aspergillaceae	Aspergillus	Aspergillus terreus	Aspergillus terreus NIH2624
GCA_000149615.1/CH476600.1.region002	not refseq	GCA_000149615.1	957	129	659	Fungi	Ascomycota	Eurotiomycetes	Eurotiales	Aspergillaceae	Aspergillus	Aspergillus terreus	Aspergillus terreus NIH2624
GCA_000149615.1/CH476600.1.region003	not refseq	GCA_000149615.1	958	144	7230	Fungi	Ascomycota	Eurotiomycetes	Eurotiales	Aspergillaceae	Aspergillus	Aspergillus terreus	Aspergillus terreus NIH2624
GCA_000149615.1/CH476601.1.region001	not refseq	GCA_000149615.1	959	145	1452	Fungi	Ascomycota	Eurotiomycetes	Eurotiales	Aspergillaceae	Aspergillus	Aspergillus terreus	Aspergillus terreus NIH2624
GCA_000149615.1/CH476601.1.region002	not refseq	GCA_000149615.1	960	169	19881	Fungi	Ascomycota	Eurotiomycetes	Eurotiales	Aspergillaceae	Aspergillus	Aspergillus terreus	Aspergillus terreus NIH2624
GCA_000149615.1/CH476601.1.region003	not refseq	GCA_000149615.1	961	144 129	5018	Fungi	Ascomycota	Eurotiomycetes	Eurotiales	Aspergillaceae	Aspergillus	Aspergillus terreus	Aspergillus terreus NIH2624
GCA_000149615.1/CH476601.1.region004	not refseq	GCA_000149615.1	962	169	14635	Fungi	Ascomycota	Eurotiomycetes	Eurotiales	Aspergillaceae	Aspergillus	Aspergillus terreus	Aspergillus terreus NIH2624
GCA_000149615.1/CH476602.1.region001	not refseq	GCA_000149615.1	963	169	16156	Fungi	Ascomycota	Eurotiomycetes	Eurotiales	Aspergillaceae	Aspergillus	Aspergillus terreus	Aspergillus terreus NIH2624
GCA_000149615.1/CH476602.1.region002	not refseq	GCA_000149615.1	964	172	643	Fungi	Ascomycota	Eurotiomycetes	Eurotiales	Aspergillaceae	Aspergillus	Aspergillus terreus	Aspergillus terreus NIH2624
GCA_000149615.1/CH476602.1.region003	not refseq	GCA_000149615.1	965	169	13110	Fungi	Ascomycota	Eurotiomycetes	Eurotiales	Aspergillaceae	Aspergillus	Aspergillus terreus	Aspergillus terreus NIH2624
GCA_000149615.1/CH476603.1.region001	not refseq	GCA_000149615.1	966	145	3125	Fungi	Ascomycota	Eurotiomycetes	Eurotiales	Aspergillaceae	Aspergillus	Aspergillus terreus	Aspergillus terreus NIH2624
GCA_000149615.1/CH476603.1.region002	not refseq	GCA_000149615.1	967	169	18521	Fungi	Ascomycota	Eurotiomycetes	Eurotiales	Aspergillaceae	Aspergillus	Aspergillus terreus	Aspergillus terreus NIH2624
GCA_000149615.1/CH476603.1.region003	not refseq	GCA_000149615.1	968	169	25155	Fungi	Ascomycota	Eurotiomycetes	Eurotiales	Aspergillaceae	Aspergillus	Aspergillus terreus	Aspergillus terreus NIH2624
GCA_000149615.1/CH476603.1.region004	not refseq	GCA_000149615.1	969	169 144	25486	Fungi	Ascomycota	Eurotiomycetes	Eurotiales	Aspergillaceae	Aspergillus	Aspergillus terreus	Aspergillus terreus NIH2624
GCA_000149615.1/CH476604.1.region001	not refseq	GCA_000149615.1	970	169 144	26110	Fungi	Ascomycota	Eurotiomycetes	Eurotiales	Aspergillaceae	Aspergillus	Aspergillus terreus	Aspergillus terreus NIH2624
GCA_000149615.1/CH476604.1.region002	not refseq	GCA_000149615.1	971	169	25169	Fungi	Ascomycota	Eurotiomycetes	Eurotiales	Aspergillaceae	Aspergillus	Aspergillus terreus	Aspergillus terreus NIH2624
GCA_000149615.1/CH476604.1.region003	not refseq	GCA_000149615.1	972	145	2408	Fungi	Ascomycota	Eurotiomycetes	Eurotiales	Aspergillaceae	Aspergillus	Aspergillus terreus	Aspergillus terreus NIH2624
GCA_000149615.1/CH476605.1.region001	not refseq	GCA_000149615.1	973	172	14	Fungi	Ascomycota	Eurotiomycetes	Eurotiales	Aspergillaceae	Aspergillus	Aspergillus terreus	Aspergillus terreus NIH2624
GCA_000149615.1/CH476605.1.region002	not refseq	GCA_000149615.1	974	169	21818	Fungi	Ascomycota	Eurotiomycetes	Eurotiales	Aspergillaceae	Aspergillus	Aspergillus terreus	Aspergillus terreus NIH2624
GCA_000149615.1/CH476605.1.region003	not refseq	GCA_000149615.1	975	172	1	Fungi	Ascomycota	Eurotiomycetes	Eurotiales	Aspergillaceae	Aspergillus	Aspergillus terreus	Aspergillus terreus NIH2624
GCA_000149615.1/CH476605.1.region004	not refseq	GCA_000149615.1	976	144 129	3224	Fungi	Ascomycota	Eurotiomycetes	Eurotiales	Aspergillaceae	Aspergillus	Aspergillus terreus	Aspergillus terreus NIH2624
GCA_000149615.1/CH476605.1.region005	not refseq	GCA_000149615.1	977	169 144	25271	Fungi	Ascomycota	Eurotiomycetes	Eurotiales	Aspergillaceae	Aspergillus	Aspergillus terreus	Aspergillus terreus NIH2624
GCA_000149615.1/CH476606.1.region001	not refseq	GCA_000149615.1	978	169	21351	Fungi	Ascomycota	Eurotiomycetes	Eurotiales	Aspergillaceae	Aspergillus	Aspergillus terreus	Aspergillus terreus NIH2624
GCA_000149615.1/CH476606.1.region002	not refseq	GCA_000149615.1	979	145 172	4233	Fungi	Ascomycota	Eurotiomycetes	Eurotiales	Aspergillaceae	Aspergillus	Aspergillus terreus	Aspergillus terreus NIH2624
GCA_000149615.1/CH476606.1.region003	not refseq	GCA_000149615.1	980	145 172	1005	Fungi	Ascomycota	Eurotiomycetes	Eurotiales	Aspergillaceae	Aspergillus	Aspergillus terreus	Aspergillus terreus NIH2624
GCA_000149615.1/CH476607.1.region001	not refseq	GCA_000149615.1	981	144 145	7765	Fungi	Ascomycota	Eurotiomycetes	Eurotiales	Aspergillaceae	Aspergillus	Aspergillus terreus	Aspergillus terreus NIH2624
GCA_000149615.1/CH476607.1.region002	not refseq	GCA_000149615.1	982	144	6182	Fungi	Ascomycota	Eurotiomycetes	Eurotiales	Aspergillaceae	Aspergillus	Aspergillus terreus	Aspergillus terreus NIH2624
GCA_000149615.1/CH476607.1.region003	not refseq	GCA_000149615.1	983	169	26736	Fungi	Ascomycota	Eurotiomycetes	Eurotiales	Aspergillaceae	Aspergillus	Aspergillus terreus	Aspergillus terreus NIH2624
GCA_000149615.1/CH476607.1.region004	not refseq	GCA_000149615.1	984	145	2891	Fungi	Ascomycota	Eurotiomycetes	Eurotiales	Aspergillaceae	Aspergillus	Aspergillus terreus	Aspergillus terreus NIH2624
GCA_000149615.1/CH476607.1.region005	not refseq	GCA_000149615.1	985	167	59	Fungi	Ascomycota	Eurotiomycetes	Eurotiales	Aspergillaceae	Aspergillus	Aspergillus terreus	Aspergillus terreus NIH2624
GCA_000149615.1/CH476608.1.region001	not refseq	GCA_000149615.1	986	169	19618	Fungi	Ascomycota	Eurotiomycetes	Eurotiales	Aspergillaceae	Aspergillus	Aspergillus terreus	Aspergillus terreus NIH2624
GCA_000149615.1/CH476609.1.region001	not refseq	GCA_000149615.1	987	169	24078	Fungi	Ascomycota	Eurotiomycetes	Eurotiales	Aspergillaceae	Aspergillus	Aspergillus terreus	Aspergillus terreus NIH2624
GCA_000149615.1/CH476609.1.region002	not refseq	GCA_000149615.1	988	129	13	Fungi	Ascomycota	Eurotiomycetes	Eurotiales	Aspergillaceae	Aspergillus	Aspergillus terreus	Aspergillus terreus NIH2624
GCA_000149615.1/CH476609.1.region003	not refseq	GCA_000149615.1	989	169 144	23479	Fungi	Ascomycota	Eurotiomycetes	Eurotiales	Aspergillaceae	Aspergillus	Aspergillus terreus	Aspergillus terreus NIH2624
GCA_000149615.1/CH476610.1.region001	not refseq	GCA_000149615.1	990	112 144 129	8840	Fungi	Ascomycota	Eurotiomycetes	Eurotiales	Aspergillaceae	Aspergillus	Aspergillus terreus	Aspergillus terreus NIH2624
GCA_000149645.4/DS027684.1.region001	not refseq	GCA_000149645.4	991	144 129	8552	Fungi	Ascomycota	Eurotiomycetes	Eurotiales	Aspergillaceae	Aspergillus	Aspergillus fischeri	Aspergillus fischeri NRRL 181
GCA_000149645.4/DS027684.1.region002	not refseq	GCA_000149645.4	992	144	6781	Fungi	Ascomycota	Eurotiomycetes	Eurotiales	Aspergillaceae	Aspergillus	Aspergillus fischeri	Aspergillus fischeri NRRL 181
GCA_000149645.4/DS027684.1.region003	not refseq	GCA_000149645.4	993	144	8748	Fungi	Ascomycota	Eurotiomycetes	Eurotiales	Aspergillaceae	Aspergillus	Aspergillus fischeri	Aspergillus fischeri NRRL 181
GCA_000149645.4/DS027684.1.region004	not refseq	GCA_000149645.4	994	169	12660	Fungi	Ascomycota	Eurotiomycetes	Eurotiales	Aspergillaceae	Aspergillus	Aspergillus fischeri	Aspergillus fischeri NRRL 181
GCA_000149645.4/DS027684.1.region005	not refseq	GCA_000149645.4	995	145	7287	Fungi	Ascomycota	Eurotiomycetes	Eurotiales	Aspergillaceae	Aspergillus	Aspergillus fischeri	Aspergillus fischeri NRRL 181
GCA_000149645.4/DS027685.1.region001	not refseq	GCA_000149645.4	996	172	14	Fungi	Ascomycota	Eurotiomycetes	Eurotiales	Aspergillaceae	Aspergillus	Aspergillus fischeri	Aspergillus fischeri NRRL 181
GCA_000149645.4/DS027685.1.region002	not refseq	GCA_000149645.4	997	169	22033	Fungi	Ascomycota	Eurotiomycetes	Eurotiales	Aspergillaceae	Aspergillus	Aspergillus fischeri	Aspergillus fischeri NRRL 181
GCA_000149645.4/DS027685.1.region003	not refseq	GCA_000149645.4	998	169	20750	Fungi	Ascomycota	Eurotiomycetes	Eurotiales	Aspergillaceae	Aspergillus	Aspergillus fischeri	Aspergillus fischeri NRRL 181
GCA_000149645.4/DS027685.1.region004	not refseq	GCA_000149645.4	999	172	14	Fungi	Ascomycota	Eurotiomycetes	Eurotiales	Aspergillaceae	Aspergillus	Aspergillus fischeri	Aspergillus fischeri NRRL 181
GCA_000149645.4/DS027685.1.region005	not refseq	GCA_000149645.4	1000	145	2694	Fungi	Ascomycota	Eurotiomycetes	Eurotiales	Aspergillaceae	Aspergillus	Aspergillus fischeri	Aspergillus fischeri NRRL 181
GCA_000149645.4/DS027686.1.region001	not refseq	GCA_000149645.4	1001	169	18893	Fungi	Ascomycota	Eurotiomycetes	Eurotiales	Aspergillaceae	Aspergillus	Aspergillus fischeri	Aspergillus fischeri NRRL 181
GCA_000149645.4/DS027686.1.region002	not refseq	GCA_000149645.4	1002	172	92	Fungi	Ascomycota	Eurotiomycetes	Eurotiales	Aspergillaceae	Aspergillus	Aspergillus fischeri	Aspergillus fischeri NRRL 181
GCA_000149645.4/DS027686.1.region003	not refseq	GCA_000149645.4	1003	172	14	Fungi	Ascomycota	Eurotiomycetes	Eurotiales	Aspergillaceae	Aspergillus	Aspergillus fischeri	Aspergillus fischeri NRRL 181
GCA_000149645.4/DS027686.1.region004	not refseq	GCA_000149645.4	1004	172	20	Fungi	Ascomycota	Eurotiomycetes	Eurotiales	Aspergillaceae	Aspergillus	Aspergillus fischeri	Aspergillus fischeri NRRL 181
GCA_000149645.4/DS027688.1.region001	not refseq	GCA_000149645.4	1005	145	7463	Fungi	Ascomycota	Eurotiomycetes	Eurotiales	Aspergillaceae	Aspergillus	Aspergillus fischeri	Aspergillus fischeri NRRL 181
GCA_000149645.4/DS027688.1.region002	not refseq	GCA_000149645.4	1006	144	9182	Fungi	Ascomycota	Eurotiomycetes	Eurotiales	Aspergillaceae	Aspergillus	Aspergillus fischeri	Aspergillus fischeri NRRL 181
GCA_000149645.4/DS027688.1.region003	not refseq	GCA_000149645.4	1007	112	58	Fungi	Ascomycota	Eurotiomycetes	Eurotiales	Aspergillaceae	Aspergillus	Aspergillus fischeri	Aspergillus fischeri NRRL 181
GCA_000149645.4/DS027688.1.region004	not refseq	GCA_000149645.4	1008	172	2	Fungi	Ascomycota	Eurotiomycetes	Eurotiales	Aspergillaceae	Aspergillus	Aspergillus fischeri	Aspergillus fischeri NRRL 181
GCA_000149645.4/DS027688.1.region005	not refseq	GCA_000149645.4	1009	144	4	Fungi	Ascomycota	Eurotiomycetes	Eurotiales	Aspergillaceae	Aspergillus	Aspergillus fischeri	Aspergillus fischeri NRRL 181
GCA_000149645.4/DS027688.1.region006	not refseq	GCA_000149645.4	1010	169	16102	Fungi	Ascomycota	Eurotiomycetes	Eurotiales	Aspergillaceae	Aspergillus	Aspergillus fischeri	Aspergillus fischeri NRRL 181
GCA_000149645.4/DS027690.1.region001	not refseq	GCA_000149645.4	1011	167 144	7320	Fungi	Ascomycota	Eurotiomycetes	Eurotiales	Aspergillaceae	Aspergillus	Aspergillus fischeri	Aspergillus fischeri NRRL 181
GCA_000149645.4/DS027690.1.region002	not refseq	GCA_000149645.4	1012	144 129	3582	Fungi	Ascomycota	Eurotiomycetes	Eurotiales	Aspergillaceae	Aspergillus	Aspergillus fischeri	Aspergillus fischeri NRRL 181
GCA_000149645.4/DS027690.1.region003	not refseq	GCA_000149645.4	1013	169	22924	Fungi	Ascomycota	Eurotiomycetes	Eurotiales	Aspergillaceae	Aspergillus	Aspergillus fischeri	Aspergillus fischeri NRRL 181
GCA_000149645.4/DS027690.1.region004	not refseq	GCA_000149645.4	1014	145	606	Fungi	Ascomycota	Eurotiomycetes	Eurotiales	Aspergillaceae	Aspergillus	Aspergillus fischeri	Aspergillus fischeri NRRL 181
GCA_000149645.4/DS027690.1.region005	not refseq	GCA_000149645.4	1015	144 129	4469	Fungi	Ascomycota	Eurotiomycetes	Eurotiales	Aspergillaceae	Aspergillus	Aspergillus fischeri	Aspergillus fischeri NRRL 181
GCA_000149645.4/DS027692.1.region001	not refseq	GCA_000149645.4	1016	169 129	10392	Fungi	Ascomycota	Eurotiomycetes	Eurotiales	Aspergillaceae	Aspergillus	Aspergillus fischeri	Aspergillus fischeri NRRL 181
GCA_000149645.4/DS027692.1.region002	not refseq	GCA_000149645.4	1017	172	2017	Fungi	Ascomycota	Eurotiomycetes	Eurotiales	Aspergillaceae	Aspergillus	Aspergillus fischeri	Aspergillus fischeri NRRL 181
GCA_000149645.4/DS027692.1.region003	not refseq	GCA_000149645.4	1018	172	5	Fungi	Ascomycota	Eurotiomycetes	Eurotiales	Aspergillaceae	Aspergillus	Aspergillus fischeri	Aspergillus fischeri NRRL 181
GCA_000149645.4/DS027693.1.region001	not refseq	GCA_000149645.4	1019	144	3227	Fungi	Ascomycota	Eurotiomycetes	Eurotiales	Aspergillaceae	Aspergillus	Aspergillus fischeri	Aspergillus fischeri NRRL 181
GCA_000149645.4/DS027693.1.region002	not refseq	GCA_000149645.4	1020	144	4	Fungi	Ascomycota	Eurotiomycetes	Eurotiales	Aspergillaceae	Aspergillus	Aspergillus fischeri	Aspergillus fischeri NRRL 181
GCA_000149645.4/DS027694.1.region001	not refseq	GCA_000149645.4	1021	169 144	26299	Fungi	Ascomycota	Eurotiomycetes	Eurotiales	Aspergillaceae	Aspergillus	Aspergillus fischeri	Aspergillus fischeri NRRL 181
GCA_000149645.4/DS027694.1.region002	not refseq	GCA_000149645.4	1022	129	945	Fungi	Ascomycota	Eurotiomycetes	Eurotiales	Aspergillaceae	Aspergillus	Aspergillus fischeri	Aspergillus fischeri NRRL 181
GCA_000149645.4/DS027694.1.region003	not refseq	GCA_000149645.4	1023	145	2795	Fungi	Ascomycota	Eurotiomycetes	Eurotiales	Aspergillaceae	Aspergillus	Aspergillus fischeri	Aspergillus fischeri NRRL 181
GCA_000149645.4/DS027694.1.region004	not refseq	GCA_000149645.4	1024	169 172	18906	Fungi	Ascomycota	Eurotiomycetes	Eurotiales	Aspergillaceae	Aspergillus	Aspergillus fischeri	Aspergillus fischeri NRRL 181
GCA_000149645.4/DS027694.1.region005	not refseq	GCA_000149645.4	1025	144	7516	Fungi	Ascomycota	Eurotiomycetes	Eurotiales	Aspergillaceae	Aspergillus	Aspergillus fischeri	Aspergillus fischeri NRRL 181
GCA_000149645.4/DS027694.1.region006	not refseq	GCA_000149645.4	1026	169	16859	Fungi	Ascomycota	Eurotiomycetes	Eurotiales	Aspergillaceae	Aspergillus	Aspergillus fischeri	Aspergillus fischeri NRRL 181
GCA_000149645.4/DS027696.1.region001	not refseq	GCA_000149645.4	1027	144 129	5048	Fungi	Ascomycota	Eurotiomycetes	Eurotiales	Aspergillaceae	Aspergillus	Aspergillus fischeri	Aspergillus fischeri NRRL 181
GCA_000149645.4/DS027696.1.region002	not refseq	GCA_000149645.4	1028	145	8454	Fungi	Ascomycota	Eurotiomycetes	Eurotiales	Aspergillaceae	Aspergillus	Aspergillus fischeri	Aspergillus fischeri NRRL 181
GCA_000149645.4/DS027696.1.region003	not refseq	GCA_000149645.4	1029	169	11504	Fungi	Ascomycota	Eurotiomycetes	Eurotiales	Aspergillaceae	Aspergillus	Aspergillus fischeri	Aspergillus fischeri NRRL 181
GCA_000149645.4/DS027696.1.region004	not refseq	GCA_000149645.4	1030	129	13	Fungi	Ascomycota	Eurotiomycetes	Eurotiales	Aspergillaceae	Aspergillus	Aspergillus fischeri	Aspergillus fischeri NRRL 181
GCA_000149645.4/DS027697.1.region001	not refseq	GCA_000149645.4	1031	169 144	23243	Fungi	Ascomycota	Eurotiomycetes	Eurotiales	Aspergillaceae	Aspergillus	Aspergillus fischeri	Aspergillus fischeri NRRL 181
GCA_000149645.4/DS027697.1.region002	not refseq	GCA_000149645.4	1032	169	12681	Fungi	Ascomycota	Eurotiomycetes	Eurotiales	Aspergillaceae	Aspergillus	Aspergillus fischeri	Aspergillus fischeri NRRL 181
GCA_000149645.4/DS027697.1.region003	not refseq	GCA_000149645.4	1033	169	17881	Fungi	Ascomycota	Eurotiomycetes	Eurotiales	Aspergillaceae	Aspergillus	Aspergillus fischeri	Aspergillus fischeri NRRL 181
GCA_000149645.4/DS027697.1.region004	not refseq	GCA_000149645.4	1034	169 145	19492	Fungi	Ascomycota	Eurotiomycetes	Eurotiales	Aspergillaceae	Aspergillus	Aspergillus fischeri	Aspergillus fischeri NRRL 181
GCA_000149645.4/DS027697.1.region005	not refseq	GCA_000149645.4	1035	145	5876	Fungi	Ascomycota	Eurotiomycetes	Eurotiales	Aspergillaceae	Aspergillus	Aspergillus fischeri	Aspergillus fischeri NRRL 181
GCA_000149645.4/DS027697.1.region006	not refseq	GCA_000149645.4	1036	144	8408	Fungi	Ascomycota	Eurotiomycetes	Eurotiales	Aspergillaceae	Aspergillus	Aspergillus fischeri	Aspergillus fischeri NRRL 181
GCA_000149645.4/DS027698.1.region001	not refseq	GCA_000149645.4	1037	145	496	Fungi	Ascomycota	Eurotiomycetes	Eurotiales	Aspergillaceae	Aspergillus	Aspergillus fischeri	Aspergillus fischeri NRRL 181
GCA_000149645.4/DS027698.1.region002	not refseq	GCA_000149645.4	1038	144 129	10973	Fungi	Ascomycota	Eurotiomycetes	Eurotiales	Aspergillaceae	Aspergillus	Aspergillus fischeri	Aspergillus fischeri NRRL 181
GCA_000149645.4/DS027698.1.region003	not refseq	GCA_000149645.4	1039	169	25369	Fungi	Ascomycota	Eurotiomycetes	Eurotiales	Aspergillaceae	Aspergillus	Aspergillus fischeri	Aspergillus fischeri NRRL 181
GCA_000149645.4/DS027698.1.region004	not refseq	GCA_000149645.4	1040	144	6031	Fungi	Ascomycota	Eurotiomycetes	Eurotiales	Aspergillaceae	Aspergillus	Aspergillus fischeri	Aspergillus fischeri NRRL 181
GCA_000149685.1/CH981525.1.region001	not refseq	GCA_000149685.1	1041	145	35	Fungi	Ascomycota	Saccharomycetes	Saccharomycetales	Debaryomycetaceae	Lodderomyces	Lodderomyces elongisporus	Lodderomyces elongisporus NRRL YB-4239
GCA_000149685.1/CH981526.1.region001	not refseq	GCA_000149685.1	1042	172	5	Fungi	Ascomycota	Saccharomycetes	Saccharomycetales	Debaryomycetaceae	Lodderomyces	Lodderomyces elongisporus	Lodderomyces elongisporus NRRL YB-4239
GCA_000149775.1/CH980633.1.region001	not refseq	GCA_000149775.1	1043	112	58	Fungi	Ascomycota	Eurotiomycetes	Onygenales	Ascosphaeraceae	Ascosphaera	Ascosphaera apis	Ascosphaera apis ARSEF 7405
GCA_000149775.1/CH980792.1.region001	not refseq	GCA_000149775.1	1044	172	5	Fungi	Ascomycota	Eurotiomycetes	Onygenales	Ascosphaeraceae	Ascosphaera	Ascosphaera apis	Ascosphaera apis ARSEF 7405
GCA_000149775.1/CH980816.1.region001	not refseq	GCA_000149775.1	1045	145	10	Fungi	Ascomycota	Eurotiomycetes	Onygenales	Ascosphaeraceae	Ascosphaera	Ascosphaera apis	Ascosphaera apis ARSEF 7405
GCA_000149775.1/CH980836.1.region001	not refseq	GCA_000149775.1	1046	145	35	Fungi	Ascomycota	Eurotiomycetes	Onygenales	Ascosphaeraceae	Ascosphaera	Ascosphaera apis	Ascosphaera apis ARSEF 7405
GCA_000149775.1/CH980942.1.region001	not refseq	GCA_000149775.1	1047	172	14	Fungi	Ascomycota	Eurotiomycetes	Onygenales	Ascosphaeraceae	Ascosphaera	Ascosphaera apis	Ascosphaera apis ARSEF 7405
GCA_000149775.1/CH981224.1.region001	not refseq	GCA_000149775.1	1048	172	5	Fungi	Ascomycota	Eurotiomycetes	Onygenales	Ascosphaeraceae	Ascosphaera	Ascosphaera apis	Ascosphaera apis ARSEF 7405
GCA_000149815.1/DS016981.1.region001	not refseq	GCA_000149815.1	1049	169	19120	Fungi	Ascomycota	Eurotiomycetes	Onygenales	Others	Coccidioides	Coccidioides immitis	Coccidioides immitis H538.4
GCA_000149815.1/DS016981.1.region002	not refseq	GCA_000149815.1	1050	169 144	22809	Fungi	Ascomycota	Eurotiomycetes	Onygenales	Others	Coccidioides	Coccidioides immitis	Coccidioides immitis H538.4
GCA_000149815.1/DS016981.1.region003	not refseq	GCA_000149815.1	1051	112	58	Fungi	Ascomycota	Eurotiomycetes	Onygenales	Others	Coccidioides	Coccidioides immitis	Coccidioides immitis H538.4
GCA_000149815.1/DS016982.1.region001	not refseq	GCA_000149815.1	1052	169 144	21123	Fungi	Ascomycota	Eurotiomycetes	Onygenales	Others	Coccidioides	Coccidioides immitis	Coccidioides immitis H538.4
GCA_000149815.1/DS016982.1.region002	not refseq	GCA_000149815.1	1053	172	14	Fungi	Ascomycota	Eurotiomycetes	Onygenales	Others	Coccidioides	Coccidioides immitis	Coccidioides immitis H538.4
GCA_000149815.1/DS016984.1.region001	not refseq	GCA_000149815.1	1054	172	962	Fungi	Ascomycota	Eurotiomycetes	Onygenales	Others	Coccidioides	Coccidioides immitis	Coccidioides immitis H538.4
GCA_000149815.1/DS016988.1.region001	not refseq	GCA_000149815.1	1055	144	6878	Fungi	Ascomycota	Eurotiomycetes	Onygenales	Others	Coccidioides	Coccidioides immitis	Coccidioides immitis H538.4
GCA_000149815.1/DS016992.1.region001	not refseq	GCA_000149815.1	1056	145 169	16628	Fungi	Ascomycota	Eurotiomycetes	Onygenales	Others	Coccidioides	Coccidioides immitis	Coccidioides immitis H538.4
GCA_000149815.1/DS016993.1.region001	not refseq	GCA_000149815.1	1057	169	11460	Fungi	Ascomycota	Eurotiomycetes	Onygenales	Others	Coccidioides	Coccidioides immitis	Coccidioides immitis H538.4
GCA_000149815.1/DS016995.1.region001	not refseq	GCA_000149815.1	1058	169	23077	Fungi	Ascomycota	Eurotiomycetes	Onygenales	Others	Coccidioides	Coccidioides immitis	Coccidioides immitis H538.4
GCA_000149815.1/DS017002.1.region001	not refseq	GCA_000149815.1	1059	others	8	Fungi	Ascomycota	Eurotiomycetes	Onygenales	Others	Coccidioides	Coccidioides immitis	Coccidioides immitis H538.4
GCA_000149815.1/DS017007.1.region001	not refseq	GCA_000149815.1	1060	144 129	5047	Fungi	Ascomycota	Eurotiomycetes	Onygenales	Others	Coccidioides	Coccidioides immitis	Coccidioides immitis H538.4
GCA_000149815.1/DS017008.1.region001	not refseq	GCA_000149815.1	1061	145	2694	Fungi	Ascomycota	Eurotiomycetes	Onygenales	Others	Coccidioides	Coccidioides immitis	Coccidioides immitis H538.4
GCA_000149815.1/DS017014.1.region001	not refseq	GCA_000149815.1	1062	144 145	4	Fungi	Ascomycota	Eurotiomycetes	Onygenales	Others	Coccidioides	Coccidioides immitis	Coccidioides immitis H538.4
GCA_000149815.1/DS017020.1.region001	not refseq	GCA_000149815.1	1063	144	5708	Fungi	Ascomycota	Eurotiomycetes	Onygenales	Others	Coccidioides	Coccidioides immitis	Coccidioides immitis H538.4
GCA_000149815.1/DS017024.1.region001	not refseq	GCA_000149815.1	1064	172	2	Fungi	Ascomycota	Eurotiomycetes	Onygenales	Others	Coccidioides	Coccidioides immitis	Coccidioides immitis H538.4
GCA_000149815.1/DS017047.1.region001	not refseq	GCA_000149815.1	1065	145	1241	Fungi	Ascomycota	Eurotiomycetes	Onygenales	Others	Coccidioides	Coccidioides immitis	Coccidioides immitis H538.4
GCA_000149815.1/DS017051.1.region001	not refseq	GCA_000149815.1	1066	169	9576	Fungi	Ascomycota	Eurotiomycetes	Onygenales	Others	Coccidioides	Coccidioides immitis	Coccidioides immitis H538.4
GCA_000149815.1/DS017053.1.region001	not refseq	GCA_000149815.1	1067	144	2033	Fungi	Ascomycota	Eurotiomycetes	Onygenales	Others	Coccidioides	Coccidioides immitis	Coccidioides immitis H538.4
GCA_000149845.2/KE651166.1.region001	not refseq	GCA_000149845.2	1068	145	6777	Fungi	Ascomycota	Schizosaccharomycetes	Schizosaccharomycetales	Schizosaccharomycetaceae	Schizosaccharomyces	Schizosaccharomyces japonicus	Schizosaccharomyces japonicus yFS275
GCA_000149845.2/KE651166.1.region002	not refseq	GCA_000149845.2	1069	172	5	Fungi	Ascomycota	Schizosaccharomycetes	Schizosaccharomycetales	Schizosaccharomycetaceae	Schizosaccharomyces	Schizosaccharomyces japonicus	Schizosaccharomyces japonicus yFS275
GCA_000149845.2/KE651166.1.region003	not refseq	GCA_000149845.2	1070	145	2803	Fungi	Ascomycota	Schizosaccharomycetes	Schizosaccharomycetales	Schizosaccharomycetaceae	Schizosaccharomyces	Schizosaccharomyces japonicus	Schizosaccharomyces japonicus yFS275
GCA_000149845.2/KE651167.1.region001	not refseq	GCA_000149845.2	1071	172	73	Fungi	Ascomycota	Schizosaccharomycetes	Schizosaccharomycetales	Schizosaccharomycetaceae	Schizosaccharomyces	Schizosaccharomyces japonicus	Schizosaccharomyces japonicus yFS275
GCA_000149845.2/KE651167.1.region002	not refseq	GCA_000149845.2	1072	144	5967	Fungi	Ascomycota	Schizosaccharomycetes	Schizosaccharomycetales	Schizosaccharomycetaceae	Schizosaccharomyces	Schizosaccharomyces japonicus	Schizosaccharomyces japonicus yFS275
GCA_000149865.1/DS022300.1.region001	not refseq	GCA_000149865.1	1073	145	35	Fungi	Chytridiomycota	Chytridiomycetes	Rhizophydiales	Others	Batrachochytrium	Batrachochytrium dendrobatidis	Batrachochytrium dendrobatidis JEL423
GCA_000149865.1/DS022301.1.region001	not refseq	GCA_000149865.1	1074	172	5	Fungi	Chytridiomycota	Chytridiomycetes	Rhizophydiales	Others	Batrachochytrium	Batrachochytrium dendrobatidis	Batrachochytrium dendrobatidis JEL423
GCA_000149865.1/DS022303.1.region001	not refseq	GCA_000149865.1	1075	144	4832	Fungi	Chytridiomycota	Chytridiomycetes	Rhizophydiales	Others	Batrachochytrium	Batrachochytrium dendrobatidis	Batrachochytrium dendrobatidis JEL423
GCA_000149865.1/DS022307.1.region001	not refseq	GCA_000149865.1	1076	172	40	Fungi	Chytridiomycota	Chytridiomycetes	Rhizophydiales	Others	Batrachochytrium	Batrachochytrium dendrobatidis	Batrachochytrium dendrobatidis JEL423
GCA_000149865.1/DS022315.1.region001	not refseq	GCA_000149865.1	1077	145	1449	Fungi	Chytridiomycota	Chytridiomycetes	Rhizophydiales	Others	Batrachochytrium	Batrachochytrium dendrobatidis	Batrachochytrium dendrobatidis JEL423
GCA_000149895.1/DS028093.1.region001	not refseq	GCA_000149895.1	1078	144	6878	Fungi	Ascomycota	Eurotiomycetes	Onygenales	Others	Coccidioides	Coccidioides immitis	Coccidioides immitis RMSCC 2394
GCA_000149895.1/DS028093.1.region002	not refseq	GCA_000149895.1	1079	144	2033	Fungi	Ascomycota	Eurotiomycetes	Onygenales	Others	Coccidioides	Coccidioides immitis	Coccidioides immitis RMSCC 2394
GCA_000149895.1/DS028093.1.region003	not refseq	GCA_000149895.1	1080	145	2694	Fungi	Ascomycota	Eurotiomycetes	Onygenales	Others	Coccidioides	Coccidioides immitis	Coccidioides immitis RMSCC 2394
GCA_000149895.1/DS028093.1.region004	not refseq	GCA_000149895.1	1081	others	8	Fungi	Ascomycota	Eurotiomycetes	Onygenales	Others	Coccidioides	Coccidioides immitis	Coccidioides immitis RMSCC 2394
GCA_000149895.1/DS028093.1.region005	not refseq	GCA_000149895.1	1082	144	5708	Fungi	Ascomycota	Eurotiomycetes	Onygenales	Others	Coccidioides	Coccidioides immitis	Coccidioides immitis RMSCC 2394
GCA_000149895.1/DS028094.1.region001	not refseq	GCA_000149895.1	1083	144	4	Fungi	Ascomycota	Eurotiomycetes	Onygenales	Others	Coccidioides	Coccidioides immitis	Coccidioides immitis RMSCC 2394
GCA_000149895.1/DS028094.1.region002	not refseq	GCA_000149895.1	1084	172	2	Fungi	Ascomycota	Eurotiomycetes	Onygenales	Others	Coccidioides	Coccidioides immitis	Coccidioides immitis RMSCC 2394
GCA_000149895.1/DS028094.1.region003	not refseq	GCA_000149895.1	1085	169 144	21123	Fungi	Ascomycota	Eurotiomycetes	Onygenales	Others	Coccidioides	Coccidioides immitis	Coccidioides immitis RMSCC 2394
GCA_000149895.1/DS028094.1.region004	not refseq	GCA_000149895.1	1086	172	14	Fungi	Ascomycota	Eurotiomycetes	Onygenales	Others	Coccidioides	Coccidioides immitis	Coccidioides immitis RMSCC 2394
GCA_000149895.1/DS028094.1.region005	not refseq	GCA_000149895.1	1087	169	19768	Fungi	Ascomycota	Eurotiomycetes	Onygenales	Others	Coccidioides	Coccidioides immitis	Coccidioides immitis RMSCC 2394
GCA_000149895.1/DS028095.1.region001	not refseq	GCA_000149895.1	1088	169 144	20855	Fungi	Ascomycota	Eurotiomycetes	Onygenales	Others	Coccidioides	Coccidioides immitis	Coccidioides immitis RMSCC 2394
GCA_000149895.1/DS028095.1.region002	not refseq	GCA_000149895.1	1089	145	6614	Fungi	Ascomycota	Eurotiomycetes	Onygenales	Others	Coccidioides	Coccidioides immitis	Coccidioides immitis RMSCC 2394
GCA_000149895.1/DS028095.1.region003	not refseq	GCA_000149895.1	1090	169	23077	Fungi	Ascomycota	Eurotiomycetes	Onygenales	Others	Coccidioides	Coccidioides immitis	Coccidioides immitis RMSCC 2394
GCA_000149895.1/DS028096.1.region001	not refseq	GCA_000149895.1	1091	172	962	Fungi	Ascomycota	Eurotiomycetes	Onygenales	Others	Coccidioides	Coccidioides immitis	Coccidioides immitis RMSCC 2394
GCA_000149895.1/DS028096.1.region002	not refseq	GCA_000149895.1	1092	169	17713	Fungi	Ascomycota	Eurotiomycetes	Onygenales	Others	Coccidioides	Coccidioides immitis	Coccidioides immitis RMSCC 2394
GCA_000149895.1/DS028097.1.region001	not refseq	GCA_000149895.1	1093	169	19120	Fungi	Ascomycota	Eurotiomycetes	Onygenales	Others	Coccidioides	Coccidioides immitis	Coccidioides immitis RMSCC 2394
GCA_000149895.1/DS028097.1.region002	not refseq	GCA_000149895.1	1094	169 144	22809	Fungi	Ascomycota	Eurotiomycetes	Onygenales	Others	Coccidioides	Coccidioides immitis	Coccidioides immitis RMSCC 2394
GCA_000149895.1/DS028097.1.region003	not refseq	GCA_000149895.1	1095	112	58	Fungi	Ascomycota	Eurotiomycetes	Onygenales	Others	Coccidioides	Coccidioides immitis	Coccidioides immitis RMSCC 2394
GCA_000149895.1/DS028098.1.region001	not refseq	GCA_000149895.1	1096	172	63	Fungi	Ascomycota	Eurotiomycetes	Onygenales	Others	Coccidioides	Coccidioides immitis	Coccidioides immitis RMSCC 2394
GCA_000149895.1/DS028099.1.region001	not refseq	GCA_000149895.1	1097	145	1241	Fungi	Ascomycota	Eurotiomycetes	Onygenales	Others	Coccidioides	Coccidioides immitis	Coccidioides immitis RMSCC 2394
GCA_000149895.1/DS028100.1.region001	not refseq	GCA_000149895.1	1098	169	11460	Fungi	Ascomycota	Eurotiomycetes	Onygenales	Others	Coccidioides	Coccidioides immitis	Coccidioides immitis RMSCC 2394
GCA_000149895.1/DS028103.1.region001	not refseq	GCA_000149895.1	1099	144 129	5047	Fungi	Ascomycota	Eurotiomycetes	Onygenales	Others	Coccidioides	Coccidioides immitis	Coccidioides immitis RMSCC 2394
GCA_000149895.1/DS028105.1.region001	not refseq	GCA_000149895.1	1100	169	10186	Fungi	Ascomycota	Eurotiomycetes	Onygenales	Others	Coccidioides	Coccidioides immitis	Coccidioides immitis RMSCC 2394
GCA_000149925.1/DS178262.1.region001	not refseq	GCA_000149925.1	1101	172	5	Fungi	Basidiomycota	Pucciniomycetes	Pucciniales	Pucciniaceae	Puccinia	Puccinia graminis	Puccinia graminis f. sp. tritici CRL 75-36-700-3
GCA_000149925.1/DS178276.1.region001	not refseq	GCA_000149925.1	1102	144	4	Fungi	Basidiomycota	Pucciniomycetes	Pucciniales	Pucciniaceae	Puccinia	Puccinia graminis	Puccinia graminis f. sp. tritici CRL 75-36-700-3
GCA_000149925.1/DS178281.1.region001	not refseq	GCA_000149925.1	1103	145	35	Fungi	Basidiomycota	Pucciniomycetes	Pucciniales	Pucciniaceae	Puccinia	Puccinia graminis	Puccinia graminis f. sp. tritici CRL 75-36-700-3
GCA_000149925.1/DS178295.1.region001	not refseq	GCA_000149925.1	1104	172	16	Fungi	Basidiomycota	Pucciniomycetes	Pucciniales	Pucciniaceae	Puccinia	Puccinia graminis	Puccinia graminis f. sp. tritici CRL 75-36-700-3
GCA_000149925.1/DS178299.1.region001	not refseq	GCA_000149925.1	1105	172	2	Fungi	Basidiomycota	Pucciniomycetes	Pucciniales	Pucciniaceae	Puccinia	Puccinia graminis	Puccinia graminis f. sp. tritici CRL 75-36-700-3
GCA_000149925.1/DS178409.1.region001	not refseq	GCA_000149925.1	1106	172	2	Fungi	Basidiomycota	Pucciniomycetes	Pucciniales	Pucciniaceae	Puccinia	Puccinia graminis	Puccinia graminis f. sp. tritici CRL 75-36-700-3
GCA_000149955.2/CM000589.1.region001	not refseq	GCA_000149955.2	1107	144	2539	Fungi	Ascomycota	Sordariomycetes	Hypocreales	Nectriaceae	Fusarium	Fusarium oxysporum	Fusarium oxysporum f. sp. lycopersici 4287
GCA_000149955.2/CM000589.1.region002	not refseq	GCA_000149955.2	1108	145	35	Fungi	Ascomycota	Sordariomycetes	Hypocreales	Nectriaceae	Fusarium	Fusarium oxysporum	Fusarium oxysporum f. sp. lycopersici 4287
GCA_000149955.2/CM000589.1.region003	not refseq	GCA_000149955.2	1109	172	53	Fungi	Ascomycota	Sordariomycetes	Hypocreales	Nectriaceae	Fusarium	Fusarium oxysporum	Fusarium oxysporum f. sp. lycopersici 4287
GCA_000149955.2/CM000589.1.region004	not refseq	GCA_000149955.2	1110	145	5086	Fungi	Ascomycota	Sordariomycetes	Hypocreales	Nectriaceae	Fusarium	Fusarium oxysporum	Fusarium oxysporum f. sp. lycopersici 4287
GCA_000149955.2/CM000590.1.region001	not refseq	GCA_000149955.2	1111	169	12338	Fungi	Ascomycota	Sordariomycetes	Hypocreales	Nectriaceae	Fusarium	Fusarium oxysporum	Fusarium oxysporum f. sp. lycopersici 4287
GCA_000149955.2/CM000590.1.region002	not refseq	GCA_000149955.2	1112	172	7	Fungi	Ascomycota	Sordariomycetes	Hypocreales	Nectriaceae	Fusarium	Fusarium oxysporum	Fusarium oxysporum f. sp. lycopersici 4287
GCA_000149955.2/CM000590.1.region003	not refseq	GCA_000149955.2	1113	172	5	Fungi	Ascomycota	Sordariomycetes	Hypocreales	Nectriaceae	Fusarium	Fusarium oxysporum	Fusarium oxysporum f. sp. lycopersici 4287
GCA_000149955.2/CM000590.1.region004	not refseq	GCA_000149955.2	1114	144	2241	Fungi	Ascomycota	Sordariomycetes	Hypocreales	Nectriaceae	Fusarium	Fusarium oxysporum	Fusarium oxysporum f. sp. lycopersici 4287
GCA_000149955.2/CM000590.1.region005	not refseq	GCA_000149955.2	1115	169	18233	Fungi	Ascomycota	Sordariomycetes	Hypocreales	Nectriaceae	Fusarium	Fusarium oxysporum	Fusarium oxysporum f. sp. lycopersici 4287
GCA_000149955.2/CM000591.1.region001	not refseq	GCA_000149955.2	1116	169	18233	Fungi	Ascomycota	Sordariomycetes	Hypocreales	Nectriaceae	Fusarium	Fusarium oxysporum	Fusarium oxysporum f. sp. lycopersici 4287
GCA_000149955.2/CM000592.1.region001	not refseq	GCA_000149955.2	1117	145	1325	Fungi	Ascomycota	Sordariomycetes	Hypocreales	Nectriaceae	Fusarium	Fusarium oxysporum	Fusarium oxysporum f. sp. lycopersici 4287
GCA_000149955.2/CM000592.1.region002	not refseq	GCA_000149955.2	1118	169 144	26135	Fungi	Ascomycota	Sordariomycetes	Hypocreales	Nectriaceae	Fusarium	Fusarium oxysporum	Fusarium oxysporum f. sp. lycopersici 4287
GCA_000149955.2/CM000593.1.region001	not refseq	GCA_000149955.2	1119	169 144	23794	Fungi	Ascomycota	Sordariomycetes	Hypocreales	Nectriaceae	Fusarium	Fusarium oxysporum	Fusarium oxysporum f. sp. lycopersici 4287
GCA_000149955.2/CM000593.1.region002	not refseq	GCA_000149955.2	1120	169 144	23539	Fungi	Ascomycota	Sordariomycetes	Hypocreales	Nectriaceae	Fusarium	Fusarium oxysporum	Fusarium oxysporum f. sp. lycopersici 4287
GCA_000149955.2/CM000593.1.region003	not refseq	GCA_000149955.2	1121	145	35	Fungi	Ascomycota	Sordariomycetes	Hypocreales	Nectriaceae	Fusarium	Fusarium oxysporum	Fusarium oxysporum f. sp. lycopersici 4287
GCA_000149955.2/CM000593.1.region004	not refseq	GCA_000149955.2	1122	112	58	Fungi	Ascomycota	Sordariomycetes	Hypocreales	Nectriaceae	Fusarium	Fusarium oxysporum	Fusarium oxysporum f. sp. lycopersici 4287
GCA_000149955.2/CM000593.1.region005	not refseq	GCA_000149955.2	1123	145	5406	Fungi	Ascomycota	Sordariomycetes	Hypocreales	Nectriaceae	Fusarium	Fusarium oxysporum	Fusarium oxysporum f. sp. lycopersici 4287
GCA_000149955.2/CM000593.1.region006	not refseq	GCA_000149955.2	1124	145	383	Fungi	Ascomycota	Sordariomycetes	Hypocreales	Nectriaceae	Fusarium	Fusarium oxysporum	Fusarium oxysporum f. sp. lycopersici 4287
GCA_000149955.2/CM000595.1.region001	not refseq	GCA_000149955.2	1125	145	5546	Fungi	Ascomycota	Sordariomycetes	Hypocreales	Nectriaceae	Fusarium	Fusarium oxysporum	Fusarium oxysporum f. sp. lycopersici 4287
GCA_000149955.2/CM000595.1.region002	not refseq	GCA_000149955.2	1126	169	10416	Fungi	Ascomycota	Sordariomycetes	Hypocreales	Nectriaceae	Fusarium	Fusarium oxysporum	Fusarium oxysporum f. sp. lycopersici 4287
GCA_000149955.2/CM000595.1.region003	not refseq	GCA_000149955.2	1127	144	4	Fungi	Ascomycota	Sordariomycetes	Hypocreales	Nectriaceae	Fusarium	Fusarium oxysporum	Fusarium oxysporum f. sp. lycopersici 4287
GCA_000149955.2/CM000595.1.region004	not refseq	GCA_000149955.2	1128	172	2	Fungi	Ascomycota	Sordariomycetes	Hypocreales	Nectriaceae	Fusarium	Fusarium oxysporum	Fusarium oxysporum f. sp. lycopersici 4287
GCA_000149955.2/CM000595.1.region005	not refseq	GCA_000149955.2	1129	145	8146	Fungi	Ascomycota	Sordariomycetes	Hypocreales	Nectriaceae	Fusarium	Fusarium oxysporum	Fusarium oxysporum f. sp. lycopersici 4287
GCA_000149955.2/CM000595.1.region006	not refseq	GCA_000149955.2	1130	169	18923	Fungi	Ascomycota	Sordariomycetes	Hypocreales	Nectriaceae	Fusarium	Fusarium oxysporum	Fusarium oxysporum f. sp. lycopersici 4287
GCA_000149955.2/CM000596.1.region001	not refseq	GCA_000149955.2	1131	169	19235	Fungi	Ascomycota	Sordariomycetes	Hypocreales	Nectriaceae	Fusarium	Fusarium oxysporum	Fusarium oxysporum f. sp. lycopersici 4287
GCA_000149955.2/CM000596.1.region002	not refseq	GCA_000149955.2	1132	169	8127	Fungi	Ascomycota	Sordariomycetes	Hypocreales	Nectriaceae	Fusarium	Fusarium oxysporum	Fusarium oxysporum f. sp. lycopersici 4287
GCA_000149955.2/CM000596.1.region003	not refseq	GCA_000149955.2	1133	169	11434	Fungi	Ascomycota	Sordariomycetes	Hypocreales	Nectriaceae	Fusarium	Fusarium oxysporum	Fusarium oxysporum f. sp. lycopersici 4287
GCA_000149955.2/CM000596.1.region004	not refseq	GCA_000149955.2	1134	others	8	Fungi	Ascomycota	Sordariomycetes	Hypocreales	Nectriaceae	Fusarium	Fusarium oxysporum	Fusarium oxysporum f. sp. lycopersici 4287
GCA_000149955.2/CM000596.1.region005	not refseq	GCA_000149955.2	1135	144	43	Fungi	Ascomycota	Sordariomycetes	Hypocreales	Nectriaceae	Fusarium	Fusarium oxysporum	Fusarium oxysporum f. sp. lycopersici 4287
GCA_000149955.2/CM000597.1.region001	not refseq	GCA_000149955.2	1136	144	2992	Fungi	Ascomycota	Sordariomycetes	Hypocreales	Nectriaceae	Fusarium	Fusarium oxysporum	Fusarium oxysporum f. sp. lycopersici 4287
GCA_000149955.2/CM000598.1.region001	not refseq	GCA_000149955.2	1137	172	1652	Fungi	Ascomycota	Sordariomycetes	Hypocreales	Nectriaceae	Fusarium	Fusarium oxysporum	Fusarium oxysporum f. sp. lycopersici 4287
GCA_000149955.2/CM000598.1.region002	not refseq	GCA_000149955.2	1138	144	2179	Fungi	Ascomycota	Sordariomycetes	Hypocreales	Nectriaceae	Fusarium	Fusarium oxysporum	Fusarium oxysporum f. sp. lycopersici 4287
GCA_000149955.2/CM000598.1.region003	not refseq	GCA_000149955.2	1139	129	1132	Fungi	Ascomycota	Sordariomycetes	Hypocreales	Nectriaceae	Fusarium	Fusarium oxysporum	Fusarium oxysporum f. sp. lycopersici 4287
GCA_000149955.2/CM000599.1.region001	not refseq	GCA_000149955.2	1140	172	1	Fungi	Ascomycota	Sordariomycetes	Hypocreales	Nectriaceae	Fusarium	Fusarium oxysporum	Fusarium oxysporum f. sp. lycopersici 4287
GCA_000149955.2/CM000599.1.region002	not refseq	GCA_000149955.2	1141	145 144	8381	Fungi	Ascomycota	Sordariomycetes	Hypocreales	Nectriaceae	Fusarium	Fusarium oxysporum	Fusarium oxysporum f. sp. lycopersici 4287
GCA_000149955.2/CM000599.1.region003	not refseq	GCA_000149955.2	1142	145	2154	Fungi	Ascomycota	Sordariomycetes	Hypocreales	Nectriaceae	Fusarium	Fusarium oxysporum	Fusarium oxysporum f. sp. lycopersici 4287
GCA_000149955.2/CM000600.1.region001	not refseq	GCA_000149955.2	1143	129	655	Fungi	Ascomycota	Sordariomycetes	Hypocreales	Nectriaceae	Fusarium	Fusarium oxysporum	Fusarium oxysporum f. sp. lycopersici 4287
GCA_000149955.2/CM000600.1.region002	not refseq	GCA_000149955.2	1144	172	1	Fungi	Ascomycota	Sordariomycetes	Hypocreales	Nectriaceae	Fusarium	Fusarium oxysporum	Fusarium oxysporum f. sp. lycopersici 4287
GCA_000149955.2/CM000600.1.region003	not refseq	GCA_000149955.2	1145	172	1	Fungi	Ascomycota	Sordariomycetes	Hypocreales	Nectriaceae	Fusarium	Fusarium oxysporum	Fusarium oxysporum f. sp. lycopersici 4287
GCA_000149955.2/CM000600.1.region004	not refseq	GCA_000149955.2	1146	169 144	25029	Fungi	Ascomycota	Sordariomycetes	Hypocreales	Nectriaceae	Fusarium	Fusarium oxysporum	Fusarium oxysporum f. sp. lycopersici 4287
GCA_000149955.2/CM000601.1.region001	not refseq	GCA_000149955.2	1147	169	12946	Fungi	Ascomycota	Sordariomycetes	Hypocreales	Nectriaceae	Fusarium	Fusarium oxysporum	Fusarium oxysporum f. sp. lycopersici 4287
GCA_000149955.2/CM000601.1.region002	not refseq	GCA_000149955.2	1148	169 144	26778	Fungi	Ascomycota	Sordariomycetes	Hypocreales	Nectriaceae	Fusarium	Fusarium oxysporum	Fusarium oxysporum f. sp. lycopersici 4287
GCA_000149955.2/CM000601.1.region003	not refseq	GCA_000149955.2	1149	172	1982	Fungi	Ascomycota	Sordariomycetes	Hypocreales	Nectriaceae	Fusarium	Fusarium oxysporum	Fusarium oxysporum f. sp. lycopersici 4287
GCA_000149955.2/CM000601.1.region004	not refseq	GCA_000149955.2	1150	172	3	Fungi	Ascomycota	Sordariomycetes	Hypocreales	Nectriaceae	Fusarium	Fusarium oxysporum	Fusarium oxysporum f. sp. lycopersici 4287
GCA_000149955.2/CM000602.2.region001	not refseq	GCA_000149955.2	1151	144	1519	Fungi	Ascomycota	Sordariomycetes	Hypocreales	Nectriaceae	Fusarium	Fusarium oxysporum	Fusarium oxysporum f. sp. lycopersici 4287
GCA_000149955.2/CM000602.2.region002	not refseq	GCA_000149955.2	1152	172	1778	Fungi	Ascomycota	Sordariomycetes	Hypocreales	Nectriaceae	Fusarium	Fusarium oxysporum	Fusarium oxysporum f. sp. lycopersici 4287
GCA_000149955.2/DS231743.1.region001	not refseq	GCA_000149955.2	1153	112	6310	Fungi	Ascomycota	Sordariomycetes	Hypocreales	Nectriaceae	Fusarium	Fusarium oxysporum	Fusarium oxysporum f. sp. lycopersici 4287
GCA_000149955.2/DS231744.1.region001	not refseq	GCA_000149955.2	1154	144	2279	Fungi	Ascomycota	Sordariomycetes	Hypocreales	Nectriaceae	Fusarium	Fusarium oxysporum	Fusarium oxysporum f. sp. lycopersici 4287
GCA_000149955.2/DS231761.1.region001	not refseq	GCA_000149955.2	1155	145	1640	Fungi	Ascomycota	Sordariomycetes	Hypocreales	Nectriaceae	Fusarium	Fusarium oxysporum	Fusarium oxysporum f. sp. lycopersici 4287
GCA_000149955.2/DS231778.1.region001	not refseq	GCA_000149955.2	1156	144	4	Fungi	Ascomycota	Sordariomycetes	Hypocreales	Nectriaceae	Fusarium	Fusarium oxysporum	Fusarium oxysporum f. sp. lycopersici 4287
GCA_000149985.1/DS231615.1.region001	not refseq	GCA_000149985.1	1157	169	12611	Fungi	Ascomycota	Dothideomycetes	Pleosporales	Pleosporaceae	Pyrenophora	Pyrenophora tritici-repentis	Pyrenophora tritici-repentis Pt-1C-BFP
GCA_000149985.1/DS231615.1.region002	not refseq	GCA_000149985.1	1158	145	1000	Fungi	Ascomycota	Dothideomycetes	Pleosporales	Pleosporaceae	Pyrenophora	Pyrenophora tritici-repentis	Pyrenophora tritici-repentis Pt-1C-BFP
GCA_000149985.1/DS231615.1.region003	not refseq	GCA_000149985.1	1159	145	2389	Fungi	Ascomycota	Dothideomycetes	Pleosporales	Pleosporaceae	Pyrenophora	Pyrenophora tritici-repentis	Pyrenophora tritici-repentis Pt-1C-BFP
GCA_000149985.1/DS231615.1.region004	not refseq	GCA_000149985.1	1160	145	7713	Fungi	Ascomycota	Dothideomycetes	Pleosporales	Pleosporaceae	Pyrenophora	Pyrenophora tritici-repentis	Pyrenophora tritici-repentis Pt-1C-BFP
GCA_000149985.1/DS231615.1.region005	not refseq	GCA_000149985.1	1161	145	1737	Fungi	Ascomycota	Dothideomycetes	Pleosporales	Pleosporaceae	Pyrenophora	Pyrenophora tritici-repentis	Pyrenophora tritici-repentis Pt-1C-BFP
GCA_000149985.1/DS231615.1.region006	not refseq	GCA_000149985.1	1162	144	7322	Fungi	Ascomycota	Dothideomycetes	Pleosporales	Pleosporaceae	Pyrenophora	Pyrenophora tritici-repentis	Pyrenophora tritici-repentis Pt-1C-BFP
GCA_000149985.1/DS231615.1.region007	not refseq	GCA_000149985.1	1163	144	2281	Fungi	Ascomycota	Dothideomycetes	Pleosporales	Pleosporaceae	Pyrenophora	Pyrenophora tritici-repentis	Pyrenophora tritici-repentis Pt-1C-BFP
GCA_000149985.1/DS231616.1.region001	not refseq	GCA_000149985.1	1164	169	15954	Fungi	Ascomycota	Dothideomycetes	Pleosporales	Pleosporaceae	Pyrenophora	Pyrenophora tritici-repentis	Pyrenophora tritici-repentis Pt-1C-BFP
GCA_000149985.1/DS231616.1.region002	not refseq	GCA_000149985.1	1165	145	1347	Fungi	Ascomycota	Dothideomycetes	Pleosporales	Pleosporaceae	Pyrenophora	Pyrenophora tritici-repentis	Pyrenophora tritici-repentis Pt-1C-BFP
GCA_000149985.1/DS231616.1.region003	not refseq	GCA_000149985.1	1166	169	9748	Fungi	Ascomycota	Dothideomycetes	Pleosporales	Pleosporaceae	Pyrenophora	Pyrenophora tritici-repentis	Pyrenophora tritici-repentis Pt-1C-BFP
GCA_000149985.1/DS231617.1.region001	not refseq	GCA_000149985.1	1167	169	22043	Fungi	Ascomycota	Dothideomycetes	Pleosporales	Pleosporaceae	Pyrenophora	Pyrenophora tritici-repentis	Pyrenophora tritici-repentis Pt-1C-BFP
GCA_000149985.1/DS231617.1.region002	not refseq	GCA_000149985.1	1168	169	12741	Fungi	Ascomycota	Dothideomycetes	Pleosporales	Pleosporaceae	Pyrenophora	Pyrenophora tritici-repentis	Pyrenophora tritici-repentis Pt-1C-BFP
GCA_000149985.1/DS231617.1.region003	not refseq	GCA_000149985.1	1169	169	22474	Fungi	Ascomycota	Dothideomycetes	Pleosporales	Pleosporaceae	Pyrenophora	Pyrenophora tritici-repentis	Pyrenophora tritici-repentis Pt-1C-BFP
GCA_000149985.1/DS231617.1.region004	not refseq	GCA_000149985.1	1170	169 144	25123	Fungi	Ascomycota	Dothideomycetes	Pleosporales	Pleosporaceae	Pyrenophora	Pyrenophora tritici-repentis	Pyrenophora tritici-repentis Pt-1C-BFP
GCA_000149985.1/DS231617.1.region005	not refseq	GCA_000149985.1	1171	169	14983	Fungi	Ascomycota	Dothideomycetes	Pleosporales	Pleosporaceae	Pyrenophora	Pyrenophora tritici-repentis	Pyrenophora tritici-repentis Pt-1C-BFP
GCA_000149985.1/DS231618.1.region001	not refseq	GCA_000149985.1	1172	others	6	Fungi	Ascomycota	Dothideomycetes	Pleosporales	Pleosporaceae	Pyrenophora	Pyrenophora tritici-repentis	Pyrenophora tritici-repentis Pt-1C-BFP
GCA_000149985.1/DS231619.1.region001	not refseq	GCA_000149985.1	1173	172	2	Fungi	Ascomycota	Dothideomycetes	Pleosporales	Pleosporaceae	Pyrenophora	Pyrenophora tritici-repentis	Pyrenophora tritici-repentis Pt-1C-BFP
GCA_000149985.1/DS231619.1.region002	not refseq	GCA_000149985.1	1174	145	2014	Fungi	Ascomycota	Dothideomycetes	Pleosporales	Pleosporaceae	Pyrenophora	Pyrenophora tritici-repentis	Pyrenophora tritici-repentis Pt-1C-BFP
GCA_000149985.1/DS231619.1.region003	not refseq	GCA_000149985.1	1175	172	2	Fungi	Ascomycota	Dothideomycetes	Pleosporales	Pleosporaceae	Pyrenophora	Pyrenophora tritici-repentis	Pyrenophora tritici-repentis Pt-1C-BFP
GCA_000149985.1/DS231619.1.region004	not refseq	GCA_000149985.1	1176	145	10	Fungi	Ascomycota	Dothideomycetes	Pleosporales	Pleosporaceae	Pyrenophora	Pyrenophora tritici-repentis	Pyrenophora tritici-repentis Pt-1C-BFP
GCA_000149985.1/DS231620.1.region001	not refseq	GCA_000149985.1	1177	169	17891	Fungi	Ascomycota	Dothideomycetes	Pleosporales	Pleosporaceae	Pyrenophora	Pyrenophora tritici-repentis	Pyrenophora tritici-repentis Pt-1C-BFP
GCA_000149985.1/DS231620.1.region002	not refseq	GCA_000149985.1	1178	169	15246	Fungi	Ascomycota	Dothideomycetes	Pleosporales	Pleosporaceae	Pyrenophora	Pyrenophora tritici-repentis	Pyrenophora tritici-repentis Pt-1C-BFP
GCA_000149985.1/DS231621.1.region001	not refseq	GCA_000149985.1	1179	172	1550	Fungi	Ascomycota	Dothideomycetes	Pleosporales	Pleosporaceae	Pyrenophora	Pyrenophora tritici-repentis	Pyrenophora tritici-repentis Pt-1C-BFP
GCA_000149985.1/DS231621.1.region002	not refseq	GCA_000149985.1	1180	169	23751	Fungi	Ascomycota	Dothideomycetes	Pleosporales	Pleosporaceae	Pyrenophora	Pyrenophora tritici-repentis	Pyrenophora tritici-repentis Pt-1C-BFP
GCA_000149985.1/DS231621.1.region003	not refseq	GCA_000149985.1	1181	172	5	Fungi	Ascomycota	Dothideomycetes	Pleosporales	Pleosporaceae	Pyrenophora	Pyrenophora tritici-repentis	Pyrenophora tritici-repentis Pt-1C-BFP
GCA_000149985.1/DS231623.1.region001	not refseq	GCA_000149985.1	1182	145	460	Fungi	Ascomycota	Dothideomycetes	Pleosporales	Pleosporaceae	Pyrenophora	Pyrenophora tritici-repentis	Pyrenophora tritici-repentis Pt-1C-BFP
GCA_000149985.1/DS231624.1.region001	not refseq	GCA_000149985.1	1183	169 144	26256	Fungi	Ascomycota	Dothideomycetes	Pleosporales	Pleosporaceae	Pyrenophora	Pyrenophora tritici-repentis	Pyrenophora tritici-repentis Pt-1C-BFP
GCA_000149985.1/DS231625.1.region001	not refseq	GCA_000149985.1	1184	145 169	16091	Fungi	Ascomycota	Dothideomycetes	Pleosporales	Pleosporaceae	Pyrenophora	Pyrenophora tritici-repentis	Pyrenophora tritici-repentis Pt-1C-BFP
GCA_000149985.1/DS231626.1.region001	not refseq	GCA_000149985.1	1185	144	4	Fungi	Ascomycota	Dothideomycetes	Pleosporales	Pleosporaceae	Pyrenophora	Pyrenophora tritici-repentis	Pyrenophora tritici-repentis Pt-1C-BFP
GCA_000149985.1/DS231627.1.region001	not refseq	GCA_000149985.1	1186	144	1298	Fungi	Ascomycota	Dothideomycetes	Pleosporales	Pleosporaceae	Pyrenophora	Pyrenophora tritici-repentis	Pyrenophora tritici-repentis Pt-1C-BFP
GCA_000149985.1/DS231627.1.region002	not refseq	GCA_000149985.1	1187	144	4	Fungi	Ascomycota	Dothideomycetes	Pleosporales	Pleosporaceae	Pyrenophora	Pyrenophora tritici-repentis	Pyrenophora tritici-repentis Pt-1C-BFP
GCA_000149985.1/DS231628.1.region001	not refseq	GCA_000149985.1	1188	144	4	Fungi	Ascomycota	Dothideomycetes	Pleosporales	Pleosporaceae	Pyrenophora	Pyrenophora tritici-repentis	Pyrenophora tritici-repentis Pt-1C-BFP
GCA_000149985.1/DS231629.1.region001	not refseq	GCA_000149985.1	1189	172	1	Fungi	Ascomycota	Dothideomycetes	Pleosporales	Pleosporaceae	Pyrenophora	Pyrenophora tritici-repentis	Pyrenophora tritici-repentis Pt-1C-BFP
GCA_000149985.1/DS231633.1.region001	not refseq	GCA_000149985.1	1190	144	460	Fungi	Ascomycota	Dothideomycetes	Pleosporales	Pleosporaceae	Pyrenophora	Pyrenophora tritici-repentis	Pyrenophora tritici-repentis Pt-1C-BFP
GCA_000149985.1/DS231634.1.region001	not refseq	GCA_000149985.1	1191	144	1160	Fungi	Ascomycota	Dothideomycetes	Pleosporales	Pleosporaceae	Pyrenophora	Pyrenophora tritici-repentis	Pyrenophora tritici-repentis Pt-1C-BFP
GCA_000149985.1/DS231635.1.region001	not refseq	GCA_000149985.1	1192	144	2713	Fungi	Ascomycota	Dothideomycetes	Pleosporales	Pleosporaceae	Pyrenophora	Pyrenophora tritici-repentis	Pyrenophora tritici-repentis Pt-1C-BFP
GCA_000149985.1/DS231635.1.region002	not refseq	GCA_000149985.1	1193	169 144	22876	Fungi	Ascomycota	Dothideomycetes	Pleosporales	Pleosporaceae	Pyrenophora	Pyrenophora tritici-repentis	Pyrenophora tritici-repentis Pt-1C-BFP
GCA_000149985.1/DS231639.1.region001	not refseq	GCA_000149985.1	1194	144	8715	Fungi	Ascomycota	Dothideomycetes	Pleosporales	Pleosporaceae	Pyrenophora	Pyrenophora tritici-repentis	Pyrenophora tritici-repentis Pt-1C-BFP
GCA_000149985.1/DS231640.1.region001	not refseq	GCA_000149985.1	1195	169	11373	Fungi	Ascomycota	Dothideomycetes	Pleosporales	Pleosporaceae	Pyrenophora	Pyrenophora tritici-repentis	Pyrenophora tritici-repentis Pt-1C-BFP
GCA_000149985.1/DS231651.1.region001	not refseq	GCA_000149985.1	1196	169	12898	Fungi	Ascomycota	Dothideomycetes	Pleosporales	Pleosporaceae	Pyrenophora	Pyrenophora tritici-repentis	Pyrenophora tritici-repentis Pt-1C-BFP
GCA_000150035.1/DS480398.1.region001	not refseq	GCA_000150035.1	1197	172	963	Fungi	Ascomycota	Saccharomycetes	Saccharomycetales	Saccharomycetaceae	Vanderwaltozyma	Vanderwaltozyma polyspora	Vanderwaltozyma polyspora DSM 70294
GCA_000150035.1/DS480402.1.region001	not refseq	GCA_000150035.1	1198	112	507	Fungi	Ascomycota	Saccharomycetes	Saccharomycetales	Saccharomycetaceae	Vanderwaltozyma	Vanderwaltozyma polyspora	Vanderwaltozyma polyspora DSM 70294
GCA_000150035.1/DS480452.1.region001	not refseq	GCA_000150035.1	1199	145	3737	Fungi	Ascomycota	Saccharomycetes	Saccharomycetales	Saccharomycetaceae	Vanderwaltozyma	Vanderwaltozyma polyspora	Vanderwaltozyma polyspora DSM 70294
GCA_000150055.1/DS268109.1.region001	not refseq	GCA_000150055.1	1200	169	11460	Fungi	Ascomycota	Eurotiomycetes	Onygenales	Others	Coccidioides	Coccidioides posadasii	Coccidioides posadasii RMSCC 3488
GCA_000150055.1/DS268109.1.region002	not refseq	GCA_000150055.1	1201	144	5708	Fungi	Ascomycota	Eurotiomycetes	Onygenales	Others	Coccidioides	Coccidioides posadasii	Coccidioides posadasii RMSCC 3488
GCA_000150055.1/DS268109.1.region003	not refseq	GCA_000150055.1	1202	others	8	Fungi	Ascomycota	Eurotiomycetes	Onygenales	Others	Coccidioides	Coccidioides posadasii	Coccidioides posadasii RMSCC 3488
GCA_000150055.1/DS268109.1.region004	not refseq	GCA_000150055.1	1203	145	2694	Fungi	Ascomycota	Eurotiomycetes	Onygenales	Others	Coccidioides	Coccidioides posadasii	Coccidioides posadasii RMSCC 3488
GCA_000150055.1/DS268109.1.region005	not refseq	GCA_000150055.1	1204	144	2033	Fungi	Ascomycota	Eurotiomycetes	Onygenales	Others	Coccidioides	Coccidioides posadasii	Coccidioides posadasii RMSCC 3488
GCA_000150055.1/DS268109.1.region006	not refseq	GCA_000150055.1	1205	144	6878	Fungi	Ascomycota	Eurotiomycetes	Onygenales	Others	Coccidioides	Coccidioides posadasii	Coccidioides posadasii RMSCC 3488
GCA_000150055.1/DS268110.1.region001	not refseq	GCA_000150055.1	1206	144	4	Fungi	Ascomycota	Eurotiomycetes	Onygenales	Others	Coccidioides	Coccidioides posadasii	Coccidioides posadasii RMSCC 3488
GCA_000150055.1/DS268110.1.region002	not refseq	GCA_000150055.1	1207	172	2	Fungi	Ascomycota	Eurotiomycetes	Onygenales	Others	Coccidioides	Coccidioides posadasii	Coccidioides posadasii RMSCC 3488
GCA_000150055.1/DS268110.1.region003	not refseq	GCA_000150055.1	1208	169 144	21123	Fungi	Ascomycota	Eurotiomycetes	Onygenales	Others	Coccidioides	Coccidioides posadasii	Coccidioides posadasii RMSCC 3488
GCA_000150055.1/DS268110.1.region004	not refseq	GCA_000150055.1	1209	172	14	Fungi	Ascomycota	Eurotiomycetes	Onygenales	Others	Coccidioides	Coccidioides posadasii	Coccidioides posadasii RMSCC 3488
GCA_000150055.1/DS268110.1.region005	not refseq	GCA_000150055.1	1210	169	19768	Fungi	Ascomycota	Eurotiomycetes	Onygenales	Others	Coccidioides	Coccidioides posadasii	Coccidioides posadasii RMSCC 3488
GCA_000150055.1/DS268110.1.region006	not refseq	GCA_000150055.1	1211	144 129	5047	Fungi	Ascomycota	Eurotiomycetes	Onygenales	Others	Coccidioides	Coccidioides posadasii	Coccidioides posadasii RMSCC 3488
GCA_000150055.1/DS268111.1.region001	not refseq	GCA_000150055.1	1212	169	17713	Fungi	Ascomycota	Eurotiomycetes	Onygenales	Others	Coccidioides	Coccidioides posadasii	Coccidioides posadasii RMSCC 3488
GCA_000150055.1/DS268111.1.region002	not refseq	GCA_000150055.1	1213	172	962	Fungi	Ascomycota	Eurotiomycetes	Onygenales	Others	Coccidioides	Coccidioides posadasii	Coccidioides posadasii RMSCC 3488
GCA_000150055.1/DS268112.1.region001	not refseq	GCA_000150055.1	1214	169 144	20855	Fungi	Ascomycota	Eurotiomycetes	Onygenales	Others	Coccidioides	Coccidioides posadasii	Coccidioides posadasii RMSCC 3488
GCA_000150055.1/DS268112.1.region002	not refseq	GCA_000150055.1	1215	145	6614	Fungi	Ascomycota	Eurotiomycetes	Onygenales	Others	Coccidioides	Coccidioides posadasii	Coccidioides posadasii RMSCC 3488
GCA_000150055.1/DS268112.1.region003	not refseq	GCA_000150055.1	1216	169	23077	Fungi	Ascomycota	Eurotiomycetes	Onygenales	Others	Coccidioides	Coccidioides posadasii	Coccidioides posadasii RMSCC 3488
GCA_000150055.1/DS268113.1.region001	not refseq	GCA_000150055.1	1217	145	1241	Fungi	Ascomycota	Eurotiomycetes	Onygenales	Others	Coccidioides	Coccidioides posadasii	Coccidioides posadasii RMSCC 3488
GCA_000150055.1/DS268113.1.region002	not refseq	GCA_000150055.1	1218	172	63	Fungi	Ascomycota	Eurotiomycetes	Onygenales	Others	Coccidioides	Coccidioides posadasii	Coccidioides posadasii RMSCC 3488
GCA_000150055.1/DS268113.1.region003	not refseq	GCA_000150055.1	1219	169	12920	Fungi	Ascomycota	Eurotiomycetes	Onygenales	Others	Coccidioides	Coccidioides posadasii	Coccidioides posadasii RMSCC 3488
GCA_000150055.1/DS268114.1.region001	not refseq	GCA_000150055.1	1220	169	19120	Fungi	Ascomycota	Eurotiomycetes	Onygenales	Others	Coccidioides	Coccidioides posadasii	Coccidioides posadasii RMSCC 3488
GCA_000150055.1/DS268114.1.region002	not refseq	GCA_000150055.1	1221	169 144	22809	Fungi	Ascomycota	Eurotiomycetes	Onygenales	Others	Coccidioides	Coccidioides posadasii	Coccidioides posadasii RMSCC 3488
GCA_000150055.1/DS268114.1.region003	not refseq	GCA_000150055.1	1222	112	58	Fungi	Ascomycota	Eurotiomycetes	Onygenales	Others	Coccidioides	Coccidioides posadasii	Coccidioides posadasii RMSCC 3488
GCA_000150085.1/DS268118.1.region001	not refseq	GCA_000150085.1	1223	112	58	Fungi	Ascomycota	Eurotiomycetes	Onygenales	Others	Coccidioides	Coccidioides immitis	Coccidioides immitis RMSCC 3703
GCA_000150085.1/DS268118.1.region002	not refseq	GCA_000150085.1	1224	169 144	22809	Fungi	Ascomycota	Eurotiomycetes	Onygenales	Others	Coccidioides	Coccidioides immitis	Coccidioides immitis RMSCC 3703
GCA_000150085.1/DS268119.1.region001	not refseq	GCA_000150085.1	1225	144	11959	Fungi	Ascomycota	Eurotiomycetes	Onygenales	Others	Coccidioides	Coccidioides immitis	Coccidioides immitis RMSCC 3703
GCA_000150085.1/DS268119.1.region002	not refseq	GCA_000150085.1	1226	172	14	Fungi	Ascomycota	Eurotiomycetes	Onygenales	Others	Coccidioides	Coccidioides immitis	Coccidioides immitis RMSCC 3703
GCA_000150085.1/DS268120.1.region001	not refseq	GCA_000150085.1	1227	others	8	Fungi	Ascomycota	Eurotiomycetes	Onygenales	Others	Coccidioides	Coccidioides immitis	Coccidioides immitis RMSCC 3703
GCA_000150085.1/DS268125.1.region001	not refseq	GCA_000150085.1	1228	169	10030	Fungi	Ascomycota	Eurotiomycetes	Onygenales	Others	Coccidioides	Coccidioides immitis	Coccidioides immitis RMSCC 3703
GCA_000150085.1/DS268130.1.region001	not refseq	GCA_000150085.1	1229	169	16534	Fungi	Ascomycota	Eurotiomycetes	Onygenales	Others	Coccidioides	Coccidioides immitis	Coccidioides immitis RMSCC 3703
GCA_000150085.1/DS268135.1.region001	not refseq	GCA_000150085.1	1230	169	22438	Fungi	Ascomycota	Eurotiomycetes	Onygenales	Others	Coccidioides	Coccidioides immitis	Coccidioides immitis RMSCC 3703
GCA_000150085.1/DS268136.1.region001	not refseq	GCA_000150085.1	1231	144	4	Fungi	Ascomycota	Eurotiomycetes	Onygenales	Others	Coccidioides	Coccidioides immitis	Coccidioides immitis RMSCC 3703
GCA_000150085.1/DS268148.1.region001	not refseq	GCA_000150085.1	1232	144 129	5047	Fungi	Ascomycota	Eurotiomycetes	Onygenales	Others	Coccidioides	Coccidioides immitis	Coccidioides immitis RMSCC 3703
GCA_000150085.1/DS268150.1.region001	not refseq	GCA_000150085.1	1233	145	1241	Fungi	Ascomycota	Eurotiomycetes	Onygenales	Others	Coccidioides	Coccidioides immitis	Coccidioides immitis RMSCC 3703
GCA_000150085.1/DS268154.1.region001	not refseq	GCA_000150085.1	1234	144	2033	Fungi	Ascomycota	Eurotiomycetes	Onygenales	Others	Coccidioides	Coccidioides immitis	Coccidioides immitis RMSCC 3703
GCA_000150085.1/DS268164.1.region001	not refseq	GCA_000150085.1	1235	145 169	16429	Fungi	Ascomycota	Eurotiomycetes	Onygenales	Others	Coccidioides	Coccidioides immitis	Coccidioides immitis RMSCC 3703
GCA_000150085.1/DS268170.1.region001	not refseq	GCA_000150085.1	1236	144	5708	Fungi	Ascomycota	Eurotiomycetes	Onygenales	Others	Coccidioides	Coccidioides immitis	Coccidioides immitis RMSCC 3703
GCA_000150085.1/DS268174.1.region001	not refseq	GCA_000150085.1	1237	169	9704	Fungi	Ascomycota	Eurotiomycetes	Onygenales	Others	Coccidioides	Coccidioides immitis	Coccidioides immitis RMSCC 3703
GCA_000150085.1/DS268181.1.region001	not refseq	GCA_000150085.1	1238	144	2723	Fungi	Ascomycota	Eurotiomycetes	Onygenales	Others	Coccidioides	Coccidioides immitis	Coccidioides immitis RMSCC 3703
GCA_000150085.1/DS268187.1.region001	not refseq	GCA_000150085.1	1239	172	962	Fungi	Ascomycota	Eurotiomycetes	Onygenales	Others	Coccidioides	Coccidioides immitis	Coccidioides immitis RMSCC 3703
GCA_000150085.1/DS268223.1.region001	not refseq	GCA_000150085.1	1240	169	15880	Fungi	Ascomycota	Eurotiomycetes	Onygenales	Others	Coccidioides	Coccidioides immitis	Coccidioides immitis RMSCC 3703
GCA_000150085.1/DS268247.1.region001	not refseq	GCA_000150085.1	1241	172	2	Fungi	Ascomycota	Eurotiomycetes	Onygenales	Others	Coccidioides	Coccidioides immitis	Coccidioides immitis RMSCC 3703
GCA_000150115.1/GG663364.1.region001	not refseq	GCA_000150115.1	1242	145	1636	Fungi	Ascomycota	Eurotiomycetes	Onygenales	Ajellomycetaceae	Histoplasma	Histoplasma capsulatum	Histoplasma capsulatum G186AR
GCA_000150115.1/GG663364.1.region002	not refseq	GCA_000150115.1	1243	112	58	Fungi	Ascomycota	Eurotiomycetes	Onygenales	Ajellomycetaceae	Histoplasma	Histoplasma capsulatum	Histoplasma capsulatum G186AR
GCA_000150115.1/GG663364.1.region003	not refseq	GCA_000150115.1	1244	169	21723	Fungi	Ascomycota	Eurotiomycetes	Onygenales	Ajellomycetaceae	Histoplasma	Histoplasma capsulatum	Histoplasma capsulatum G186AR
GCA_000150115.1/GG663364.1.region004	not refseq	GCA_000150115.1	1245	145	2743	Fungi	Ascomycota	Eurotiomycetes	Onygenales	Ajellomycetaceae	Histoplasma	Histoplasma capsulatum	Histoplasma capsulatum G186AR
GCA_000150115.1/GG663366.1.region001	not refseq	GCA_000150115.1	1246	145	26	Fungi	Ascomycota	Eurotiomycetes	Onygenales	Ajellomycetaceae	Histoplasma	Histoplasma capsulatum	Histoplasma capsulatum G186AR
GCA_000150115.1/GG663366.1.region002	not refseq	GCA_000150115.1	1247	144	5788	Fungi	Ascomycota	Eurotiomycetes	Onygenales	Ajellomycetaceae	Histoplasma	Histoplasma capsulatum	Histoplasma capsulatum G186AR
GCA_000150115.1/GG663367.1.region001	not refseq	GCA_000150115.1	1248	144	5333	Fungi	Ascomycota	Eurotiomycetes	Onygenales	Ajellomycetaceae	Histoplasma	Histoplasma capsulatum	Histoplasma capsulatum G186AR
GCA_000150115.1/GG663369.1.region001	not refseq	GCA_000150115.1	1249	172	2	Fungi	Ascomycota	Eurotiomycetes	Onygenales	Ajellomycetaceae	Histoplasma	Histoplasma capsulatum	Histoplasma capsulatum G186AR
GCA_000150115.1/GG663371.1.region001	not refseq	GCA_000150115.1	1250	172	14	Fungi	Ascomycota	Eurotiomycetes	Onygenales	Ajellomycetaceae	Histoplasma	Histoplasma capsulatum	Histoplasma capsulatum G186AR
GCA_000150115.1/GG663372.1.region001	not refseq	GCA_000150115.1	1251	169	17392	Fungi	Ascomycota	Eurotiomycetes	Onygenales	Ajellomycetaceae	Histoplasma	Histoplasma capsulatum	Histoplasma capsulatum G186AR
GCA_000150115.1/GG663373.1.region001	not refseq	GCA_000150115.1	1252	172	5	Fungi	Ascomycota	Eurotiomycetes	Onygenales	Ajellomycetaceae	Histoplasma	Histoplasma capsulatum	Histoplasma capsulatum G186AR
GCA_000150115.1/GG663374.1.region001	not refseq	GCA_000150115.1	1253	144 129	814	Fungi	Ascomycota	Eurotiomycetes	Onygenales	Ajellomycetaceae	Histoplasma	Histoplasma capsulatum	Histoplasma capsulatum G186AR
GCA_000150115.1/GG663376.1.region001	not refseq	GCA_000150115.1	1254	145	2861	Fungi	Ascomycota	Eurotiomycetes	Onygenales	Ajellomycetaceae	Histoplasma	Histoplasma capsulatum	Histoplasma capsulatum G186AR
GCA_000150115.1/GG663377.1.region001	not refseq	GCA_000150115.1	1255	145	4622	Fungi	Ascomycota	Eurotiomycetes	Onygenales	Ajellomycetaceae	Histoplasma	Histoplasma capsulatum	Histoplasma capsulatum G186AR
GCA_000150115.1/GG663380.1.region001	not refseq	GCA_000150115.1	1256	172	73	Fungi	Ascomycota	Eurotiomycetes	Onygenales	Ajellomycetaceae	Histoplasma	Histoplasma capsulatum	Histoplasma capsulatum G186AR
GCA_000150115.1/GG663382.1.region001	not refseq	GCA_000150115.1	1257	144	6684	Fungi	Ascomycota	Eurotiomycetes	Onygenales	Ajellomycetaceae	Histoplasma	Histoplasma capsulatum	Histoplasma capsulatum G186AR
GCA_000150115.1/GG663383.1.region001	not refseq	GCA_000150115.1	1258	169 144	25037	Fungi	Ascomycota	Eurotiomycetes	Onygenales	Ajellomycetaceae	Histoplasma	Histoplasma capsulatum	Histoplasma capsulatum G186AR
GCA_000150145.1/DS499594.1.region001	not refseq	GCA_000150145.1	1259	169	12986	Fungi	Ascomycota	Eurotiomycetes	Eurotiales	Aspergillaceae	Aspergillus	Aspergillus fumigatus	Aspergillus fumigatus A1163
GCA_000150145.1/DS499594.1.region002	not refseq	GCA_000150145.1	1260	144	4	Fungi	Ascomycota	Eurotiomycetes	Eurotiales	Aspergillaceae	Aspergillus	Aspergillus fumigatus	Aspergillus fumigatus A1163
GCA_000150145.1/DS499594.1.region003	not refseq	GCA_000150145.1	1261	172	2	Fungi	Ascomycota	Eurotiomycetes	Eurotiales	Aspergillaceae	Aspergillus	Aspergillus fumigatus	Aspergillus fumigatus A1163
GCA_000150145.1/DS499594.1.region004	not refseq	GCA_000150145.1	1262	112	58	Fungi	Ascomycota	Eurotiomycetes	Eurotiales	Aspergillaceae	Aspergillus	Aspergillus fumigatus	Aspergillus fumigatus A1163
GCA_000150145.1/DS499594.1.region005	not refseq	GCA_000150145.1	1263	144	9182	Fungi	Ascomycota	Eurotiomycetes	Eurotiales	Aspergillaceae	Aspergillus	Aspergillus fumigatus	Aspergillus fumigatus A1163
GCA_000150145.1/DS499595.1.region001	not refseq	GCA_000150145.1	1264	169	18893	Fungi	Ascomycota	Eurotiomycetes	Eurotiales	Aspergillaceae	Aspergillus	Aspergillus fumigatus	Aspergillus fumigatus A1163
GCA_000150145.1/DS499595.1.region002	not refseq	GCA_000150145.1	1265	169	11504	Fungi	Ascomycota	Eurotiomycetes	Eurotiales	Aspergillaceae	Aspergillus	Aspergillus fumigatus	Aspergillus fumigatus A1163
GCA_000150145.1/DS499595.1.region003	not refseq	GCA_000150145.1	1266	129	6203	Fungi	Ascomycota	Eurotiomycetes	Eurotiales	Aspergillaceae	Aspergillus	Aspergillus fumigatus	Aspergillus fumigatus A1163
GCA_000150145.1/DS499596.1.region001	not refseq	GCA_000150145.1	1267	144	4804	Fungi	Ascomycota	Eurotiomycetes	Eurotiales	Aspergillaceae	Aspergillus	Aspergillus fumigatus	Aspergillus fumigatus A1163
GCA_000150145.1/DS499596.1.region002	not refseq	GCA_000150145.1	1268	169	22654	Fungi	Ascomycota	Eurotiomycetes	Eurotiales	Aspergillaceae	Aspergillus	Aspergillus fumigatus	Aspergillus fumigatus A1163
GCA_000150145.1/DS499596.1.region003	not refseq	GCA_000150145.1	1269	144 145	885	Fungi	Ascomycota	Eurotiomycetes	Eurotiales	Aspergillaceae	Aspergillus	Aspergillus fumigatus	Aspergillus fumigatus A1163
GCA_000150145.1/DS499596.1.region004	not refseq	GCA_000150145.1	1270	144 129	4469	Fungi	Ascomycota	Eurotiomycetes	Eurotiales	Aspergillaceae	Aspergillus	Aspergillus fumigatus	Aspergillus fumigatus A1163
GCA_000150145.1/DS499596.1.region005	not refseq	GCA_000150145.1	1271	144	2297	Fungi	Ascomycota	Eurotiomycetes	Eurotiales	Aspergillaceae	Aspergillus	Aspergillus fumigatus	Aspergillus fumigatus A1163
GCA_000150145.1/DS499596.1.region006	not refseq	GCA_000150145.1	1272	169 144	26573	Fungi	Ascomycota	Eurotiomycetes	Eurotiales	Aspergillaceae	Aspergillus	Aspergillus fumigatus	Aspergillus fumigatus A1163
GCA_000150145.1/DS499596.1.region007	not refseq	GCA_000150145.1	1273	169	12681	Fungi	Ascomycota	Eurotiomycetes	Eurotiales	Aspergillaceae	Aspergillus	Aspergillus fumigatus	Aspergillus fumigatus A1163
GCA_000150145.1/DS499597.1.region001	not refseq	GCA_000150145.1	1274	172	14	Fungi	Ascomycota	Eurotiomycetes	Eurotiales	Aspergillaceae	Aspergillus	Aspergillus fumigatus	Aspergillus fumigatus A1163
GCA_000150145.1/DS499597.1.region002	not refseq	GCA_000150145.1	1275	145	3088	Fungi	Ascomycota	Eurotiomycetes	Eurotiales	Aspergillaceae	Aspergillus	Aspergillus fumigatus	Aspergillus fumigatus A1163
GCA_000150145.1/DS499597.1.region003	not refseq	GCA_000150145.1	1276	144	2535	Fungi	Ascomycota	Eurotiomycetes	Eurotiales	Aspergillaceae	Aspergillus	Aspergillus fumigatus	Aspergillus fumigatus A1163
GCA_000150145.1/DS499598.1.region001	not refseq	GCA_000150145.1	1277	145	2694	Fungi	Ascomycota	Eurotiomycetes	Eurotiales	Aspergillaceae	Aspergillus	Aspergillus fumigatus	Aspergillus fumigatus A1163
GCA_000150145.1/DS499598.1.region002	not refseq	GCA_000150145.1	1278	172	14	Fungi	Ascomycota	Eurotiomycetes	Eurotiales	Aspergillaceae	Aspergillus	Aspergillus fumigatus	Aspergillus fumigatus A1163
GCA_000150145.1/DS499598.1.region003	not refseq	GCA_000150145.1	1279	172	73	Fungi	Ascomycota	Eurotiomycetes	Eurotiales	Aspergillaceae	Aspergillus	Aspergillus fumigatus	Aspergillus fumigatus A1163
GCA_000150145.1/DS499598.1.region004	not refseq	GCA_000150145.1	1280	169	18215	Fungi	Ascomycota	Eurotiomycetes	Eurotiales	Aspergillaceae	Aspergillus	Aspergillus fumigatus	Aspergillus fumigatus A1163
GCA_000150145.1/DS499599.1.region001	not refseq	GCA_000150145.1	1281	145	496	Fungi	Ascomycota	Eurotiomycetes	Eurotiales	Aspergillaceae	Aspergillus	Aspergillus fumigatus	Aspergillus fumigatus A1163
GCA_000150145.1/DS499599.1.region002	not refseq	GCA_000150145.1	1282	144	7963	Fungi	Ascomycota	Eurotiomycetes	Eurotiales	Aspergillaceae	Aspergillus	Aspergillus fumigatus	Aspergillus fumigatus A1163
GCA_000150145.1/DS499599.1.region003	not refseq	GCA_000150145.1	1283	144	3406	Fungi	Ascomycota	Eurotiomycetes	Eurotiales	Aspergillaceae	Aspergillus	Aspergillus fumigatus	Aspergillus fumigatus A1163
GCA_000150145.1/DS499599.1.region004	not refseq	GCA_000150145.1	1284	169	13203	Fungi	Ascomycota	Eurotiomycetes	Eurotiales	Aspergillaceae	Aspergillus	Aspergillus fumigatus	Aspergillus fumigatus A1163
GCA_000150145.1/DS499600.1.region001	not refseq	GCA_000150145.1	1285	169 172	18906	Fungi	Ascomycota	Eurotiomycetes	Eurotiales	Aspergillaceae	Aspergillus	Aspergillus fumigatus	Aspergillus fumigatus A1163
GCA_000150145.1/DS499600.1.region002	not refseq	GCA_000150145.1	1286	145	2795	Fungi	Ascomycota	Eurotiomycetes	Eurotiales	Aspergillaceae	Aspergillus	Aspergillus fumigatus	Aspergillus fumigatus A1163
GCA_000150145.1/DS499600.1.region003	not refseq	GCA_000150145.1	1287	169 144	26764	Fungi	Ascomycota	Eurotiomycetes	Eurotiales	Aspergillaceae	Aspergillus	Aspergillus fumigatus	Aspergillus fumigatus A1163
GCA_000150145.1/DS499601.1.region001	not refseq	GCA_000150145.1	1288	169 129	10392	Fungi	Ascomycota	Eurotiomycetes	Eurotiales	Aspergillaceae	Aspergillus	Aspergillus fumigatus	Aspergillus fumigatus A1163
GCA_000150145.1/DS499601.1.region002	not refseq	GCA_000150145.1	1289	172	1784	Fungi	Ascomycota	Eurotiomycetes	Eurotiales	Aspergillaceae	Aspergillus	Aspergillus fumigatus	Aspergillus fumigatus A1163
GCA_000150145.1/DS499601.1.region003	not refseq	GCA_000150145.1	1290	172	5	Fungi	Ascomycota	Eurotiomycetes	Eurotiales	Aspergillaceae	Aspergillus	Aspergillus fumigatus	Aspergillus fumigatus A1163
GCA_000150145.1/DS499602.1.region001	not refseq	GCA_000150145.1	1291	145	5465	Fungi	Ascomycota	Eurotiomycetes	Eurotiales	Aspergillaceae	Aspergillus	Aspergillus fumigatus	Aspergillus fumigatus A1163
GCA_000150145.1/DS499604.1.region001	not refseq	GCA_000150145.1	1292	169	11178	Fungi	Ascomycota	Eurotiomycetes	Eurotiales	Aspergillaceae	Aspergillus	Aspergillus fumigatus	Aspergillus fumigatus A1163
GCA_000150185.1/DS544195.1.region001	not refseq	GCA_000150185.1	1293	144	460	Fungi	Ascomycota	Eurotiomycetes	Onygenales	Others	Coccidioides	Coccidioides posadasii	Coccidioides posadasii RMSCC 2133
GCA_000150185.1/DS544195.1.region002	not refseq	GCA_000150185.1	1294	145	35	Fungi	Ascomycota	Eurotiomycetes	Onygenales	Others	Coccidioides	Coccidioides posadasii	Coccidioides posadasii RMSCC 2133
GCA_000150185.1/DS544196.1.region001	not refseq	GCA_000150185.1	1295	169	16534	Fungi	Ascomycota	Eurotiomycetes	Onygenales	Others	Coccidioides	Coccidioides posadasii	Coccidioides posadasii RMSCC 2133
GCA_000150185.1/DS544196.1.region002	not refseq	GCA_000150185.1	1296	169 145	10810	Fungi	Ascomycota	Eurotiomycetes	Onygenales	Others	Coccidioides	Coccidioides posadasii	Coccidioides posadasii RMSCC 2133
GCA_000150185.1/DS544196.1.region003	not refseq	GCA_000150185.1	1297	144	4	Fungi	Ascomycota	Eurotiomycetes	Onygenales	Others	Coccidioides	Coccidioides posadasii	Coccidioides posadasii RMSCC 2133
GCA_000150185.1/DS544197.1.region001	not refseq	GCA_000150185.1	1298	169	17289	Fungi	Ascomycota	Eurotiomycetes	Onygenales	Others	Coccidioides	Coccidioides posadasii	Coccidioides posadasii RMSCC 2133
GCA_000150185.1/DS544197.1.region002	not refseq	GCA_000150185.1	1299	144	17870	Fungi	Ascomycota	Eurotiomycetes	Onygenales	Others	Coccidioides	Coccidioides posadasii	Coccidioides posadasii RMSCC 2133
GCA_000150185.1/DS544197.1.region003	not refseq	GCA_000150185.1	1300	112	58	Fungi	Ascomycota	Eurotiomycetes	Onygenales	Others	Coccidioides	Coccidioides posadasii	Coccidioides posadasii RMSCC 2133
GCA_000150185.1/DS544198.1.region001	not refseq	GCA_000150185.1	1301	169	17713	Fungi	Ascomycota	Eurotiomycetes	Onygenales	Others	Coccidioides	Coccidioides posadasii	Coccidioides posadasii RMSCC 2133
GCA_000150185.1/DS544198.1.region002	not refseq	GCA_000150185.1	1302	172	962	Fungi	Ascomycota	Eurotiomycetes	Onygenales	Others	Coccidioides	Coccidioides posadasii	Coccidioides posadasii RMSCC 2133
GCA_000150185.1/DS544199.1.region001	not refseq	GCA_000150185.1	1303	169	23077	Fungi	Ascomycota	Eurotiomycetes	Onygenales	Others	Coccidioides	Coccidioides posadasii	Coccidioides posadasii RMSCC 2133
GCA_000150185.1/DS544199.1.region002	not refseq	GCA_000150185.1	1304	169	6747	Fungi	Ascomycota	Eurotiomycetes	Onygenales	Others	Coccidioides	Coccidioides posadasii	Coccidioides posadasii RMSCC 2133
GCA_000150185.1/DS544201.1.region001	not refseq	GCA_000150185.1	1305	169	9918	Fungi	Ascomycota	Eurotiomycetes	Onygenales	Others	Coccidioides	Coccidioides posadasii	Coccidioides posadasii RMSCC 2133
GCA_000150185.1/DS544203.1.region001	not refseq	GCA_000150185.1	1306	144 129	5155	Fungi	Ascomycota	Eurotiomycetes	Onygenales	Others	Coccidioides	Coccidioides posadasii	Coccidioides posadasii RMSCC 2133
GCA_000150215.1/DS544259.1.region001	not refseq	GCA_000150215.1	1307	145	35	Fungi	Ascomycota	Eurotiomycetes	Onygenales	Others	Coccidioides	Coccidioides posadasii	Coccidioides posadasii RMSCC 3700
GCA_000150215.1/DS544263.1.region001	not refseq	GCA_000150215.1	1308	172	962	Fungi	Ascomycota	Eurotiomycetes	Onygenales	Others	Coccidioides	Coccidioides posadasii	Coccidioides posadasii RMSCC 3700
GCA_000150215.1/DS544268.1.region001	not refseq	GCA_000150215.1	1309	169	16534	Fungi	Ascomycota	Eurotiomycetes	Onygenales	Others	Coccidioides	Coccidioides posadasii	Coccidioides posadasii RMSCC 3700
GCA_000150215.1/DS544269.1.region001	not refseq	GCA_000150215.1	1310	169	23077	Fungi	Ascomycota	Eurotiomycetes	Onygenales	Others	Coccidioides	Coccidioides posadasii	Coccidioides posadasii RMSCC 3700
GCA_000150215.1/DS544273.1.region001	not refseq	GCA_000150215.1	1311	144	4976	Fungi	Ascomycota	Eurotiomycetes	Onygenales	Others	Coccidioides	Coccidioides posadasii	Coccidioides posadasii RMSCC 3700
GCA_000150215.1/DS544283.1.region001	not refseq	GCA_000150215.1	1312	144	4	Fungi	Ascomycota	Eurotiomycetes	Onygenales	Others	Coccidioides	Coccidioides posadasii	Coccidioides posadasii RMSCC 3700
GCA_000150215.1/DS544285.1.region001	not refseq	GCA_000150215.1	1313	129	798	Fungi	Ascomycota	Eurotiomycetes	Onygenales	Others	Coccidioides	Coccidioides posadasii	Coccidioides posadasii RMSCC 3700
GCA_000150215.1/DS544288.1.region001	not refseq	GCA_000150215.1	1314	112	58	Fungi	Ascomycota	Eurotiomycetes	Onygenales	Others	Coccidioides	Coccidioides posadasii	Coccidioides posadasii RMSCC 3700
GCA_000150215.1/DS544292.1.region001	not refseq	GCA_000150215.1	1315	169	6747	Fungi	Ascomycota	Eurotiomycetes	Onygenales	Others	Coccidioides	Coccidioides posadasii	Coccidioides posadasii RMSCC 3700
GCA_000150215.1/DS544295.1.region001	not refseq	GCA_000150215.1	1316	169 145	10810	Fungi	Ascomycota	Eurotiomycetes	Onygenales	Others	Coccidioides	Coccidioides posadasii	Coccidioides posadasii RMSCC 3700
GCA_000150215.1/DS544303.1.region001	not refseq	GCA_000150215.1	1317	169	9918	Fungi	Ascomycota	Eurotiomycetes	Onygenales	Others	Coccidioides	Coccidioides posadasii	Coccidioides posadasii RMSCC 3700
GCA_000150215.1/DS544323.1.region001	not refseq	GCA_000150215.1	1318	144	460	Fungi	Ascomycota	Eurotiomycetes	Onygenales	Others	Coccidioides	Coccidioides posadasii	Coccidioides posadasii RMSCC 3700
GCA_000150245.1/DS544493.1.region001	not refseq	GCA_000150245.1	1319	145	35	Fungi	Ascomycota	Eurotiomycetes	Onygenales	Others	Coccidioides	Coccidioides posadasii	Coccidioides posadasii CPA 0001
GCA_000150245.1/DS544494.1.region001	not refseq	GCA_000150245.1	1320	144	4	Fungi	Ascomycota	Eurotiomycetes	Onygenales	Others	Coccidioides	Coccidioides posadasii	Coccidioides posadasii CPA 0001
GCA_000150245.1/DS544500.1.region001	not refseq	GCA_000150245.1	1321	169	21735	Fungi	Ascomycota	Eurotiomycetes	Onygenales	Others	Coccidioides	Coccidioides posadasii	Coccidioides posadasii CPA 0001
GCA_000150245.1/DS544507.1.region001	not refseq	GCA_000150245.1	1322	169	17289	Fungi	Ascomycota	Eurotiomycetes	Onygenales	Others	Coccidioides	Coccidioides posadasii	Coccidioides posadasii CPA 0001
GCA_000150245.1/DS544514.1.region001	not refseq	GCA_000150245.1	1323	172	63	Fungi	Ascomycota	Eurotiomycetes	Onygenales	Others	Coccidioides	Coccidioides posadasii	Coccidioides posadasii CPA 0001
GCA_000150245.1/DS544521.1.region001	not refseq	GCA_000150245.1	1324	172	962	Fungi	Ascomycota	Eurotiomycetes	Onygenales	Others	Coccidioides	Coccidioides posadasii	Coccidioides posadasii CPA 0001
GCA_000150245.1/DS544544.1.region001	not refseq	GCA_000150245.1	1325	129	13	Fungi	Ascomycota	Eurotiomycetes	Onygenales	Others	Coccidioides	Coccidioides posadasii	Coccidioides posadasii CPA 0001
GCA_000150245.1/DS544549.1.region001	not refseq	GCA_000150245.1	1326	169 145	10810	Fungi	Ascomycota	Eurotiomycetes	Onygenales	Others	Coccidioides	Coccidioides posadasii	Coccidioides posadasii CPA 0001
GCA_000150245.1/DS544551.1.region001	not refseq	GCA_000150245.1	1327	144	4976	Fungi	Ascomycota	Eurotiomycetes	Onygenales	Others	Coccidioides	Coccidioides posadasii	Coccidioides posadasii CPA 0001
GCA_000150245.1/DS544556.1.region001	not refseq	GCA_000150245.1	1328	112	58	Fungi	Ascomycota	Eurotiomycetes	Onygenales	Others	Coccidioides	Coccidioides posadasii	Coccidioides posadasii CPA 0001
GCA_000150245.1/DS544570.1.region001	not refseq	GCA_000150245.1	1329	169	9329	Fungi	Ascomycota	Eurotiomycetes	Onygenales	Others	Coccidioides	Coccidioides posadasii	Coccidioides posadasii CPA 0001
GCA_000150245.1/DS544572.1.region001	not refseq	GCA_000150245.1	1330	169	16534	Fungi	Ascomycota	Eurotiomycetes	Onygenales	Others	Coccidioides	Coccidioides posadasii	Coccidioides posadasii CPA 0001
GCA_000150245.1/DS544585.1.region001	not refseq	GCA_000150245.1	1331	others	1	Fungi	Ascomycota	Eurotiomycetes	Onygenales	Others	Coccidioides	Coccidioides posadasii	Coccidioides posadasii CPA 0001
GCA_000150245.1/DS544678.1.region001	not refseq	GCA_000150245.1	1332	169	6747	Fungi	Ascomycota	Eurotiomycetes	Onygenales	Others	Coccidioides	Coccidioides posadasii	Coccidioides posadasii CPA 0001
GCA_000150475.2/KN305531.1.region001	not refseq	GCA_000150475.2	1333	145	4656	Fungi	Ascomycota	Eurotiomycetes	Onygenales	Others	Paracoccidioides	Paracoccidioides brasiliensis	Paracoccidioides brasiliensis Pb03
GCA_000150475.2/KN305531.1.region002	not refseq	GCA_000150475.2	1334	144	2595	Fungi	Ascomycota	Eurotiomycetes	Onygenales	Others	Paracoccidioides	Paracoccidioides brasiliensis	Paracoccidioides brasiliensis Pb03
GCA_000150475.2/KN305531.1.region003	not refseq	GCA_000150475.2	1335	169	19342	Fungi	Ascomycota	Eurotiomycetes	Onygenales	Others	Paracoccidioides	Paracoccidioides brasiliensis	Paracoccidioides brasiliensis Pb03
GCA_000150475.2/KN305533.1.region001	not refseq	GCA_000150475.2	1336	169	17392	Fungi	Ascomycota	Eurotiomycetes	Onygenales	Others	Paracoccidioides	Paracoccidioides brasiliensis	Paracoccidioides brasiliensis Pb03
GCA_000150475.2/KN305534.1.region001	not refseq	GCA_000150475.2	1337	145	26	Fungi	Ascomycota	Eurotiomycetes	Onygenales	Others	Paracoccidioides	Paracoccidioides brasiliensis	Paracoccidioides brasiliensis Pb03
GCA_000150475.2/KN305535.1.region001	not refseq	GCA_000150475.2	1338	145	4622	Fungi	Ascomycota	Eurotiomycetes	Onygenales	Others	Paracoccidioides	Paracoccidioides brasiliensis	Paracoccidioides brasiliensis Pb03
GCA_000150475.2/KN305535.1.region002	not refseq	GCA_000150475.2	1339	144	2033	Fungi	Ascomycota	Eurotiomycetes	Onygenales	Others	Paracoccidioides	Paracoccidioides brasiliensis	Paracoccidioides brasiliensis Pb03
GCA_000150475.2/KN305535.1.region003	not refseq	GCA_000150475.2	1340	172	14	Fungi	Ascomycota	Eurotiomycetes	Onygenales	Others	Paracoccidioides	Paracoccidioides brasiliensis	Paracoccidioides brasiliensis Pb03
GCA_000150475.2/KN305537.1.region001	not refseq	GCA_000150475.2	1341	144	2608	Fungi	Ascomycota	Eurotiomycetes	Onygenales	Others	Paracoccidioides	Paracoccidioides brasiliensis	Paracoccidioides brasiliensis Pb03
GCA_000150475.2/KN305538.1.region001	not refseq	GCA_000150475.2	1342	145	2861	Fungi	Ascomycota	Eurotiomycetes	Onygenales	Others	Paracoccidioides	Paracoccidioides brasiliensis	Paracoccidioides brasiliensis Pb03
GCA_000150475.2/KN305539.1.region001	not refseq	GCA_000150475.2	1343	144 145	4	Fungi	Ascomycota	Eurotiomycetes	Onygenales	Others	Paracoccidioides	Paracoccidioides brasiliensis	Paracoccidioides brasiliensis Pb03
GCA_000150475.2/KN305540.1.region001	not refseq	GCA_000150475.2	1344	112	58	Fungi	Ascomycota	Eurotiomycetes	Onygenales	Others	Paracoccidioides	Paracoccidioides brasiliensis	Paracoccidioides brasiliensis Pb03
GCA_000150475.2/KN305540.1.region002	not refseq	GCA_000150475.2	1345	145	10	Fungi	Ascomycota	Eurotiomycetes	Onygenales	Others	Paracoccidioides	Paracoccidioides brasiliensis	Paracoccidioides brasiliensis Pb03
GCA_000150475.2/KN305541.1.region001	not refseq	GCA_000150475.2	1346	172	3	Fungi	Ascomycota	Eurotiomycetes	Onygenales	Others	Paracoccidioides	Paracoccidioides brasiliensis	Paracoccidioides brasiliensis Pb03
GCA_000150475.2/KN305543.1.region001	not refseq	GCA_000150475.2	1347	172	2	Fungi	Ascomycota	Eurotiomycetes	Onygenales	Others	Paracoccidioides	Paracoccidioides brasiliensis	Paracoccidioides brasiliensis Pb03
GCA_000150475.2/KN305544.1.region001	not refseq	GCA_000150475.2	1348	169	16428	Fungi	Ascomycota	Eurotiomycetes	Onygenales	Others	Paracoccidioides	Paracoccidioides brasiliensis	Paracoccidioides brasiliensis Pb03
GCA_000150475.2/KN305565.1.region001	not refseq	GCA_000150475.2	1349	172	5	Fungi	Ascomycota	Eurotiomycetes	Onygenales	Others	Paracoccidioides	Paracoccidioides brasiliensis	Paracoccidioides brasiliensis Pb03
GCA_000150505.2/KE503206.1.region001	not refseq	GCA_000150505.2	1350	145	5803	Fungi	Ascomycota	Schizosaccharomycetes	Schizosaccharomycetales	Schizosaccharomycetaceae	Schizosaccharomyces	Schizosaccharomyces octosporus	Schizosaccharomyces octosporus yFS286
GCA_000150505.2/KE503206.1.region002	not refseq	GCA_000150505.2	1351	145	2888	Fungi	Ascomycota	Schizosaccharomycetes	Schizosaccharomycetales	Schizosaccharomycetaceae	Schizosaccharomyces	Schizosaccharomyces octosporus	Schizosaccharomyces octosporus yFS286
GCA_000150505.2/KE503206.1.region003	not refseq	GCA_000150505.2	1352	172	5	Fungi	Ascomycota	Schizosaccharomycetes	Schizosaccharomycetales	Schizosaccharomycetaceae	Schizosaccharomyces	Schizosaccharomyces octosporus	Schizosaccharomyces octosporus yFS286
GCA_000150505.2/KE503206.1.region004	not refseq	GCA_000150505.2	1353	144	5929	Fungi	Ascomycota	Schizosaccharomycetes	Schizosaccharomycetales	Schizosaccharomycetaceae	Schizosaccharomyces	Schizosaccharomyces octosporus	Schizosaccharomyces octosporus yFS286
GCA_000150505.2/KE503208.1.region001	not refseq	GCA_000150505.2	1354	172	14	Fungi	Ascomycota	Schizosaccharomycetes	Schizosaccharomycetales	Schizosaccharomycetaceae	Schizosaccharomyces	Schizosaccharomyces octosporus	Schizosaccharomyces octosporus yFS286
GCA_000150555.1/DS560034.1.region001	not refseq	GCA_000150555.1	1355	112	58	Fungi	Ascomycota	Eurotiomycetes	Onygenales	Others	Coccidioides	Coccidioides posadasii	Coccidioides posadasii RMSCC 1037
GCA_000150555.1/DS560046.1.region001	not refseq	GCA_000150555.1	1356	145	35	Fungi	Ascomycota	Eurotiomycetes	Onygenales	Others	Coccidioides	Coccidioides posadasii	Coccidioides posadasii RMSCC 1037
GCA_000150555.1/DS560078.1.region001	not refseq	GCA_000150555.1	1357	169	17713	Fungi	Ascomycota	Eurotiomycetes	Onygenales	Others	Coccidioides	Coccidioides posadasii	Coccidioides posadasii RMSCC 1037
GCA_000150555.1/DS560129.1.region001	not refseq	GCA_000150555.1	1358	172	63	Fungi	Ascomycota	Eurotiomycetes	Onygenales	Others	Coccidioides	Coccidioides posadasii	Coccidioides posadasii RMSCC 1037
GCA_000150555.1/DS560144.1.region001	not refseq	GCA_000150555.1	1359	144	17870	Fungi	Ascomycota	Eurotiomycetes	Onygenales	Others	Coccidioides	Coccidioides posadasii	Coccidioides posadasii RMSCC 1037
GCA_000150555.1/DS560194.1.region001	not refseq	GCA_000150555.1	1360	145	460	Fungi	Ascomycota	Eurotiomycetes	Onygenales	Others	Coccidioides	Coccidioides posadasii	Coccidioides posadasii RMSCC 1037
GCA_000150555.1/DS560204.1.region001	not refseq	GCA_000150555.1	1361	169	23012	Fungi	Ascomycota	Eurotiomycetes	Onygenales	Others	Coccidioides	Coccidioides posadasii	Coccidioides posadasii RMSCC 1037
GCA_000150555.1/DS560216.1.region001	not refseq	GCA_000150555.1	1362	144	4	Fungi	Ascomycota	Eurotiomycetes	Onygenales	Others	Coccidioides	Coccidioides posadasii	Coccidioides posadasii RMSCC 1037
GCA_000150555.1/DS560220.1.region001	not refseq	GCA_000150555.1	1363	169 144	10810	Fungi	Ascomycota	Eurotiomycetes	Onygenales	Others	Coccidioides	Coccidioides posadasii	Coccidioides posadasii RMSCC 1037
GCA_000150555.1/DS560269.1.region001	not refseq	GCA_000150555.1	1364	144 129	814	Fungi	Ascomycota	Eurotiomycetes	Onygenales	Others	Coccidioides	Coccidioides posadasii	Coccidioides posadasii RMSCC 1037
GCA_000150555.1/DS560427.1.region001	not refseq	GCA_000150555.1	1365	172	962	Fungi	Ascomycota	Eurotiomycetes	Onygenales	Others	Coccidioides	Coccidioides posadasii	Coccidioides posadasii RMSCC 1037
GCA_000150555.1/DS560455.1.region001	not refseq	GCA_000150555.1	1366	169	17112	Fungi	Ascomycota	Eurotiomycetes	Onygenales	Others	Coccidioides	Coccidioides posadasii	Coccidioides posadasii RMSCC 1037
GCA_000150555.1/DS560461.1.region001	not refseq	GCA_000150555.1	1367	169	7953	Fungi	Ascomycota	Eurotiomycetes	Onygenales	Others	Coccidioides	Coccidioides posadasii	Coccidioides posadasii RMSCC 1037
GCA_000150585.1/DS560682.1.region001	not refseq	GCA_000150585.1	1368	144	4	Fungi	Ascomycota	Eurotiomycetes	Onygenales	Others	Coccidioides	Coccidioides posadasii	Coccidioides posadasii RMSCC 1038
GCA_000150585.1/DS560692.1.region001	not refseq	GCA_000150585.1	1369	144	12280	Fungi	Ascomycota	Eurotiomycetes	Onygenales	Others	Coccidioides	Coccidioides posadasii	Coccidioides posadasii RMSCC 1038
GCA_000150585.1/DS560697.1.region001	not refseq	GCA_000150585.1	1370	112	58	Fungi	Ascomycota	Eurotiomycetes	Onygenales	Others	Coccidioides	Coccidioides posadasii	Coccidioides posadasii RMSCC 1038
GCA_000150585.1/DS560714.1.region001	not refseq	GCA_000150585.1	1371	129	5155	Fungi	Ascomycota	Eurotiomycetes	Onygenales	Others	Coccidioides	Coccidioides posadasii	Coccidioides posadasii RMSCC 1038
GCA_000150585.1/DS560722.1.region001	not refseq	GCA_000150585.1	1372	169	21326	Fungi	Ascomycota	Eurotiomycetes	Onygenales	Others	Coccidioides	Coccidioides posadasii	Coccidioides posadasii RMSCC 1038
GCA_000150585.1/DS560772.1.region001	not refseq	GCA_000150585.1	1373	172	962	Fungi	Ascomycota	Eurotiomycetes	Onygenales	Others	Coccidioides	Coccidioides posadasii	Coccidioides posadasii RMSCC 1038
GCA_000150585.1/DS560809.1.region001	not refseq	GCA_000150585.1	1374	169	12194	Fungi	Ascomycota	Eurotiomycetes	Onygenales	Others	Coccidioides	Coccidioides posadasii	Coccidioides posadasii RMSCC 1038
GCA_000150585.1/DS560878.1.region001	not refseq	GCA_000150585.1	1375	172	1	Fungi	Ascomycota	Eurotiomycetes	Onygenales	Others	Coccidioides	Coccidioides posadasii	Coccidioides posadasii RMSCC 1038
GCA_000150585.1/DS560881.1.region001	not refseq	GCA_000150585.1	1376	169 145	10810	Fungi	Ascomycota	Eurotiomycetes	Onygenales	Others	Coccidioides	Coccidioides posadasii	Coccidioides posadasii RMSCC 1038
GCA_000150585.1/DS560892.1.region001	not refseq	GCA_000150585.1	1377	145	35	Fungi	Ascomycota	Eurotiomycetes	Onygenales	Others	Coccidioides	Coccidioides posadasii	Coccidioides posadasii RMSCC 1038
GCA_000150585.1/DS560942.1.region001	not refseq	GCA_000150585.1	1378	169	17289	Fungi	Ascomycota	Eurotiomycetes	Onygenales	Others	Coccidioides	Coccidioides posadasii	Coccidioides posadasii RMSCC 1038
GCA_000150585.1/DS560971.1.region001	not refseq	GCA_000150585.1	1379	others	1	Fungi	Ascomycota	Eurotiomycetes	Onygenales	Others	Coccidioides	Coccidioides posadasii	Coccidioides posadasii RMSCC 1038
GCA_000150585.1/DS561037.1.region001	not refseq	GCA_000150585.1	1380	169	9856	Fungi	Ascomycota	Eurotiomycetes	Onygenales	Others	Coccidioides	Coccidioides posadasii	Coccidioides posadasii RMSCC 1038
GCA_000150615.1/DS561727.1.region001	not refseq	GCA_000150615.1	1381	144	4	Fungi	Ascomycota	Eurotiomycetes	Onygenales	Others	Coccidioides	Coccidioides posadasii	Coccidioides posadasii CPA 0020
GCA_000150615.1/DS561729.1.region001	not refseq	GCA_000150615.1	1382	169	21326	Fungi	Ascomycota	Eurotiomycetes	Onygenales	Others	Coccidioides	Coccidioides posadasii	Coccidioides posadasii CPA 0020
GCA_000150615.1/DS561737.1.region001	not refseq	GCA_000150615.1	1383	112	58	Fungi	Ascomycota	Eurotiomycetes	Onygenales	Others	Coccidioides	Coccidioides posadasii	Coccidioides posadasii CPA 0020
GCA_000150615.1/DS561756.1.region001	not refseq	GCA_000150615.1	1384	169	17289	Fungi	Ascomycota	Eurotiomycetes	Onygenales	Others	Coccidioides	Coccidioides posadasii	Coccidioides posadasii CPA 0020
GCA_000150615.1/DS561757.1.region001	not refseq	GCA_000150615.1	1385	145	35	Fungi	Ascomycota	Eurotiomycetes	Onygenales	Others	Coccidioides	Coccidioides posadasii	Coccidioides posadasii CPA 0020
GCA_000150615.1/DS561813.1.region001	not refseq	GCA_000150615.1	1386	144	4976	Fungi	Ascomycota	Eurotiomycetes	Onygenales	Others	Coccidioides	Coccidioides posadasii	Coccidioides posadasii CPA 0020
GCA_000150615.1/DS561829.1.region001	not refseq	GCA_000150615.1	1387	145	460	Fungi	Ascomycota	Eurotiomycetes	Onygenales	Others	Coccidioides	Coccidioides posadasii	Coccidioides posadasii CPA 0020
GCA_000150615.1/DS561859.1.region001	not refseq	GCA_000150615.1	1388	169	16534	Fungi	Ascomycota	Eurotiomycetes	Onygenales	Others	Coccidioides	Coccidioides posadasii	Coccidioides posadasii CPA 0020
GCA_000150615.1/DS561931.1.region001	not refseq	GCA_000150615.1	1389	172	63	Fungi	Ascomycota	Eurotiomycetes	Onygenales	Others	Coccidioides	Coccidioides posadasii	Coccidioides posadasii CPA 0020
GCA_000150615.1/DS561933.1.region001	not refseq	GCA_000150615.1	1390	172	962	Fungi	Ascomycota	Eurotiomycetes	Onygenales	Others	Coccidioides	Coccidioides posadasii	Coccidioides posadasii CPA 0020
GCA_000150615.1/DS561937.1.region001	not refseq	GCA_000150615.1	1391	169	7953	Fungi	Ascomycota	Eurotiomycetes	Onygenales	Others	Coccidioides	Coccidioides posadasii	Coccidioides posadasii CPA 0020
GCA_000150615.1/DS562067.1.region001	not refseq	GCA_000150615.1	1392	144	35	Fungi	Ascomycota	Eurotiomycetes	Onygenales	Others	Coccidioides	Coccidioides posadasii	Coccidioides posadasii CPA 0020
GCA_000150645.1/DS562371.1.region001	not refseq	GCA_000150645.1	1393	145	35	Fungi	Ascomycota	Eurotiomycetes	Onygenales	Others	Coccidioides	Coccidioides posadasii	Coccidioides posadasii CPA 0066
GCA_000150645.1/DS562372.1.region001	not refseq	GCA_000150645.1	1394	144	9637	Fungi	Ascomycota	Eurotiomycetes	Onygenales	Others	Coccidioides	Coccidioides posadasii	Coccidioides posadasii CPA 0066
GCA_000150645.1/DS562374.1.region001	not refseq	GCA_000150645.1	1395	144 129	814	Fungi	Ascomycota	Eurotiomycetes	Onygenales	Others	Coccidioides	Coccidioides posadasii	Coccidioides posadasii CPA 0066
GCA_000150645.1/DS562379.1.region001	not refseq	GCA_000150645.1	1396	144	7785	Fungi	Ascomycota	Eurotiomycetes	Onygenales	Others	Coccidioides	Coccidioides posadasii	Coccidioides posadasii CPA 0066
GCA_000150645.1/DS562386.1.region001	not refseq	GCA_000150645.1	1397	172	63	Fungi	Ascomycota	Eurotiomycetes	Onygenales	Others	Coccidioides	Coccidioides posadasii	Coccidioides posadasii CPA 0066
GCA_000150645.1/DS562394.1.region001	not refseq	GCA_000150645.1	1398	112	58	Fungi	Ascomycota	Eurotiomycetes	Onygenales	Others	Coccidioides	Coccidioides posadasii	Coccidioides posadasii CPA 0066
GCA_000150645.1/DS562501.1.region001	not refseq	GCA_000150645.1	1399	144	4	Fungi	Ascomycota	Eurotiomycetes	Onygenales	Others	Coccidioides	Coccidioides posadasii	Coccidioides posadasii CPA 0066
GCA_000150645.1/DS562514.1.region001	not refseq	GCA_000150645.1	1400	169	10531	Fungi	Ascomycota	Eurotiomycetes	Onygenales	Others	Coccidioides	Coccidioides posadasii	Coccidioides posadasii CPA 0066
GCA_000150645.1/DS562548.1.region001	not refseq	GCA_000150645.1	1401	145	9	Fungi	Ascomycota	Eurotiomycetes	Onygenales	Others	Coccidioides	Coccidioides posadasii	Coccidioides posadasii CPA 0066
GCA_000150645.1/DS562568.1.region001	not refseq	GCA_000150645.1	1402	169	13450	Fungi	Ascomycota	Eurotiomycetes	Onygenales	Others	Coccidioides	Coccidioides posadasii	Coccidioides posadasii CPA 0066
GCA_000150645.1/DS562689.1.region001	not refseq	GCA_000150645.1	1403	169	21326	Fungi	Ascomycota	Eurotiomycetes	Onygenales	Others	Coccidioides	Coccidioides posadasii	Coccidioides posadasii CPA 0066
GCA_000150645.1/DS562740.1.region001	not refseq	GCA_000150645.1	1404	169	9262	Fungi	Ascomycota	Eurotiomycetes	Onygenales	Others	Coccidioides	Coccidioides posadasii	Coccidioides posadasii CPA 0066
GCA_000150645.1/DS562816.1.region001	not refseq	GCA_000150645.1	1405	172	5	Fungi	Ascomycota	Eurotiomycetes	Onygenales	Others	Coccidioides	Coccidioides posadasii	Coccidioides posadasii CPA 0066
GCA_000150675.2/DS572695.1.region001	not refseq	GCA_000150675.2	1406	169	9748	Fungi	Ascomycota	Sordariomycetes	Hypocreales	Others	Verticillium	Verticillium dahliae	Verticillium dahliae VdLs.17
GCA_000150675.2/DS572695.1.region002	not refseq	GCA_000150675.2	1407	172	1550	Fungi	Ascomycota	Sordariomycetes	Hypocreales	Others	Verticillium	Verticillium dahliae	Verticillium dahliae VdLs.17
GCA_000150675.2/DS572697.1.region001	not refseq	GCA_000150675.2	1408	172	14	Fungi	Ascomycota	Sordariomycetes	Hypocreales	Others	Verticillium	Verticillium dahliae	Verticillium dahliae VdLs.17
GCA_000150675.2/DS572697.1.region002	not refseq	GCA_000150675.2	1409	169	21652	Fungi	Ascomycota	Sordariomycetes	Hypocreales	Others	Verticillium	Verticillium dahliae	Verticillium dahliae VdLs.17
GCA_000150675.2/DS572697.1.region003	not refseq	GCA_000150675.2	1410	169	11300	Fungi	Ascomycota	Sordariomycetes	Hypocreales	Others	Verticillium	Verticillium dahliae	Verticillium dahliae VdLs.17
GCA_000150675.2/DS572697.1.region004	not refseq	GCA_000150675.2	1411	145	2567	Fungi	Ascomycota	Sordariomycetes	Hypocreales	Others	Verticillium	Verticillium dahliae	Verticillium dahliae VdLs.17
GCA_000150675.2/DS572699.1.region001	not refseq	GCA_000150675.2	1412	172	53	Fungi	Ascomycota	Sordariomycetes	Hypocreales	Others	Verticillium	Verticillium dahliae	Verticillium dahliae VdLs.17
GCA_000150675.2/DS572699.1.region002	not refseq	GCA_000150675.2	1413	169	13677	Fungi	Ascomycota	Sordariomycetes	Hypocreales	Others	Verticillium	Verticillium dahliae	Verticillium dahliae VdLs.17
GCA_000150675.2/DS572700.1.region001	not refseq	GCA_000150675.2	1414	144	7072	Fungi	Ascomycota	Sordariomycetes	Hypocreales	Others	Verticillium	Verticillium dahliae	Verticillium dahliae VdLs.17
GCA_000150675.2/DS572701.1.region001	not refseq	GCA_000150675.2	1415	169	3538	Fungi	Ascomycota	Sordariomycetes	Hypocreales	Others	Verticillium	Verticillium dahliae	Verticillium dahliae VdLs.17
GCA_000150675.2/DS572704.1.region001	not refseq	GCA_000150675.2	1416	144	4755	Fungi	Ascomycota	Sordariomycetes	Hypocreales	Others	Verticillium	Verticillium dahliae	Verticillium dahliae VdLs.17
GCA_000150675.2/DS572704.1.region002	not refseq	GCA_000150675.2	1417	others	299	Fungi	Ascomycota	Sordariomycetes	Hypocreales	Others	Verticillium	Verticillium dahliae	Verticillium dahliae VdLs.17
GCA_000150675.2/DS572707.1.region001	not refseq	GCA_000150675.2	1418	172	965	Fungi	Ascomycota	Sordariomycetes	Hypocreales	Others	Verticillium	Verticillium dahliae	Verticillium dahliae VdLs.17
GCA_000150675.2/DS572709.1.region001	not refseq	GCA_000150675.2	1419	145	2999	Fungi	Ascomycota	Sordariomycetes	Hypocreales	Others	Verticillium	Verticillium dahliae	Verticillium dahliae VdLs.17
GCA_000150675.2/DS572710.1.region001	not refseq	GCA_000150675.2	1420	169	10588	Fungi	Ascomycota	Sordariomycetes	Hypocreales	Others	Verticillium	Verticillium dahliae	Verticillium dahliae VdLs.17
GCA_000150675.2/DS572710.1.region002	not refseq	GCA_000150675.2	1421	others	761	Fungi	Ascomycota	Sordariomycetes	Hypocreales	Others	Verticillium	Verticillium dahliae	Verticillium dahliae VdLs.17
GCA_000150675.2/DS572712.1.region001	not refseq	GCA_000150675.2	1422	169 144	20492	Fungi	Ascomycota	Sordariomycetes	Hypocreales	Others	Verticillium	Verticillium dahliae	Verticillium dahliae VdLs.17
GCA_000150675.2/DS572713.1.region001	not refseq	GCA_000150675.2	1423	145	35	Fungi	Ascomycota	Sordariomycetes	Hypocreales	Others	Verticillium	Verticillium dahliae	Verticillium dahliae VdLs.17
GCA_000150675.2/DS572714.1.region001	not refseq	GCA_000150675.2	1424	169	11750	Fungi	Ascomycota	Sordariomycetes	Hypocreales	Others	Verticillium	Verticillium dahliae	Verticillium dahliae VdLs.17
GCA_000150675.2/DS572715.1.region001	not refseq	GCA_000150675.2	1425	172	2	Fungi	Ascomycota	Sordariomycetes	Hypocreales	Others	Verticillium	Verticillium dahliae	Verticillium dahliae VdLs.17
GCA_000150675.2/DS572720.1.region001	not refseq	GCA_000150675.2	1426	145 169	14564	Fungi	Ascomycota	Sordariomycetes	Hypocreales	Others	Verticillium	Verticillium dahliae	Verticillium dahliae VdLs.17
GCA_000150675.2/DS572721.1.region001	not refseq	GCA_000150675.2	1427	145	3417	Fungi	Ascomycota	Sordariomycetes	Hypocreales	Others	Verticillium	Verticillium dahliae	Verticillium dahliae VdLs.17
GCA_000150675.2/DS572721.1.region002	not refseq	GCA_000150675.2	1428	145	5866	Fungi	Ascomycota	Sordariomycetes	Hypocreales	Others	Verticillium	Verticillium dahliae	Verticillium dahliae VdLs.17
GCA_000150675.2/DS572722.1.region001	not refseq	GCA_000150675.2	1429	145	363	Fungi	Ascomycota	Sordariomycetes	Hypocreales	Others	Verticillium	Verticillium dahliae	Verticillium dahliae VdLs.17
GCA_000150675.2/DS572722.1.region002	not refseq	GCA_000150675.2	1430	145	1266	Fungi	Ascomycota	Sordariomycetes	Hypocreales	Others	Verticillium	Verticillium dahliae	Verticillium dahliae VdLs.17
GCA_000150675.2/DS572727.1.region001	not refseq	GCA_000150675.2	1431	144	3237	Fungi	Ascomycota	Sordariomycetes	Hypocreales	Others	Verticillium	Verticillium dahliae	Verticillium dahliae VdLs.17
GCA_000150675.2/DS572738.1.region001	not refseq	GCA_000150675.2	1432	145	364	Fungi	Ascomycota	Sordariomycetes	Hypocreales	Others	Verticillium	Verticillium dahliae	Verticillium dahliae VdLs.17
GCA_000150705.2/KN293992.1.region001	not refseq	GCA_000150705.2	1433	172	2	Fungi	Ascomycota	Eurotiomycetes	Onygenales	Others	Paracoccidioides	Paracoccidioides lutzii	Paracoccidioides lutzii Pb01
GCA_000150705.2/KN293994.1.region001	not refseq	GCA_000150705.2	1434	145	4622	Fungi	Ascomycota	Eurotiomycetes	Onygenales	Others	Paracoccidioides	Paracoccidioides lutzii	Paracoccidioides lutzii Pb01
GCA_000150705.2/KN293994.1.region002	not refseq	GCA_000150705.2	1435	144	2033	Fungi	Ascomycota	Eurotiomycetes	Onygenales	Others	Paracoccidioides	Paracoccidioides lutzii	Paracoccidioides lutzii Pb01
GCA_000150705.2/KN293995.1.region001	not refseq	GCA_000150705.2	1436	169	17392	Fungi	Ascomycota	Eurotiomycetes	Onygenales	Others	Paracoccidioides	Paracoccidioides lutzii	Paracoccidioides lutzii Pb01
GCA_000150705.2/KN293997.1.region001	not refseq	GCA_000150705.2	1437	145	26	Fungi	Ascomycota	Eurotiomycetes	Onygenales	Others	Paracoccidioides	Paracoccidioides lutzii	Paracoccidioides lutzii Pb01
GCA_000150705.2/KN293998.1.region001	not refseq	GCA_000150705.2	1438	169	16428	Fungi	Ascomycota	Eurotiomycetes	Onygenales	Others	Paracoccidioides	Paracoccidioides lutzii	Paracoccidioides lutzii Pb01
GCA_000150705.2/KN293999.1.region001	not refseq	GCA_000150705.2	1439	169	19342	Fungi	Ascomycota	Eurotiomycetes	Onygenales	Others	Paracoccidioides	Paracoccidioides lutzii	Paracoccidioides lutzii Pb01
GCA_000150705.2/KN294001.1.region001	not refseq	GCA_000150705.2	1440	172	14	Fungi	Ascomycota	Eurotiomycetes	Onygenales	Others	Paracoccidioides	Paracoccidioides lutzii	Paracoccidioides lutzii Pb01
GCA_000150705.2/KN294003.1.region001	not refseq	GCA_000150705.2	1441	145	4656	Fungi	Ascomycota	Eurotiomycetes	Onygenales	Others	Paracoccidioides	Paracoccidioides lutzii	Paracoccidioides lutzii Pb01
GCA_000150705.2/KN294005.1.region001	not refseq	GCA_000150705.2	1442	145	10	Fungi	Ascomycota	Eurotiomycetes	Onygenales	Others	Paracoccidioides	Paracoccidioides lutzii	Paracoccidioides lutzii Pb01
GCA_000150705.2/KN294005.1.region002	not refseq	GCA_000150705.2	1443	112	58	Fungi	Ascomycota	Eurotiomycetes	Onygenales	Others	Paracoccidioides	Paracoccidioides lutzii	Paracoccidioides lutzii Pb01
GCA_000150705.2/KN294006.1.region001	not refseq	GCA_000150705.2	1444	172	3	Fungi	Ascomycota	Eurotiomycetes	Onygenales	Others	Paracoccidioides	Paracoccidioides lutzii	Paracoccidioides lutzii Pb01
GCA_000150705.2/KN294007.1.region001	not refseq	GCA_000150705.2	1445	144	4	Fungi	Ascomycota	Eurotiomycetes	Onygenales	Others	Paracoccidioides	Paracoccidioides lutzii	Paracoccidioides lutzii Pb01
GCA_000150705.2/KN294016.1.region001	not refseq	GCA_000150705.2	1446	144	2595	Fungi	Ascomycota	Eurotiomycetes	Onygenales	Others	Paracoccidioides	Paracoccidioides lutzii	Paracoccidioides lutzii Pb01
GCA_000150705.2/KN294019.1.region001	not refseq	GCA_000150705.2	1447	145	2861	Fungi	Ascomycota	Eurotiomycetes	Onygenales	Others	Paracoccidioides	Paracoccidioides lutzii	Paracoccidioides lutzii Pb01
GCA_000150705.2/KN294027.1.region001	not refseq	GCA_000150705.2	1448	144	2608	Fungi	Ascomycota	Eurotiomycetes	Onygenales	Others	Paracoccidioides	Paracoccidioides lutzii	Paracoccidioides lutzii Pb01
GCA_000150735.2/KN275957.1.region001	not refseq	GCA_000150735.2	1449	144	2033	Fungi	Ascomycota	Eurotiomycetes	Onygenales	Others	Paracoccidioides	Paracoccidioides brasiliensis	Paracoccidioides brasiliensis Pb18
GCA_000150735.2/KN275957.1.region002	not refseq	GCA_000150735.2	1450	145	4622	Fungi	Ascomycota	Eurotiomycetes	Onygenales	Others	Paracoccidioides	Paracoccidioides brasiliensis	Paracoccidioides brasiliensis Pb18
GCA_000150735.2/KN275957.1.region003	not refseq	GCA_000150735.2	1451	169	17392	Fungi	Ascomycota	Eurotiomycetes	Onygenales	Others	Paracoccidioides	Paracoccidioides brasiliensis	Paracoccidioides brasiliensis Pb18
GCA_000150735.2/KN275958.1.region001	not refseq	GCA_000150735.2	1452	145	26	Fungi	Ascomycota	Eurotiomycetes	Onygenales	Others	Paracoccidioides	Paracoccidioides brasiliensis	Paracoccidioides brasiliensis Pb18
GCA_000150735.2/KN275958.1.region002	not refseq	GCA_000150735.2	1453	172	2	Fungi	Ascomycota	Eurotiomycetes	Onygenales	Others	Paracoccidioides	Paracoccidioides brasiliensis	Paracoccidioides brasiliensis Pb18
GCA_000150735.2/KN275959.1.region001	not refseq	GCA_000150735.2	1454	145	4656	Fungi	Ascomycota	Eurotiomycetes	Onygenales	Others	Paracoccidioides	Paracoccidioides brasiliensis	Paracoccidioides brasiliensis Pb18
GCA_000150735.2/KN275959.1.region002	not refseq	GCA_000150735.2	1455	144	2595	Fungi	Ascomycota	Eurotiomycetes	Onygenales	Others	Paracoccidioides	Paracoccidioides brasiliensis	Paracoccidioides brasiliensis Pb18
GCA_000150735.2/KN275959.1.region003	not refseq	GCA_000150735.2	1456	169	19342	Fungi	Ascomycota	Eurotiomycetes	Onygenales	Others	Paracoccidioides	Paracoccidioides brasiliensis	Paracoccidioides brasiliensis Pb18
GCA_000150735.2/KN275962.1.region001	not refseq	GCA_000150735.2	1457	144	5333	Fungi	Ascomycota	Eurotiomycetes	Onygenales	Others	Paracoccidioides	Paracoccidioides brasiliensis	Paracoccidioides brasiliensis Pb18
GCA_000150735.2/KN275963.1.region001	not refseq	GCA_000150735.2	1458	145	4	Fungi	Ascomycota	Eurotiomycetes	Onygenales	Others	Paracoccidioides	Paracoccidioides brasiliensis	Paracoccidioides brasiliensis Pb18
GCA_000150735.2/KN275964.1.region001	not refseq	GCA_000150735.2	1459	169	16428	Fungi	Ascomycota	Eurotiomycetes	Onygenales	Others	Paracoccidioides	Paracoccidioides brasiliensis	Paracoccidioides brasiliensis Pb18
GCA_000150735.2/KN275965.1.region001	not refseq	GCA_000150735.2	1460	145	10	Fungi	Ascomycota	Eurotiomycetes	Onygenales	Others	Paracoccidioides	Paracoccidioides brasiliensis	Paracoccidioides brasiliensis Pb18
GCA_000150735.2/KN275965.1.region002	not refseq	GCA_000150735.2	1461	112	58	Fungi	Ascomycota	Eurotiomycetes	Onygenales	Others	Paracoccidioides	Paracoccidioides brasiliensis	Paracoccidioides brasiliensis Pb18
GCA_000150735.2/KN275967.1.region001	not refseq	GCA_000150735.2	1462	172	14	Fungi	Ascomycota	Eurotiomycetes	Onygenales	Others	Paracoccidioides	Paracoccidioides brasiliensis	Paracoccidioides brasiliensis Pb18
GCA_000150735.2/KN275968.1.region001	not refseq	GCA_000150735.2	1463	172	3	Fungi	Ascomycota	Eurotiomycetes	Onygenales	Others	Paracoccidioides	Paracoccidioides brasiliensis	Paracoccidioides brasiliensis Pb18
GCA_000150735.2/KN275970.1.region001	not refseq	GCA_000150735.2	1464	145	2861	Fungi	Ascomycota	Eurotiomycetes	Onygenales	Others	Paracoccidioides	Paracoccidioides brasiliensis	Paracoccidioides brasiliensis Pb18
GCA_000150735.2/KN275979.1.region001	not refseq	GCA_000150735.2	1465	172	5	Fungi	Ascomycota	Eurotiomycetes	Onygenales	Others	Paracoccidioides	Paracoccidioides brasiliensis	Paracoccidioides brasiliensis Pb18
GCA_000150825.1/DS985214.1.region001	not refseq	GCA_000150825.1	1466	169	12844	Fungi	Ascomycota	Sordariomycetes	Hypocreales	Others	Verticillium	Verticillium alfalfae	Verticillium alfalfae VaMs.102
GCA_000150825.1/DS985214.1.region002	not refseq	GCA_000150825.1	1467	169	12509	Fungi	Ascomycota	Sordariomycetes	Hypocreales	Others	Verticillium	Verticillium alfalfae	Verticillium alfalfae VaMs.102
GCA_000150825.1/DS985214.1.region003	not refseq	GCA_000150825.1	1468	172	1602	Fungi	Ascomycota	Sordariomycetes	Hypocreales	Others	Verticillium	Verticillium alfalfae	Verticillium alfalfae VaMs.102
GCA_000150825.1/DS985214.1.region004	not refseq	GCA_000150825.1	1469	144 169	15680	Fungi	Ascomycota	Sordariomycetes	Hypocreales	Others	Verticillium	Verticillium alfalfae	Verticillium alfalfae VaMs.102
GCA_000150825.1/DS985215.1.region001	not refseq	GCA_000150825.1	1470	169	9576	Fungi	Ascomycota	Sordariomycetes	Hypocreales	Others	Verticillium	Verticillium alfalfae	Verticillium alfalfae VaMs.102
GCA_000150825.1/DS985215.1.region002	not refseq	GCA_000150825.1	1471	169	21652	Fungi	Ascomycota	Sordariomycetes	Hypocreales	Others	Verticillium	Verticillium alfalfae	Verticillium alfalfae VaMs.102
GCA_000150825.1/DS985215.1.region003	not refseq	GCA_000150825.1	1472	172	14	Fungi	Ascomycota	Sordariomycetes	Hypocreales	Others	Verticillium	Verticillium alfalfae	Verticillium alfalfae VaMs.102
GCA_000150825.1/DS985216.1.region001	not refseq	GCA_000150825.1	1473	145	3417	Fungi	Ascomycota	Sordariomycetes	Hypocreales	Others	Verticillium	Verticillium alfalfae	Verticillium alfalfae VaMs.102
GCA_000150825.1/DS985216.1.region002	not refseq	GCA_000150825.1	1474	145	5866	Fungi	Ascomycota	Sordariomycetes	Hypocreales	Others	Verticillium	Verticillium alfalfae	Verticillium alfalfae VaMs.102
GCA_000150825.1/DS985216.1.region003	not refseq	GCA_000150825.1	1475	144	7361	Fungi	Ascomycota	Sordariomycetes	Hypocreales	Others	Verticillium	Verticillium alfalfae	Verticillium alfalfae VaMs.102
GCA_000150825.1/DS985216.1.region004	not refseq	GCA_000150825.1	1476	145	2567	Fungi	Ascomycota	Sordariomycetes	Hypocreales	Others	Verticillium	Verticillium alfalfae	Verticillium alfalfae VaMs.102
GCA_000150825.1/DS985218.1.region001	not refseq	GCA_000150825.1	1477	169 144	23055	Fungi	Ascomycota	Sordariomycetes	Hypocreales	Others	Verticillium	Verticillium alfalfae	Verticillium alfalfae VaMs.102
GCA_000150825.1/DS985219.1.region001	not refseq	GCA_000150825.1	1478	145	2999	Fungi	Ascomycota	Sordariomycetes	Hypocreales	Others	Verticillium	Verticillium alfalfae	Verticillium alfalfae VaMs.102
GCA_000150825.1/DS985220.1.region001	not refseq	GCA_000150825.1	1479	169	13677	Fungi	Ascomycota	Sordariomycetes	Hypocreales	Others	Verticillium	Verticillium alfalfae	Verticillium alfalfae VaMs.102
GCA_000150825.1/DS985222.1.region001	not refseq	GCA_000150825.1	1480	172	965	Fungi	Ascomycota	Sordariomycetes	Hypocreales	Others	Verticillium	Verticillium alfalfae	Verticillium alfalfae VaMs.102
GCA_000150825.1/DS985223.1.region001	not refseq	GCA_000150825.1	1481	145	363	Fungi	Ascomycota	Sordariomycetes	Hypocreales	Others	Verticillium	Verticillium alfalfae	Verticillium alfalfae VaMs.102
GCA_000150825.1/DS985223.1.region002	not refseq	GCA_000150825.1	1482	145	1266	Fungi	Ascomycota	Sordariomycetes	Hypocreales	Others	Verticillium	Verticillium alfalfae	Verticillium alfalfae VaMs.102
GCA_000150825.1/DS985225.1.region001	not refseq	GCA_000150825.1	1483	144	4	Fungi	Ascomycota	Sordariomycetes	Hypocreales	Others	Verticillium	Verticillium alfalfae	Verticillium alfalfae VaMs.102
GCA_000150825.1/DS985225.1.region002	not refseq	GCA_000150825.1	1484	145	35	Fungi	Ascomycota	Sordariomycetes	Hypocreales	Others	Verticillium	Verticillium alfalfae	Verticillium alfalfae VaMs.102
GCA_000150825.1/DS985226.1.region001	not refseq	GCA_000150825.1	1485	144	3237	Fungi	Ascomycota	Sordariomycetes	Hypocreales	Others	Verticillium	Verticillium alfalfae	Verticillium alfalfae VaMs.102
GCA_000150825.1/DS985227.1.region001	not refseq	GCA_000150825.1	1486	169	10588	Fungi	Ascomycota	Sordariomycetes	Hypocreales	Others	Verticillium	Verticillium alfalfae	Verticillium alfalfae VaMs.102
GCA_000150825.1/DS985227.1.region002	not refseq	GCA_000150825.1	1487	145	1914	Fungi	Ascomycota	Sordariomycetes	Hypocreales	Others	Verticillium	Verticillium alfalfae	Verticillium alfalfae VaMs.102
GCA_000150825.1/DS985228.1.region001	not refseq	GCA_000150825.1	1488	145	364	Fungi	Ascomycota	Sordariomycetes	Hypocreales	Others	Verticillium	Verticillium alfalfae	Verticillium alfalfae VaMs.102
GCA_000150825.1/DS985229.1.region001	not refseq	GCA_000150825.1	1489	169	12379	Fungi	Ascomycota	Sordariomycetes	Hypocreales	Others	Verticillium	Verticillium alfalfae	Verticillium alfalfae VaMs.102
GCA_000150825.1/DS985231.1.region001	not refseq	GCA_000150825.1	1490	144	5025	Fungi	Ascomycota	Sordariomycetes	Hypocreales	Others	Verticillium	Verticillium alfalfae	Verticillium alfalfae VaMs.102
GCA_000150975.2/DS989822.1.region001	not refseq	GCA_000150975.2	1491	169	23939	Fungi	Ascomycota	Eurotiomycetes	Onygenales	Arthrodermataceae	Nannizzia	Nannizzia gypsea	Nannizzia gypsea CBS 118893
GCA_000150975.2/DS989822.1.region002	not refseq	GCA_000150975.2	1492	129	13	Fungi	Ascomycota	Eurotiomycetes	Onygenales	Arthrodermataceae	Nannizzia	Nannizzia gypsea	Nannizzia gypsea CBS 118893
GCA_000150975.2/DS989822.1.region003	not refseq	GCA_000150975.2	1493	144	3001	Fungi	Ascomycota	Eurotiomycetes	Onygenales	Arthrodermataceae	Nannizzia	Nannizzia gypsea	Nannizzia gypsea CBS 118893
GCA_000150975.2/DS989822.1.region004	not refseq	GCA_000150975.2	1494	144 169	18089	Fungi	Ascomycota	Eurotiomycetes	Onygenales	Arthrodermataceae	Nannizzia	Nannizzia gypsea	Nannizzia gypsea CBS 118893
GCA_000150975.2/DS989822.1.region005	not refseq	GCA_000150975.2	1495	144	2723	Fungi	Ascomycota	Eurotiomycetes	Onygenales	Arthrodermataceae	Nannizzia	Nannizzia gypsea	Nannizzia gypsea CBS 118893
GCA_000150975.2/DS989822.1.region006	not refseq	GCA_000150975.2	1496	145 169	17922	Fungi	Ascomycota	Eurotiomycetes	Onygenales	Arthrodermataceae	Nannizzia	Nannizzia gypsea	Nannizzia gypsea CBS 118893
GCA_000150975.2/DS989822.1.region007	not refseq	GCA_000150975.2	1497	144	4	Fungi	Ascomycota	Eurotiomycetes	Onygenales	Arthrodermataceae	Nannizzia	Nannizzia gypsea	Nannizzia gypsea CBS 118893
GCA_000150975.2/DS989822.1.region008	not refseq	GCA_000150975.2	1498	169 144	18884	Fungi	Ascomycota	Eurotiomycetes	Onygenales	Arthrodermataceae	Nannizzia	Nannizzia gypsea	Nannizzia gypsea CBS 118893
GCA_000150975.2/DS989823.1.region001	not refseq	GCA_000150975.2	1499	144 172	8740	Fungi	Ascomycota	Eurotiomycetes	Onygenales	Arthrodermataceae	Nannizzia	Nannizzia gypsea	Nannizzia gypsea CBS 118893
GCA_000150975.2/DS989823.1.region002	not refseq	GCA_000150975.2	1500	144	2292	Fungi	Ascomycota	Eurotiomycetes	Onygenales	Arthrodermataceae	Nannizzia	Nannizzia gypsea	Nannizzia gypsea CBS 118893
GCA_000150975.2/DS989823.1.region003	not refseq	GCA_000150975.2	1501	145 169	15808	Fungi	Ascomycota	Eurotiomycetes	Onygenales	Arthrodermataceae	Nannizzia	Nannizzia gypsea	Nannizzia gypsea CBS 118893
GCA_000150975.2/DS989823.1.region004	not refseq	GCA_000150975.2	1502	144 129	5047	Fungi	Ascomycota	Eurotiomycetes	Onygenales	Arthrodermataceae	Nannizzia	Nannizzia gypsea	Nannizzia gypsea CBS 118893
GCA_000150975.2/DS989823.1.region005	not refseq	GCA_000150975.2	1503	172	3	Fungi	Ascomycota	Eurotiomycetes	Onygenales	Arthrodermataceae	Nannizzia	Nannizzia gypsea	Nannizzia gypsea CBS 118893
GCA_000150975.2/DS989823.1.region006	not refseq	GCA_000150975.2	1504	169	14153	Fungi	Ascomycota	Eurotiomycetes	Onygenales	Arthrodermataceae	Nannizzia	Nannizzia gypsea	Nannizzia gypsea CBS 118893
GCA_000150975.2/DS989823.1.region007	not refseq	GCA_000150975.2	1505	144	8267	Fungi	Ascomycota	Eurotiomycetes	Onygenales	Arthrodermataceae	Nannizzia	Nannizzia gypsea	Nannizzia gypsea CBS 118893
GCA_000150975.2/DS989824.1.region001	not refseq	GCA_000150975.2	1506	144	4	Fungi	Ascomycota	Eurotiomycetes	Onygenales	Arthrodermataceae	Nannizzia	Nannizzia gypsea	Nannizzia gypsea CBS 118893
GCA_000150975.2/DS989824.1.region002	not refseq	GCA_000150975.2	1507	172	2	Fungi	Ascomycota	Eurotiomycetes	Onygenales	Arthrodermataceae	Nannizzia	Nannizzia gypsea	Nannizzia gypsea CBS 118893
GCA_000150975.2/DS989824.1.region003	not refseq	GCA_000150975.2	1508	169 144	23196	Fungi	Ascomycota	Eurotiomycetes	Onygenales	Arthrodermataceae	Nannizzia	Nannizzia gypsea	Nannizzia gypsea CBS 118893
GCA_000150975.2/DS989824.1.region004	not refseq	GCA_000150975.2	1509	169 144	22940	Fungi	Ascomycota	Eurotiomycetes	Onygenales	Arthrodermataceae	Nannizzia	Nannizzia gypsea	Nannizzia gypsea CBS 118893
GCA_000150975.2/DS989824.1.region005	not refseq	GCA_000150975.2	1510	129	2440	Fungi	Ascomycota	Eurotiomycetes	Onygenales	Arthrodermataceae	Nannizzia	Nannizzia gypsea	Nannizzia gypsea CBS 118893
GCA_000150975.2/DS989824.1.region006	not refseq	GCA_000150975.2	1511	144	4188	Fungi	Ascomycota	Eurotiomycetes	Onygenales	Arthrodermataceae	Nannizzia	Nannizzia gypsea	Nannizzia gypsea CBS 118893
GCA_000150975.2/DS989825.1.region001	not refseq	GCA_000150975.2	1512	169 144	22729	Fungi	Ascomycota	Eurotiomycetes	Onygenales	Arthrodermataceae	Nannizzia	Nannizzia gypsea	Nannizzia gypsea CBS 118893
GCA_000150975.2/DS989825.1.region002	not refseq	GCA_000150975.2	1513	172	1	Fungi	Ascomycota	Eurotiomycetes	Onygenales	Arthrodermataceae	Nannizzia	Nannizzia gypsea	Nannizzia gypsea CBS 118893
GCA_000150975.2/DS989825.1.region003	not refseq	GCA_000150975.2	1514	others	8	Fungi	Ascomycota	Eurotiomycetes	Onygenales	Arthrodermataceae	Nannizzia	Nannizzia gypsea	Nannizzia gypsea CBS 118893
GCA_000150975.2/DS989825.1.region004	not refseq	GCA_000150975.2	1515	144	7732	Fungi	Ascomycota	Eurotiomycetes	Onygenales	Arthrodermataceae	Nannizzia	Nannizzia gypsea	Nannizzia gypsea CBS 118893
GCA_000150975.2/DS989826.1.region001	not refseq	GCA_000150975.2	1516	129	675	Fungi	Ascomycota	Eurotiomycetes	Onygenales	Arthrodermataceae	Nannizzia	Nannizzia gypsea	Nannizzia gypsea CBS 118893
GCA_000150975.2/DS989827.1.region001	not refseq	GCA_000150975.2	1517	169 129	13062	Fungi	Ascomycota	Eurotiomycetes	Onygenales	Arthrodermataceae	Nannizzia	Nannizzia gypsea	Nannizzia gypsea CBS 118893
GCA_000150975.2/DS989827.1.region002	not refseq	GCA_000150975.2	1518	145	2683	Fungi	Ascomycota	Eurotiomycetes	Onygenales	Arthrodermataceae	Nannizzia	Nannizzia gypsea	Nannizzia gypsea CBS 118893
GCA_000150975.2/DS989827.1.region003	not refseq	GCA_000150975.2	1519	145	2694	Fungi	Ascomycota	Eurotiomycetes	Onygenales	Arthrodermataceae	Nannizzia	Nannizzia gypsea	Nannizzia gypsea CBS 118893
GCA_000150975.2/DS989827.1.region004	not refseq	GCA_000150975.2	1520	112	58	Fungi	Ascomycota	Eurotiomycetes	Onygenales	Arthrodermataceae	Nannizzia	Nannizzia gypsea	Nannizzia gypsea CBS 118893
GCA_000150975.2/DS989827.1.region005	not refseq	GCA_000150975.2	1521	169	22942	Fungi	Ascomycota	Eurotiomycetes	Onygenales	Arthrodermataceae	Nannizzia	Nannizzia gypsea	Nannizzia gypsea CBS 118893
GCA_000150975.2/DS989827.1.region006	not refseq	GCA_000150975.2	1522	145	1427	Fungi	Ascomycota	Eurotiomycetes	Onygenales	Arthrodermataceae	Nannizzia	Nannizzia gypsea	Nannizzia gypsea CBS 118893
GCA_000150975.2/DS989828.1.region001	not refseq	GCA_000150975.2	1523	169	11931	Fungi	Ascomycota	Eurotiomycetes	Onygenales	Arthrodermataceae	Nannizzia	Nannizzia gypsea	Nannizzia gypsea CBS 118893
GCA_000150975.2/DS989828.1.region002	not refseq	GCA_000150975.2	1524	172	5	Fungi	Ascomycota	Eurotiomycetes	Onygenales	Arthrodermataceae	Nannizzia	Nannizzia gypsea	Nannizzia gypsea CBS 118893
GCA_000150975.2/DS989828.1.region003	not refseq	GCA_000150975.2	1525	169	14166	Fungi	Ascomycota	Eurotiomycetes	Onygenales	Arthrodermataceae	Nannizzia	Nannizzia gypsea	Nannizzia gypsea CBS 118893
GCA_000150975.2/DS989828.1.region004	not refseq	GCA_000150975.2	1526	169	15341	Fungi	Ascomycota	Eurotiomycetes	Onygenales	Arthrodermataceae	Nannizzia	Nannizzia gypsea	Nannizzia gypsea CBS 118893
GCA_000150975.2/DS989829.1.region001	not refseq	GCA_000150975.2	1527	144	4	Fungi	Ascomycota	Eurotiomycetes	Onygenales	Arthrodermataceae	Nannizzia	Nannizzia gypsea	Nannizzia gypsea CBS 118893
GCA_000150975.2/DS989830.1.region001	not refseq	GCA_000150975.2	1528	169 144	21948	Fungi	Ascomycota	Eurotiomycetes	Onygenales	Arthrodermataceae	Nannizzia	Nannizzia gypsea	Nannizzia gypsea CBS 118893
GCA_000150975.2/DS989831.1.region001	not refseq	GCA_000150975.2	1529	169	13870	Fungi	Ascomycota	Eurotiomycetes	Onygenales	Arthrodermataceae	Nannizzia	Nannizzia gypsea	Nannizzia gypsea CBS 118893
GCA_000150975.2/DS989831.1.region002	not refseq	GCA_000150975.2	1530	169	15286	Fungi	Ascomycota	Eurotiomycetes	Onygenales	Arthrodermataceae	Nannizzia	Nannizzia gypsea	Nannizzia gypsea CBS 118893
GCA_000150975.2/DS989831.1.region003	not refseq	GCA_000150975.2	1531	169	15294	Fungi	Ascomycota	Eurotiomycetes	Onygenales	Arthrodermataceae	Nannizzia	Nannizzia gypsea	Nannizzia gypsea CBS 118893
GCA_000150975.2/DS989831.1.region004	not refseq	GCA_000150975.2	1532	169 144	26647	Fungi	Ascomycota	Eurotiomycetes	Onygenales	Arthrodermataceae	Nannizzia	Nannizzia gypsea	Nannizzia gypsea CBS 118893
GCA_000151005.2/DS990636.1.region001	not refseq	GCA_000151005.2	1533	144	6684	Fungi	Ascomycota	Eurotiomycetes	Onygenales	Ajellomycetaceae	Histoplasma	Histoplasma capsulatum	Histoplasma capsulatum H88
GCA_000151005.2/DS990636.1.region002	not refseq	GCA_000151005.2	1534	169	11749	Fungi	Ascomycota	Eurotiomycetes	Onygenales	Ajellomycetaceae	Histoplasma	Histoplasma capsulatum	Histoplasma capsulatum H88
GCA_000151005.2/DS990636.1.region003	not refseq	GCA_000151005.2	1535	144	5333	Fungi	Ascomycota	Eurotiomycetes	Onygenales	Ajellomycetaceae	Histoplasma	Histoplasma capsulatum	Histoplasma capsulatum H88
GCA_000151005.2/DS990637.2.region001	not refseq	GCA_000151005.2	1536	144	5788	Fungi	Ascomycota	Eurotiomycetes	Onygenales	Ajellomycetaceae	Histoplasma	Histoplasma capsulatum	Histoplasma capsulatum H88
GCA_000151005.2/DS990637.2.region002	not refseq	GCA_000151005.2	1537	144 129	814	Fungi	Ascomycota	Eurotiomycetes	Onygenales	Ajellomycetaceae	Histoplasma	Histoplasma capsulatum	Histoplasma capsulatum H88
GCA_000151005.2/DS990638.1.region001	not refseq	GCA_000151005.2	1538	145	1636	Fungi	Ascomycota	Eurotiomycetes	Onygenales	Ajellomycetaceae	Histoplasma	Histoplasma capsulatum	Histoplasma capsulatum H88
GCA_000151005.2/DS990638.1.region002	not refseq	GCA_000151005.2	1539	112	58	Fungi	Ascomycota	Eurotiomycetes	Onygenales	Ajellomycetaceae	Histoplasma	Histoplasma capsulatum	Histoplasma capsulatum H88
GCA_000151005.2/DS990638.1.region003	not refseq	GCA_000151005.2	1540	169	21723	Fungi	Ascomycota	Eurotiomycetes	Onygenales	Ajellomycetaceae	Histoplasma	Histoplasma capsulatum	Histoplasma capsulatum H88
GCA_000151005.2/DS990638.1.region004	not refseq	GCA_000151005.2	1541	145	2743	Fungi	Ascomycota	Eurotiomycetes	Onygenales	Ajellomycetaceae	Histoplasma	Histoplasma capsulatum	Histoplasma capsulatum H88
GCA_000151005.2/DS990639.1.region001	not refseq	GCA_000151005.2	1542	145	4622	Fungi	Ascomycota	Eurotiomycetes	Onygenales	Ajellomycetaceae	Histoplasma	Histoplasma capsulatum	Histoplasma capsulatum H88
GCA_000151005.2/DS990640.1.region001	not refseq	GCA_000151005.2	1543	172	14	Fungi	Ascomycota	Eurotiomycetes	Onygenales	Ajellomycetaceae	Histoplasma	Histoplasma capsulatum	Histoplasma capsulatum H88
GCA_000151005.2/DS990640.1.region002	not refseq	GCA_000151005.2	1544	129	664	Fungi	Ascomycota	Eurotiomycetes	Onygenales	Ajellomycetaceae	Histoplasma	Histoplasma capsulatum	Histoplasma capsulatum H88
GCA_000151005.2/DS990640.1.region003	not refseq	GCA_000151005.2	1545	145	2861	Fungi	Ascomycota	Eurotiomycetes	Onygenales	Ajellomycetaceae	Histoplasma	Histoplasma capsulatum	Histoplasma capsulatum H88
GCA_000151005.2/DS990641.1.region001	not refseq	GCA_000151005.2	1546	172	73	Fungi	Ascomycota	Eurotiomycetes	Onygenales	Ajellomycetaceae	Histoplasma	Histoplasma capsulatum	Histoplasma capsulatum H88
GCA_000151005.2/DS990641.1.region002	not refseq	GCA_000151005.2	1547	172	5	Fungi	Ascomycota	Eurotiomycetes	Onygenales	Ajellomycetaceae	Histoplasma	Histoplasma capsulatum	Histoplasma capsulatum H88
GCA_000151005.2/DS990642.1.region001	not refseq	GCA_000151005.2	1548	172	2	Fungi	Ascomycota	Eurotiomycetes	Onygenales	Ajellomycetaceae	Histoplasma	Histoplasma capsulatum	Histoplasma capsulatum H88
GCA_000151005.2/DS990645.1.region001	not refseq	GCA_000151005.2	1549	169 144	25037	Fungi	Ascomycota	Eurotiomycetes	Onygenales	Ajellomycetaceae	Histoplasma	Histoplasma capsulatum	Histoplasma capsulatum H88
GCA_000151035.1/GG692419.1.region001	not refseq	GCA_000151035.1	1550	145	4622	Fungi	Ascomycota	Eurotiomycetes	Onygenales	Ajellomycetaceae	Histoplasma	Histoplasma capsulatum	Histoplasma capsulatum H143
GCA_000151035.1/GG692419.1.region002	not refseq	GCA_000151035.1	1551	169	11749	Fungi	Ascomycota	Eurotiomycetes	Onygenales	Ajellomycetaceae	Histoplasma	Histoplasma capsulatum	Histoplasma capsulatum H143
GCA_000151035.1/GG692422.1.region001	not refseq	GCA_000151035.1	1552	144 129	814	Fungi	Ascomycota	Eurotiomycetes	Onygenales	Ajellomycetaceae	Histoplasma	Histoplasma capsulatum	Histoplasma capsulatum H143
GCA_000151035.1/GG692422.1.region002	not refseq	GCA_000151035.1	1553	144	5788	Fungi	Ascomycota	Eurotiomycetes	Onygenales	Ajellomycetaceae	Histoplasma	Histoplasma capsulatum	Histoplasma capsulatum H143
GCA_000151035.1/GG692424.1.region001	not refseq	GCA_000151035.1	1554	172	14	Fungi	Ascomycota	Eurotiomycetes	Onygenales	Ajellomycetaceae	Histoplasma	Histoplasma capsulatum	Histoplasma capsulatum H143
GCA_000151035.1/GG692426.1.region001	not refseq	GCA_000151035.1	1555	172	73	Fungi	Ascomycota	Eurotiomycetes	Onygenales	Ajellomycetaceae	Histoplasma	Histoplasma capsulatum	Histoplasma capsulatum H143
GCA_000151035.1/GG692427.1.region001	not refseq	GCA_000151035.1	1556	172	5	Fungi	Ascomycota	Eurotiomycetes	Onygenales	Ajellomycetaceae	Histoplasma	Histoplasma capsulatum	Histoplasma capsulatum H143
GCA_000151035.1/GG692430.1.region001	not refseq	GCA_000151035.1	1557	169	23983	Fungi	Ascomycota	Eurotiomycetes	Onygenales	Ajellomycetaceae	Histoplasma	Histoplasma capsulatum	Histoplasma capsulatum H143
GCA_000151035.1/GG692430.1.region002	not refseq	GCA_000151035.1	1558	145	2743	Fungi	Ascomycota	Eurotiomycetes	Onygenales	Ajellomycetaceae	Histoplasma	Histoplasma capsulatum	Histoplasma capsulatum H143
GCA_000151035.1/GG692431.1.region001	not refseq	GCA_000151035.1	1559	129	664	Fungi	Ascomycota	Eurotiomycetes	Onygenales	Ajellomycetaceae	Histoplasma	Histoplasma capsulatum	Histoplasma capsulatum H143
GCA_000151035.1/GG692432.1.region001	not refseq	GCA_000151035.1	1560	145	1636	Fungi	Ascomycota	Eurotiomycetes	Onygenales	Ajellomycetaceae	Histoplasma	Histoplasma capsulatum	Histoplasma capsulatum H143
GCA_000151035.1/GG692432.1.region002	not refseq	GCA_000151035.1	1561	112	58	Fungi	Ascomycota	Eurotiomycetes	Onygenales	Ajellomycetaceae	Histoplasma	Histoplasma capsulatum	Histoplasma capsulatum H143
GCA_000151035.1/GG692435.1.region001	not refseq	GCA_000151035.1	1562	145	2861	Fungi	Ascomycota	Eurotiomycetes	Onygenales	Ajellomycetaceae	Histoplasma	Histoplasma capsulatum	Histoplasma capsulatum H143
GCA_000151035.1/GG692436.1.region001	not refseq	GCA_000151035.1	1563	144	6684	Fungi	Ascomycota	Eurotiomycetes	Onygenales	Ajellomycetaceae	Histoplasma	Histoplasma capsulatum	Histoplasma capsulatum H143
GCA_000151035.1/GG692438.1.region001	not refseq	GCA_000151035.1	1564	169 144	25037	Fungi	Ascomycota	Eurotiomycetes	Onygenales	Ajellomycetaceae	Histoplasma	Histoplasma capsulatum	Histoplasma capsulatum H143
GCA_000151035.1/GG692440.1.region001	not refseq	GCA_000151035.1	1565	144	5333	Fungi	Ascomycota	Eurotiomycetes	Onygenales	Ajellomycetaceae	Histoplasma	Histoplasma capsulatum	Histoplasma capsulatum H143
GCA_000151125.2/ABSU01000001.1.region001	not refseq	GCA_000151125.2	1566	129	675	Fungi	Ascomycota	Eurotiomycetes	Onygenales	Arthrodermataceae	Trichophyton	Trichophyton benhamiae	Trichophyton benhamiae CBS 112371
GCA_000151125.2/ABSU01000002.1.region001	not refseq	GCA_000151125.2	1567	144	3053	Fungi	Ascomycota	Eurotiomycetes	Onygenales	Arthrodermataceae	Trichophyton	Trichophyton benhamiae	Trichophyton benhamiae CBS 112371
GCA_000151125.2/ABSU01000002.1.region002	not refseq	GCA_000151125.2	1568	144	3370	Fungi	Ascomycota	Eurotiomycetes	Onygenales	Arthrodermataceae	Trichophyton	Trichophyton benhamiae	Trichophyton benhamiae CBS 112371
GCA_000151125.2/ABSU01000002.1.region003	not refseq	GCA_000151125.2	1569	169	15060	Fungi	Ascomycota	Eurotiomycetes	Onygenales	Arthrodermataceae	Trichophyton	Trichophyton benhamiae	Trichophyton benhamiae CBS 112371
GCA_000151125.2/ABSU01000003.1.region001	not refseq	GCA_000151125.2	1570	144	4	Fungi	Ascomycota	Eurotiomycetes	Onygenales	Arthrodermataceae	Trichophyton	Trichophyton benhamiae	Trichophyton benhamiae CBS 112371
GCA_000151125.2/ABSU01000004.1.region001	not refseq	GCA_000151125.2	1571	145 169	17281	Fungi	Ascomycota	Eurotiomycetes	Onygenales	Arthrodermataceae	Trichophyton	Trichophyton benhamiae	Trichophyton benhamiae CBS 112371
GCA_000151125.2/ABSU01000004.1.region002	not refseq	GCA_000151125.2	1572	172	5	Fungi	Ascomycota	Eurotiomycetes	Onygenales	Arthrodermataceae	Trichophyton	Trichophyton benhamiae	Trichophyton benhamiae CBS 112371
GCA_000151125.2/ABSU01000005.1.region001	not refseq	GCA_000151125.2	1573	169	18734	Fungi	Ascomycota	Eurotiomycetes	Onygenales	Arthrodermataceae	Trichophyton	Trichophyton benhamiae	Trichophyton benhamiae CBS 112371
GCA_000151125.2/ABSU01000005.1.region002	not refseq	GCA_000151125.2	1574	145	1030	Fungi	Ascomycota	Eurotiomycetes	Onygenales	Arthrodermataceae	Trichophyton	Trichophyton benhamiae	Trichophyton benhamiae CBS 112371
GCA_000151125.2/ABSU01000005.1.region003	not refseq	GCA_000151125.2	1575	172	1	Fungi	Ascomycota	Eurotiomycetes	Onygenales	Arthrodermataceae	Trichophyton	Trichophyton benhamiae	Trichophyton benhamiae CBS 112371
GCA_000151125.2/ABSU01000006.1.region001	not refseq	GCA_000151125.2	1576	172 144	3653	Fungi	Ascomycota	Eurotiomycetes	Onygenales	Arthrodermataceae	Trichophyton	Trichophyton benhamiae	Trichophyton benhamiae CBS 112371
GCA_000151125.2/ABSU01000008.1.region001	not refseq	GCA_000151125.2	1577	others	8	Fungi	Ascomycota	Eurotiomycetes	Onygenales	Arthrodermataceae	Trichophyton	Trichophyton benhamiae	Trichophyton benhamiae CBS 112371
GCA_000151125.2/ABSU01000009.1.region001	not refseq	GCA_000151125.2	1578	169 144	18089	Fungi	Ascomycota	Eurotiomycetes	Onygenales	Arthrodermataceae	Trichophyton	Trichophyton benhamiae	Trichophyton benhamiae CBS 112371
GCA_000151125.2/ABSU01000010.1.region001	not refseq	GCA_000151125.2	1579	144	5717	Fungi	Ascomycota	Eurotiomycetes	Onygenales	Arthrodermataceae	Trichophyton	Trichophyton benhamiae	Trichophyton benhamiae CBS 112371
GCA_000151125.2/ABSU01000010.1.region002	not refseq	GCA_000151125.2	1580	145 169	17922	Fungi	Ascomycota	Eurotiomycetes	Onygenales	Arthrodermataceae	Trichophyton	Trichophyton benhamiae	Trichophyton benhamiae CBS 112371
GCA_000151125.2/ABSU01000011.1.region001	not refseq	GCA_000151125.2	1581	144 129 145	4951	Fungi	Ascomycota	Eurotiomycetes	Onygenales	Arthrodermataceae	Trichophyton	Trichophyton benhamiae	Trichophyton benhamiae CBS 112371
GCA_000151125.2/ABSU01000011.1.region002	not refseq	GCA_000151125.2	1582	169	13309	Fungi	Ascomycota	Eurotiomycetes	Onygenales	Arthrodermataceae	Trichophyton	Trichophyton benhamiae	Trichophyton benhamiae CBS 112371
GCA_000151125.2/ABSU01000011.1.region003	not refseq	GCA_000151125.2	1583	169	15286	Fungi	Ascomycota	Eurotiomycetes	Onygenales	Arthrodermataceae	Trichophyton	Trichophyton benhamiae	Trichophyton benhamiae CBS 112371
GCA_000151125.2/ABSU01000011.1.region004	not refseq	GCA_000151125.2	1584	169	13870	Fungi	Ascomycota	Eurotiomycetes	Onygenales	Arthrodermataceae	Trichophyton	Trichophyton benhamiae	Trichophyton benhamiae CBS 112371
GCA_000151125.2/ABSU01000013.1.region001	not refseq	GCA_000151125.2	1585	144 129	814	Fungi	Ascomycota	Eurotiomycetes	Onygenales	Arthrodermataceae	Trichophyton	Trichophyton benhamiae	Trichophyton benhamiae CBS 112371
GCA_000151125.2/ABSU01000014.1.region001	not refseq	GCA_000151125.2	1586	169 129	17686	Fungi	Ascomycota	Eurotiomycetes	Onygenales	Arthrodermataceae	Trichophyton	Trichophyton benhamiae	Trichophyton benhamiae CBS 112371
GCA_000151125.2/ABSU01000019.1.region001	not refseq	GCA_000151125.2	1587	172	3	Fungi	Ascomycota	Eurotiomycetes	Onygenales	Arthrodermataceae	Trichophyton	Trichophyton benhamiae	Trichophyton benhamiae CBS 112371
GCA_000151125.2/ABSU01000020.1.region001	not refseq	GCA_000151125.2	1588	169	15943	Fungi	Ascomycota	Eurotiomycetes	Onygenales	Arthrodermataceae	Trichophyton	Trichophyton benhamiae	Trichophyton benhamiae CBS 112371
GCA_000151125.2/ABSU01000022.1.region001	not refseq	GCA_000151125.2	1589	144	4	Fungi	Ascomycota	Eurotiomycetes	Onygenales	Arthrodermataceae	Trichophyton	Trichophyton benhamiae	Trichophyton benhamiae CBS 112371
GCA_000151125.2/ABSU01000023.1.region001	not refseq	GCA_000151125.2	1590	112	58	Fungi	Ascomycota	Eurotiomycetes	Onygenales	Arthrodermataceae	Trichophyton	Trichophyton benhamiae	Trichophyton benhamiae CBS 112371
GCA_000151125.2/ABSU01000025.1.region001	not refseq	GCA_000151125.2	1591	144	4	Fungi	Ascomycota	Eurotiomycetes	Onygenales	Arthrodermataceae	Trichophyton	Trichophyton benhamiae	Trichophyton benhamiae CBS 112371
GCA_000151125.2/ABSU01000025.1.region002	not refseq	GCA_000151125.2	1592	144	7924	Fungi	Ascomycota	Eurotiomycetes	Onygenales	Arthrodermataceae	Trichophyton	Trichophyton benhamiae	Trichophyton benhamiae CBS 112371
GCA_000151125.2/ABSU01000026.1.region001	not refseq	GCA_000151125.2	1593	145	2694	Fungi	Ascomycota	Eurotiomycetes	Onygenales	Arthrodermataceae	Trichophyton	Trichophyton benhamiae	Trichophyton benhamiae CBS 112371
GCA_000151125.2/ABSU01000028.1.region001	not refseq	GCA_000151125.2	1594	144 145	6501	Fungi	Ascomycota	Eurotiomycetes	Onygenales	Arthrodermataceae	Trichophyton	Trichophyton benhamiae	Trichophyton benhamiae CBS 112371
GCA_000151125.2/ABSU01000030.1.region001	not refseq	GCA_000151125.2	1595	144	5667	Fungi	Ascomycota	Eurotiomycetes	Onygenales	Arthrodermataceae	Trichophyton	Trichophyton benhamiae	Trichophyton benhamiae CBS 112371
GCA_000151125.2/ABSU01000033.1.region001	not refseq	GCA_000151125.2	1596	144 169	18884	Fungi	Ascomycota	Eurotiomycetes	Onygenales	Arthrodermataceae	Trichophyton	Trichophyton benhamiae	Trichophyton benhamiae CBS 112371
GCA_000151125.2/ABSU01000034.1.region001	not refseq	GCA_000151125.2	1597	144	8267	Fungi	Ascomycota	Eurotiomycetes	Onygenales	Arthrodermataceae	Trichophyton	Trichophyton benhamiae	Trichophyton benhamiae CBS 112371
GCA_000151125.2/ABSU01000034.1.region002	not refseq	GCA_000151125.2	1598	169	14166	Fungi	Ascomycota	Eurotiomycetes	Onygenales	Arthrodermataceae	Trichophyton	Trichophyton benhamiae	Trichophyton benhamiae CBS 112371
GCA_000151125.2/ABSU01000044.1.region001	not refseq	GCA_000151125.2	1599	144	3037	Fungi	Ascomycota	Eurotiomycetes	Onygenales	Arthrodermataceae	Trichophyton	Trichophyton benhamiae	Trichophyton benhamiae CBS 112371
GCA_000151145.1/DS995701.1.region001	not refseq	GCA_000151145.1	1600	144	5717	Fungi	Ascomycota	Eurotiomycetes	Onygenales	Arthrodermataceae	Microsporum	Microsporum canis	Microsporum canis CBS 113480
GCA_000151145.1/DS995701.1.region002	not refseq	GCA_000151145.1	1601	169 144	18884	Fungi	Ascomycota	Eurotiomycetes	Onygenales	Arthrodermataceae	Microsporum	Microsporum canis	Microsporum canis CBS 113480
GCA_000151145.1/DS995701.1.region003	not refseq	GCA_000151145.1	1602	144	3222	Fungi	Ascomycota	Eurotiomycetes	Onygenales	Arthrodermataceae	Microsporum	Microsporum canis	Microsporum canis CBS 113480
GCA_000151145.1/DS995701.1.region004	not refseq	GCA_000151145.1	1603	169 145	18595	Fungi	Ascomycota	Eurotiomycetes	Onygenales	Arthrodermataceae	Microsporum	Microsporum canis	Microsporum canis CBS 113480
GCA_000151145.1/DS995702.1.region001	not refseq	GCA_000151145.1	1604	144	5943	Fungi	Ascomycota	Eurotiomycetes	Onygenales	Arthrodermataceae	Microsporum	Microsporum canis	Microsporum canis CBS 113480
GCA_000151145.1/DS995702.1.region002	not refseq	GCA_000151145.1	1605	172 144	3653	Fungi	Ascomycota	Eurotiomycetes	Onygenales	Arthrodermataceae	Microsporum	Microsporum canis	Microsporum canis CBS 113480
GCA_000151145.1/DS995702.1.region003	not refseq	GCA_000151145.1	1606	172	214	Fungi	Ascomycota	Eurotiomycetes	Onygenales	Arthrodermataceae	Microsporum	Microsporum canis	Microsporum canis CBS 113480
GCA_000151145.1/DS995702.1.region004	not refseq	GCA_000151145.1	1607	172	5	Fungi	Ascomycota	Eurotiomycetes	Onygenales	Arthrodermataceae	Microsporum	Microsporum canis	Microsporum canis CBS 113480
GCA_000151145.1/DS995702.1.region005	not refseq	GCA_000151145.1	1608	169 144	21948	Fungi	Ascomycota	Eurotiomycetes	Onygenales	Arthrodermataceae	Microsporum	Microsporum canis	Microsporum canis CBS 113480
GCA_000151145.1/DS995703.1.region001	not refseq	GCA_000151145.1	1609	169 144	20838	Fungi	Ascomycota	Eurotiomycetes	Onygenales	Arthrodermataceae	Microsporum	Microsporum canis	Microsporum canis CBS 113480
GCA_000151145.1/DS995703.1.region002	not refseq	GCA_000151145.1	1610	144	3001	Fungi	Ascomycota	Eurotiomycetes	Onygenales	Arthrodermataceae	Microsporum	Microsporum canis	Microsporum canis CBS 113480
GCA_000151145.1/DS995703.1.region003	not refseq	GCA_000151145.1	1611	144 169	18089	Fungi	Ascomycota	Eurotiomycetes	Onygenales	Arthrodermataceae	Microsporum	Microsporum canis	Microsporum canis CBS 113480
GCA_000151145.1/DS995703.1.region004	not refseq	GCA_000151145.1	1612	169 129	17600	Fungi	Ascomycota	Eurotiomycetes	Onygenales	Arthrodermataceae	Microsporum	Microsporum canis	Microsporum canis CBS 113480
GCA_000151145.1/DS995703.1.region005	not refseq	GCA_000151145.1	1613	169	14166	Fungi	Ascomycota	Eurotiomycetes	Onygenales	Arthrodermataceae	Microsporum	Microsporum canis	Microsporum canis CBS 113480
GCA_000151145.1/DS995703.1.region006	not refseq	GCA_000151145.1	1614	145	1030	Fungi	Ascomycota	Eurotiomycetes	Onygenales	Arthrodermataceae	Microsporum	Microsporum canis	Microsporum canis CBS 113480
GCA_000151145.1/DS995704.1.region001	not refseq	GCA_000151145.1	1615	144	1317	Fungi	Ascomycota	Eurotiomycetes	Onygenales	Arthrodermataceae	Microsporum	Microsporum canis	Microsporum canis CBS 113480
GCA_000151145.1/DS995704.1.region002	not refseq	GCA_000151145.1	1616	169	23065	Fungi	Ascomycota	Eurotiomycetes	Onygenales	Arthrodermataceae	Microsporum	Microsporum canis	Microsporum canis CBS 113480
GCA_000151145.1/DS995704.1.region003	not refseq	GCA_000151145.1	1617	169	15669	Fungi	Ascomycota	Eurotiomycetes	Onygenales	Arthrodermataceae	Microsporum	Microsporum canis	Microsporum canis CBS 113480
GCA_000151145.1/DS995704.1.region004	not refseq	GCA_000151145.1	1618	169 144	20068	Fungi	Ascomycota	Eurotiomycetes	Onygenales	Arthrodermataceae	Microsporum	Microsporum canis	Microsporum canis CBS 113480
GCA_000151145.1/DS995704.1.region005	not refseq	GCA_000151145.1	1619	172	2	Fungi	Ascomycota	Eurotiomycetes	Onygenales	Arthrodermataceae	Microsporum	Microsporum canis	Microsporum canis CBS 113480
GCA_000151145.1/DS995704.1.region006	not refseq	GCA_000151145.1	1620	144	3370	Fungi	Ascomycota	Eurotiomycetes	Onygenales	Arthrodermataceae	Microsporum	Microsporum canis	Microsporum canis CBS 113480
GCA_000151145.1/DS995704.1.region007	not refseq	GCA_000151145.1	1621	169 144	24498	Fungi	Ascomycota	Eurotiomycetes	Onygenales	Arthrodermataceae	Microsporum	Microsporum canis	Microsporum canis CBS 113480
GCA_000151145.1/DS995704.1.region008	not refseq	GCA_000151145.1	1622	169 144	21819	Fungi	Ascomycota	Eurotiomycetes	Onygenales	Arthrodermataceae	Microsporum	Microsporum canis	Microsporum canis CBS 113480
GCA_000151145.1/DS995705.1.region001	not refseq	GCA_000151145.1	1623	129	1003	Fungi	Ascomycota	Eurotiomycetes	Onygenales	Arthrodermataceae	Microsporum	Microsporum canis	Microsporum canis CBS 113480
GCA_000151145.1/DS995705.1.region002	not refseq	GCA_000151145.1	1624	144 129	5047	Fungi	Ascomycota	Eurotiomycetes	Onygenales	Arthrodermataceae	Microsporum	Microsporum canis	Microsporum canis CBS 113480
GCA_000151145.1/DS995705.1.region003	not refseq	GCA_000151145.1	1625	172	3	Fungi	Ascomycota	Eurotiomycetes	Onygenales	Arthrodermataceae	Microsporum	Microsporum canis	Microsporum canis CBS 113480
GCA_000151145.1/DS995705.1.region004	not refseq	GCA_000151145.1	1626	129	675	Fungi	Ascomycota	Eurotiomycetes	Onygenales	Arthrodermataceae	Microsporum	Microsporum canis	Microsporum canis CBS 113480
GCA_000151145.1/DS995706.1.region001	not refseq	GCA_000151145.1	1627	144	4	Fungi	Ascomycota	Eurotiomycetes	Onygenales	Arthrodermataceae	Microsporum	Microsporum canis	Microsporum canis CBS 113480
GCA_000151145.1/DS995706.1.region002	not refseq	GCA_000151145.1	1628	145	2694	Fungi	Ascomycota	Eurotiomycetes	Onygenales	Arthrodermataceae	Microsporum	Microsporum canis	Microsporum canis CBS 113480
GCA_000151145.1/DS995706.1.region003	not refseq	GCA_000151145.1	1629	112	58	Fungi	Ascomycota	Eurotiomycetes	Onygenales	Arthrodermataceae	Microsporum	Microsporum canis	Microsporum canis CBS 113480
GCA_000151145.1/DS995706.1.region004	not refseq	GCA_000151145.1	1630	145	5704	Fungi	Ascomycota	Eurotiomycetes	Onygenales	Arthrodermataceae	Microsporum	Microsporum canis	Microsporum canis CBS 113480
GCA_000151145.1/DS995706.1.region005	not refseq	GCA_000151145.1	1631	172	2	Fungi	Ascomycota	Eurotiomycetes	Onygenales	Arthrodermataceae	Microsporum	Microsporum canis	Microsporum canis CBS 113480
GCA_000151145.1/DS995706.1.region006	not refseq	GCA_000151145.1	1632	169	4892	Fungi	Ascomycota	Eurotiomycetes	Onygenales	Arthrodermataceae	Microsporum	Microsporum canis	Microsporum canis CBS 113480
GCA_000151145.1/DS995707.1.region001	not refseq	GCA_000151145.1	1633	144	4	Fungi	Ascomycota	Eurotiomycetes	Onygenales	Arthrodermataceae	Microsporum	Microsporum canis	Microsporum canis CBS 113480
GCA_000151145.1/DS995707.1.region002	not refseq	GCA_000151145.1	1634	169	13106	Fungi	Ascomycota	Eurotiomycetes	Onygenales	Arthrodermataceae	Microsporum	Microsporum canis	Microsporum canis CBS 113480
GCA_000151145.1/DS995707.1.region003	not refseq	GCA_000151145.1	1635	169	23189	Fungi	Ascomycota	Eurotiomycetes	Onygenales	Arthrodermataceae	Microsporum	Microsporum canis	Microsporum canis CBS 113480
GCA_000151145.1/DS995707.1.region004	not refseq	GCA_000151145.1	1636	144	8935	Fungi	Ascomycota	Eurotiomycetes	Onygenales	Arthrodermataceae	Microsporum	Microsporum canis	Microsporum canis CBS 113480
GCA_000151145.1/DS995707.1.region005	not refseq	GCA_000151145.1	1637	169 171	16234	Fungi	Ascomycota	Eurotiomycetes	Onygenales	Arthrodermataceae	Microsporum	Microsporum canis	Microsporum canis CBS 113480
GCA_000151145.1/DS995707.1.region006	not refseq	GCA_000151145.1	1638	169	16185	Fungi	Ascomycota	Eurotiomycetes	Onygenales	Arthrodermataceae	Microsporum	Microsporum canis	Microsporum canis CBS 113480
GCA_000151145.1/DS995708.1.region001	not refseq	GCA_000151145.1	1639	144	3374	Fungi	Ascomycota	Eurotiomycetes	Onygenales	Arthrodermataceae	Microsporum	Microsporum canis	Microsporum canis CBS 113480
GCA_000151145.1/DS995708.1.region002	not refseq	GCA_000151145.1	1640	169 144	26050	Fungi	Ascomycota	Eurotiomycetes	Onygenales	Arthrodermataceae	Microsporum	Microsporum canis	Microsporum canis CBS 113480
GCA_000151145.1/DS995709.1.region001	not refseq	GCA_000151145.1	1641	145	6514	Fungi	Ascomycota	Eurotiomycetes	Onygenales	Arthrodermataceae	Microsporum	Microsporum canis	Microsporum canis CBS 113480
GCA_000151145.1/DS995709.1.region002	not refseq	GCA_000151145.1	1642	169	13870	Fungi	Ascomycota	Eurotiomycetes	Onygenales	Arthrodermataceae	Microsporum	Microsporum canis	Microsporum canis CBS 113480
GCA_000151145.1/DS995709.1.region003	not refseq	GCA_000151145.1	1643	169	15286	Fungi	Ascomycota	Eurotiomycetes	Onygenales	Arthrodermataceae	Microsporum	Microsporum canis	Microsporum canis CBS 113480
GCA_000151145.1/DS995709.1.region004	not refseq	GCA_000151145.1	1644	144 169	15238	Fungi	Ascomycota	Eurotiomycetes	Onygenales	Arthrodermataceae	Microsporum	Microsporum canis	Microsporum canis CBS 113480
GCA_000151145.1/DS995709.1.region005	not refseq	GCA_000151145.1	1645	144 129	4951	Fungi	Ascomycota	Eurotiomycetes	Onygenales	Arthrodermataceae	Microsporum	Microsporum canis	Microsporum canis CBS 113480
GCA_000151175.1/DS995718.1.region001	not refseq	GCA_000151175.1	1646	172	1	Fungi	Ascomycota	Eurotiomycetes	Onygenales	Arthrodermataceae	Trichophyton	Trichophyton equinum	Trichophyton equinum CBS 127.97
GCA_000151175.1/DS995718.1.region002	not refseq	GCA_000151175.1	1647	145	1030	Fungi	Ascomycota	Eurotiomycetes	Onygenales	Arthrodermataceae	Trichophyton	Trichophyton equinum	Trichophyton equinum CBS 127.97
GCA_000151175.1/DS995719.1.region001	not refseq	GCA_000151175.1	1648	144 129	5047	Fungi	Ascomycota	Eurotiomycetes	Onygenales	Arthrodermataceae	Trichophyton	Trichophyton equinum	Trichophyton equinum CBS 127.97
GCA_000151175.1/DS995719.1.region002	not refseq	GCA_000151175.1	1649	172	3	Fungi	Ascomycota	Eurotiomycetes	Onygenales	Arthrodermataceae	Trichophyton	Trichophyton equinum	Trichophyton equinum CBS 127.97
GCA_000151175.1/DS995720.1.region001	not refseq	GCA_000151175.1	1650	144	735	Fungi	Ascomycota	Eurotiomycetes	Onygenales	Arthrodermataceae	Trichophyton	Trichophyton equinum	Trichophyton equinum CBS 127.97
GCA_000151175.1/DS995720.1.region002	not refseq	GCA_000151175.1	1651	169 145	17922	Fungi	Ascomycota	Eurotiomycetes	Onygenales	Arthrodermataceae	Trichophyton	Trichophyton equinum	Trichophyton equinum CBS 127.97
GCA_000151175.1/DS995721.1.region001	not refseq	GCA_000151175.1	1652	169	14153	Fungi	Ascomycota	Eurotiomycetes	Onygenales	Arthrodermataceae	Trichophyton	Trichophyton equinum	Trichophyton equinum CBS 127.97
GCA_000151175.1/DS995722.1.region001	not refseq	GCA_000151175.1	1653	144	3222	Fungi	Ascomycota	Eurotiomycetes	Onygenales	Arthrodermataceae	Trichophyton	Trichophyton equinum	Trichophyton equinum CBS 127.97
GCA_000151175.1/DS995723.1.region001	not refseq	GCA_000151175.1	1654	144 145	6501	Fungi	Ascomycota	Eurotiomycetes	Onygenales	Arthrodermataceae	Trichophyton	Trichophyton equinum	Trichophyton equinum CBS 127.97
GCA_000151175.1/DS995723.1.region002	not refseq	GCA_000151175.1	1655	144	3037	Fungi	Ascomycota	Eurotiomycetes	Onygenales	Arthrodermataceae	Trichophyton	Trichophyton equinum	Trichophyton equinum CBS 127.97
GCA_000151175.1/DS995724.1.region001	not refseq	GCA_000151175.1	1656	144	3738	Fungi	Ascomycota	Eurotiomycetes	Onygenales	Arthrodermataceae	Trichophyton	Trichophyton equinum	Trichophyton equinum CBS 127.97
GCA_000151175.1/DS995728.1.region001	not refseq	GCA_000151175.1	1657	144	5717	Fungi	Ascomycota	Eurotiomycetes	Onygenales	Arthrodermataceae	Trichophyton	Trichophyton equinum	Trichophyton equinum CBS 127.97
GCA_000151175.1/DS995732.1.region001	not refseq	GCA_000151175.1	1658	169	14166	Fungi	Ascomycota	Eurotiomycetes	Onygenales	Arthrodermataceae	Trichophyton	Trichophyton equinum	Trichophyton equinum CBS 127.97
GCA_000151175.1/DS995733.1.region001	not refseq	GCA_000151175.1	1659	144 169	18988	Fungi	Ascomycota	Eurotiomycetes	Onygenales	Arthrodermataceae	Trichophyton	Trichophyton equinum	Trichophyton equinum CBS 127.97
GCA_000151175.1/DS995734.1.region001	not refseq	GCA_000151175.1	1660	172 144	3653	Fungi	Ascomycota	Eurotiomycetes	Onygenales	Arthrodermataceae	Trichophyton	Trichophyton equinum	Trichophyton equinum CBS 127.97
GCA_000151175.1/DS995735.1.region001	not refseq	GCA_000151175.1	1661	144	8267	Fungi	Ascomycota	Eurotiomycetes	Onygenales	Arthrodermataceae	Trichophyton	Trichophyton equinum	Trichophyton equinum CBS 127.97
GCA_000151175.1/DS995736.1.region001	not refseq	GCA_000151175.1	1662	145	2694	Fungi	Ascomycota	Eurotiomycetes	Onygenales	Arthrodermataceae	Trichophyton	Trichophyton equinum	Trichophyton equinum CBS 127.97
GCA_000151175.1/DS995738.1.region001	not refseq	GCA_000151175.1	1663	129	691	Fungi	Ascomycota	Eurotiomycetes	Onygenales	Arthrodermataceae	Trichophyton	Trichophyton equinum	Trichophyton equinum CBS 127.97
GCA_000151175.1/DS995740.1.region001	not refseq	GCA_000151175.1	1664	169	15286	Fungi	Ascomycota	Eurotiomycetes	Onygenales	Arthrodermataceae	Trichophyton	Trichophyton equinum	Trichophyton equinum CBS 127.97
GCA_000151175.1/DS995740.1.region002	not refseq	GCA_000151175.1	1665	169	9749	Fungi	Ascomycota	Eurotiomycetes	Onygenales	Arthrodermataceae	Trichophyton	Trichophyton equinum	Trichophyton equinum CBS 127.97
GCA_000151175.1/DS995740.1.region003	not refseq	GCA_000151175.1	1666	144 129 145	4951	Fungi	Ascomycota	Eurotiomycetes	Onygenales	Arthrodermataceae	Trichophyton	Trichophyton equinum	Trichophyton equinum CBS 127.97
GCA_000151175.1/DS995742.1.region001	not refseq	GCA_000151175.1	1667	171 144	3892	Fungi	Ascomycota	Eurotiomycetes	Onygenales	Arthrodermataceae	Trichophyton	Trichophyton equinum	Trichophyton equinum CBS 127.97
GCA_000151175.1/DS995743.1.region001	not refseq	GCA_000151175.1	1668	112	58	Fungi	Ascomycota	Eurotiomycetes	Onygenales	Arthrodermataceae	Trichophyton	Trichophyton equinum	Trichophyton equinum CBS 127.97
GCA_000151175.1/DS995744.1.region001	not refseq	GCA_000151175.1	1669	169	10884	Fungi	Ascomycota	Eurotiomycetes	Onygenales	Arthrodermataceae	Trichophyton	Trichophyton equinum	Trichophyton equinum CBS 127.97
GCA_000151175.1/DS995747.1.region001	not refseq	GCA_000151175.1	1670	169 129	17686	Fungi	Ascomycota	Eurotiomycetes	Onygenales	Arthrodermataceae	Trichophyton	Trichophyton equinum	Trichophyton equinum CBS 127.97
GCA_000151175.1/DS995749.1.region001	not refseq	GCA_000151175.1	1671	172	1562	Fungi	Ascomycota	Eurotiomycetes	Onygenales	Arthrodermataceae	Trichophyton	Trichophyton equinum	Trichophyton equinum CBS 127.97
GCA_000151175.1/DS995750.1.region001	not refseq	GCA_000151175.1	1672	169	12448	Fungi	Ascomycota	Eurotiomycetes	Onygenales	Arthrodermataceae	Trichophyton	Trichophyton equinum	Trichophyton equinum CBS 127.97
GCA_000151175.1/DS995750.1.region002	not refseq	GCA_000151175.1	1673	145	1557	Fungi	Ascomycota	Eurotiomycetes	Onygenales	Arthrodermataceae	Trichophyton	Trichophyton equinum	Trichophyton equinum CBS 127.97
GCA_000151175.1/DS995751.1.region001	not refseq	GCA_000151175.1	1674	169	13870	Fungi	Ascomycota	Eurotiomycetes	Onygenales	Arthrodermataceae	Trichophyton	Trichophyton equinum	Trichophyton equinum CBS 127.97
GCA_000151175.1/DS995754.1.region001	not refseq	GCA_000151175.1	1675	144	7924	Fungi	Ascomycota	Eurotiomycetes	Onygenales	Arthrodermataceae	Trichophyton	Trichophyton equinum	Trichophyton equinum CBS 127.97
GCA_000151175.1/DS995755.1.region001	not refseq	GCA_000151175.1	1676	169 144	19949	Fungi	Ascomycota	Eurotiomycetes	Onygenales	Arthrodermataceae	Trichophyton	Trichophyton equinum	Trichophyton equinum CBS 127.97
GCA_000151175.1/DS995763.1.region001	not refseq	GCA_000151175.1	1677	144	3001	Fungi	Ascomycota	Eurotiomycetes	Onygenales	Arthrodermataceae	Trichophyton	Trichophyton equinum	Trichophyton equinum CBS 127.97
GCA_000151175.1/DS995807.1.region001	not refseq	GCA_000151175.1	1678	144	3370	Fungi	Ascomycota	Eurotiomycetes	Onygenales	Arthrodermataceae	Trichophyton	Trichophyton equinum	Trichophyton equinum CBS 127.97
GCA_000151295.1/GG745328.1.region001	not refseq	GCA_000151295.1	1679	167	1	Fungi	Blastocladiomycota	Blastocladiomycetes	Blastocladiales	Blastocladiaceae	Allomyces	Allomyces macrogynus	Allomyces macrogynus ATCC 38327
GCA_000151295.1/GG745329.1.region001	not refseq	GCA_000151295.1	1680	145	35	Fungi	Blastocladiomycota	Blastocladiomycetes	Blastocladiales	Blastocladiaceae	Allomyces	Allomyces macrogynus	Allomyces macrogynus ATCC 38327
GCA_000151295.1/GG745330.1.region001	not refseq	GCA_000151295.1	1681	167	1	Fungi	Blastocladiomycota	Blastocladiomycetes	Blastocladiales	Blastocladiaceae	Allomyces	Allomyces macrogynus	Allomyces macrogynus ATCC 38327
GCA_000151295.1/GG745332.1.region001	not refseq	GCA_000151295.1	1682	172	16	Fungi	Blastocladiomycota	Blastocladiomycetes	Blastocladiales	Blastocladiaceae	Allomyces	Allomyces macrogynus	Allomyces macrogynus ATCC 38327
GCA_000151295.1/GG745333.1.region001	not refseq	GCA_000151295.1	1683	167	1	Fungi	Blastocladiomycota	Blastocladiomycetes	Blastocladiales	Blastocladiaceae	Allomyces	Allomyces macrogynus	Allomyces macrogynus ATCC 38327
GCA_000151295.1/GG745334.1.region001	not refseq	GCA_000151295.1	1684	172	16	Fungi	Blastocladiomycota	Blastocladiomycetes	Blastocladiales	Blastocladiaceae	Allomyces	Allomyces macrogynus	Allomyces macrogynus ATCC 38327
GCA_000151295.1/GG745335.1.region001	not refseq	GCA_000151295.1	1685	145	35	Fungi	Blastocladiomycota	Blastocladiomycetes	Blastocladiales	Blastocladiaceae	Allomyces	Allomyces macrogynus	Allomyces macrogynus ATCC 38327
GCA_000151295.1/GG745371.1.region001	not refseq	GCA_000151295.1	1686	172	40	Fungi	Blastocladiomycota	Blastocladiomycetes	Blastocladiales	Blastocladiaceae	Allomyces	Allomyces macrogynus	Allomyces macrogynus ATCC 38327
GCA_000151295.1/GG745377.1.region001	not refseq	GCA_000151295.1	1687	172	40	Fungi	Blastocladiomycota	Blastocladiomycetes	Blastocladiales	Blastocladiaceae	Allomyces	Allomyces macrogynus	Allomyces macrogynus ATCC 38327
GCA_000151295.1/GG745385.1.region001	not refseq	GCA_000151295.1	1688	167	1	Fungi	Blastocladiomycota	Blastocladiomycetes	Blastocladiales	Blastocladiaceae	Allomyces	Allomyces macrogynus	Allomyces macrogynus ATCC 38327
GCA_000151335.1/ACFW01000001.1.region001	not refseq	GCA_000151335.1	1689	145	1241	Fungi	Ascomycota	Eurotiomycetes	Onygenales	Others	Coccidioides	Coccidioides posadasii	Coccidioides posadasii C735 delta SOWgp
GCA_000151335.1/ACFW01000004.1.region001	not refseq	GCA_000151335.1	1690	169	19120	Fungi	Ascomycota	Eurotiomycetes	Onygenales	Others	Coccidioides	Coccidioides posadasii	Coccidioides posadasii C735 delta SOWgp
GCA_000151335.1/ACFW01000009.1.region001	not refseq	GCA_000151335.1	1691	145	6614	Fungi	Ascomycota	Eurotiomycetes	Onygenales	Others	Coccidioides	Coccidioides posadasii	Coccidioides posadasii C735 delta SOWgp
GCA_000151335.1/ACFW01000009.1.region002	not refseq	GCA_000151335.1	1692	169 144	20855	Fungi	Ascomycota	Eurotiomycetes	Onygenales	Others	Coccidioides	Coccidioides posadasii	Coccidioides posadasii C735 delta SOWgp
GCA_000151335.1/ACFW01000014.1.region001	not refseq	GCA_000151335.1	1693	169	11460	Fungi	Ascomycota	Eurotiomycetes	Onygenales	Others	Coccidioides	Coccidioides posadasii	Coccidioides posadasii C735 delta SOWgp
GCA_000151335.1/ACFW01000015.1.region001	not refseq	GCA_000151335.1	1694	169	17713	Fungi	Ascomycota	Eurotiomycetes	Onygenales	Others	Coccidioides	Coccidioides posadasii	Coccidioides posadasii C735 delta SOWgp
GCA_000151335.1/ACFW01000025.1.region001	not refseq	GCA_000151335.1	1695	144	4	Fungi	Ascomycota	Eurotiomycetes	Onygenales	Others	Coccidioides	Coccidioides posadasii	Coccidioides posadasii C735 delta SOWgp
GCA_000151335.1/ACFW01000025.1.region002	not refseq	GCA_000151335.1	1696	172	2	Fungi	Ascomycota	Eurotiomycetes	Onygenales	Others	Coccidioides	Coccidioides posadasii	Coccidioides posadasii C735 delta SOWgp
GCA_000151335.1/ACFW01000025.1.region003	not refseq	GCA_000151335.1	1697	169 144	21123	Fungi	Ascomycota	Eurotiomycetes	Onygenales	Others	Coccidioides	Coccidioides posadasii	Coccidioides posadasii C735 delta SOWgp
GCA_000151335.1/ACFW01000025.1.region004	not refseq	GCA_000151335.1	1698	172	14	Fungi	Ascomycota	Eurotiomycetes	Onygenales	Others	Coccidioides	Coccidioides posadasii	Coccidioides posadasii C735 delta SOWgp
GCA_000151335.1/ACFW01000025.1.region005	not refseq	GCA_000151335.1	1699	169	19768	Fungi	Ascomycota	Eurotiomycetes	Onygenales	Others	Coccidioides	Coccidioides posadasii	Coccidioides posadasii C735 delta SOWgp
GCA_000151335.1/ACFW01000030.1.region001	not refseq	GCA_000151335.1	1700	112	58	Fungi	Ascomycota	Eurotiomycetes	Onygenales	Others	Coccidioides	Coccidioides posadasii	Coccidioides posadasii C735 delta SOWgp
GCA_000151335.1/ACFW01000030.1.region002	not refseq	GCA_000151335.1	1701	169 144	22809	Fungi	Ascomycota	Eurotiomycetes	Onygenales	Others	Coccidioides	Coccidioides posadasii	Coccidioides posadasii C735 delta SOWgp
GCA_000151335.1/ACFW01000041.1.region001	not refseq	GCA_000151335.1	1702	169	23077	Fungi	Ascomycota	Eurotiomycetes	Onygenales	Others	Coccidioides	Coccidioides posadasii	Coccidioides posadasii C735 delta SOWgp
GCA_000151335.1/ACFW01000043.1.region001	not refseq	GCA_000151335.1	1703	172	63	Fungi	Ascomycota	Eurotiomycetes	Onygenales	Others	Coccidioides	Coccidioides posadasii	Coccidioides posadasii C735 delta SOWgp
GCA_000151335.1/ACFW01000044.1.region001	not refseq	GCA_000151335.1	1704	144 129	5047	Fungi	Ascomycota	Eurotiomycetes	Onygenales	Others	Coccidioides	Coccidioides posadasii	Coccidioides posadasii C735 delta SOWgp
GCA_000151335.1/ACFW01000049.1.region001	not refseq	GCA_000151335.1	1705	144	5708	Fungi	Ascomycota	Eurotiomycetes	Onygenales	Others	Coccidioides	Coccidioides posadasii	Coccidioides posadasii C735 delta SOWgp
GCA_000151335.1/ACFW01000049.1.region002	not refseq	GCA_000151335.1	1706	others	8	Fungi	Ascomycota	Eurotiomycetes	Onygenales	Others	Coccidioides	Coccidioides posadasii	Coccidioides posadasii C735 delta SOWgp
GCA_000151335.1/ACFW01000049.1.region003	not refseq	GCA_000151335.1	1707	145	2694	Fungi	Ascomycota	Eurotiomycetes	Onygenales	Others	Coccidioides	Coccidioides posadasii	Coccidioides posadasii C735 delta SOWgp
GCA_000151335.1/ACFW01000049.1.region004	not refseq	GCA_000151335.1	1708	144	2033	Fungi	Ascomycota	Eurotiomycetes	Onygenales	Others	Coccidioides	Coccidioides posadasii	Coccidioides posadasii C735 delta SOWgp
GCA_000151335.1/ACFW01000049.1.region005	not refseq	GCA_000151335.1	1709	144	6878	Fungi	Ascomycota	Eurotiomycetes	Onygenales	Others	Coccidioides	Coccidioides posadasii	Coccidioides posadasii C735 delta SOWgp
GCA_000151335.1/ACFW01000051.1.region001	not refseq	GCA_000151335.1	1710	172	962	Fungi	Ascomycota	Eurotiomycetes	Onygenales	Others	Coccidioides	Coccidioides posadasii	Coccidioides posadasii C735 delta SOWgp
GCA_000151355.1/GG698896.1.region001	not refseq	GCA_000151355.1	1711	172	53	Fungi	Ascomycota	Sordariomycetes	Hypocreales	Nectriaceae	Fusarium	Fusarium vanettenii	Fusarium vanettenii 77-13-4
GCA_000151355.1/GG698896.1.region002	not refseq	GCA_000151355.1	1712	172	5	Fungi	Ascomycota	Sordariomycetes	Hypocreales	Nectriaceae	Fusarium	Fusarium vanettenii	Fusarium vanettenii 77-13-4
GCA_000151355.1/GG698896.1.region003	not refseq	GCA_000151355.1	1713	169	16104	Fungi	Ascomycota	Sordariomycetes	Hypocreales	Nectriaceae	Fusarium	Fusarium vanettenii	Fusarium vanettenii 77-13-4
GCA_000151355.1/GG698896.1.region004	not refseq	GCA_000151355.1	1714	144	4	Fungi	Ascomycota	Sordariomycetes	Hypocreales	Nectriaceae	Fusarium	Fusarium vanettenii	Fusarium vanettenii 77-13-4
GCA_000151355.1/GG698897.1.region001	not refseq	GCA_000151355.1	1715	144	43	Fungi	Ascomycota	Sordariomycetes	Hypocreales	Nectriaceae	Fusarium	Fusarium vanettenii	Fusarium vanettenii 77-13-4
GCA_000151355.1/GG698897.1.region002	not refseq	GCA_000151355.1	1716	others	8	Fungi	Ascomycota	Sordariomycetes	Hypocreales	Nectriaceae	Fusarium	Fusarium vanettenii	Fusarium vanettenii 77-13-4
GCA_000151355.1/GG698897.1.region003	not refseq	GCA_000151355.1	1717	169	11434	Fungi	Ascomycota	Sordariomycetes	Hypocreales	Nectriaceae	Fusarium	Fusarium vanettenii	Fusarium vanettenii 77-13-4
GCA_000151355.1/GG698899.1.region001	not refseq	GCA_000151355.1	1718	172	2	Fungi	Ascomycota	Sordariomycetes	Hypocreales	Nectriaceae	Fusarium	Fusarium vanettenii	Fusarium vanettenii 77-13-4
GCA_000151355.1/GG698900.1.region001	not refseq	GCA_000151355.1	1719	172	14	Fungi	Ascomycota	Sordariomycetes	Hypocreales	Nectriaceae	Fusarium	Fusarium vanettenii	Fusarium vanettenii 77-13-4
GCA_000151355.1/GG698902.1.region001	not refseq	GCA_000151355.1	1720	169 144	25890	Fungi	Ascomycota	Sordariomycetes	Hypocreales	Nectriaceae	Fusarium	Fusarium vanettenii	Fusarium vanettenii 77-13-4
GCA_000151355.1/GG698902.1.region002	not refseq	GCA_000151355.1	1721	144	7882	Fungi	Ascomycota	Sordariomycetes	Hypocreales	Nectriaceae	Fusarium	Fusarium vanettenii	Fusarium vanettenii 77-13-4
GCA_000151355.1/GG698904.1.region001	not refseq	GCA_000151355.1	1722	144	2033	Fungi	Ascomycota	Sordariomycetes	Hypocreales	Nectriaceae	Fusarium	Fusarium vanettenii	Fusarium vanettenii 77-13-4
GCA_000151355.1/GG698904.1.region002	not refseq	GCA_000151355.1	1723	others	384	Fungi	Ascomycota	Sordariomycetes	Hypocreales	Nectriaceae	Fusarium	Fusarium vanettenii	Fusarium vanettenii 77-13-4
GCA_000151355.1/GG698907.1.region001	not refseq	GCA_000151355.1	1724	145	2064	Fungi	Ascomycota	Sordariomycetes	Hypocreales	Nectriaceae	Fusarium	Fusarium vanettenii	Fusarium vanettenii 77-13-4
GCA_000151355.1/GG698907.1.region002	not refseq	GCA_000151355.1	1725	172	121	Fungi	Ascomycota	Sordariomycetes	Hypocreales	Nectriaceae	Fusarium	Fusarium vanettenii	Fusarium vanettenii 77-13-4
GCA_000151355.1/GG698909.1.region001	not refseq	GCA_000151355.1	1726	169	16578	Fungi	Ascomycota	Sordariomycetes	Hypocreales	Nectriaceae	Fusarium	Fusarium vanettenii	Fusarium vanettenii 77-13-4
GCA_000151355.1/GG698910.1.region001	not refseq	GCA_000151355.1	1727	145	1262	Fungi	Ascomycota	Sordariomycetes	Hypocreales	Nectriaceae	Fusarium	Fusarium vanettenii	Fusarium vanettenii 77-13-4
GCA_000151355.1/GG698910.1.region002	not refseq	GCA_000151355.1	1728	169	15361	Fungi	Ascomycota	Sordariomycetes	Hypocreales	Nectriaceae	Fusarium	Fusarium vanettenii	Fusarium vanettenii 77-13-4
GCA_000151355.1/GG698910.1.region003	not refseq	GCA_000151355.1	1729	145	35	Fungi	Ascomycota	Sordariomycetes	Hypocreales	Nectriaceae	Fusarium	Fusarium vanettenii	Fusarium vanettenii 77-13-4
GCA_000151355.1/GG698911.1.region001	not refseq	GCA_000151355.1	1730	145	5406	Fungi	Ascomycota	Sordariomycetes	Hypocreales	Nectriaceae	Fusarium	Fusarium vanettenii	Fusarium vanettenii 77-13-4
GCA_000151355.1/GG698912.1.region001	not refseq	GCA_000151355.1	1731	145	45	Fungi	Ascomycota	Sordariomycetes	Hypocreales	Nectriaceae	Fusarium	Fusarium vanettenii	Fusarium vanettenii 77-13-4
GCA_000151355.1/GG698914.1.region001	not refseq	GCA_000151355.1	1732	144	3231	Fungi	Ascomycota	Sordariomycetes	Hypocreales	Nectriaceae	Fusarium	Fusarium vanettenii	Fusarium vanettenii 77-13-4
GCA_000151355.1/GG698918.1.region001	not refseq	GCA_000151355.1	1733	144	2241	Fungi	Ascomycota	Sordariomycetes	Hypocreales	Nectriaceae	Fusarium	Fusarium vanettenii	Fusarium vanettenii 77-13-4
GCA_000151355.1/GG698921.1.region001	not refseq	GCA_000151355.1	1734	144	4132	Fungi	Ascomycota	Sordariomycetes	Hypocreales	Nectriaceae	Fusarium	Fusarium vanettenii	Fusarium vanettenii 77-13-4
GCA_000151355.1/GG698923.1.region001	not refseq	GCA_000151355.1	1735	169	16212	Fungi	Ascomycota	Sordariomycetes	Hypocreales	Nectriaceae	Fusarium	Fusarium vanettenii	Fusarium vanettenii 77-13-4
GCA_000151355.1/GG698924.1.region001	not refseq	GCA_000151355.1	1736	169	15125	Fungi	Ascomycota	Sordariomycetes	Hypocreales	Nectriaceae	Fusarium	Fusarium vanettenii	Fusarium vanettenii 77-13-4
GCA_000151355.1/GG698924.1.region002	not refseq	GCA_000151355.1	1737	172	1550	Fungi	Ascomycota	Sordariomycetes	Hypocreales	Nectriaceae	Fusarium	Fusarium vanettenii	Fusarium vanettenii 77-13-4
GCA_000151355.1/GG698925.1.region001	not refseq	GCA_000151355.1	1738	169 144	26767	Fungi	Ascomycota	Sordariomycetes	Hypocreales	Nectriaceae	Fusarium	Fusarium vanettenii	Fusarium vanettenii 77-13-4
GCA_000151355.1/GG698929.1.region001	not refseq	GCA_000151355.1	1739	144	2363	Fungi	Ascomycota	Sordariomycetes	Hypocreales	Nectriaceae	Fusarium	Fusarium vanettenii	Fusarium vanettenii 77-13-4
GCA_000151355.1/GG698931.1.region001	not refseq	GCA_000151355.1	1740	169	18811	Fungi	Ascomycota	Sordariomycetes	Hypocreales	Nectriaceae	Fusarium	Fusarium vanettenii	Fusarium vanettenii 77-13-4
GCA_000151355.1/GG698941.1.region001	not refseq	GCA_000151355.1	1741	145	35	Fungi	Ascomycota	Sordariomycetes	Hypocreales	Nectriaceae	Fusarium	Fusarium vanettenii	Fusarium vanettenii 77-13-4
GCA_000151355.1/GG698948.1.region001	not refseq	GCA_000151355.1	1742	169	17523	Fungi	Ascomycota	Sordariomycetes	Hypocreales	Nectriaceae	Fusarium	Fusarium vanettenii	Fusarium vanettenii 77-13-4
GCA_000151355.1/GG698948.1.region002	not refseq	GCA_000151355.1	1743	169 144	21040	Fungi	Ascomycota	Sordariomycetes	Hypocreales	Nectriaceae	Fusarium	Fusarium vanettenii	Fusarium vanettenii 77-13-4
GCA_000151355.1/GG698960.1.region001	not refseq	GCA_000151355.1	1744	169	19116	Fungi	Ascomycota	Sordariomycetes	Hypocreales	Nectriaceae	Fusarium	Fusarium vanettenii	Fusarium vanettenii 77-13-4
GCA_000151355.1/GG698970.1.region001	not refseq	GCA_000151355.1	1745	169	17549	Fungi	Ascomycota	Sordariomycetes	Hypocreales	Nectriaceae	Fusarium	Fusarium vanettenii	Fusarium vanettenii 77-13-4
GCA_000151355.1/GG698972.1.region001	not refseq	GCA_000151355.1	1746	144	3017	Fungi	Ascomycota	Sordariomycetes	Hypocreales	Nectriaceae	Fusarium	Fusarium vanettenii	Fusarium vanettenii 77-13-4
GCA_000151355.1/GG699023.1.region001	not refseq	GCA_000151355.1	1747	129	681	Fungi	Ascomycota	Sordariomycetes	Hypocreales	Nectriaceae	Fusarium	Fusarium vanettenii	Fusarium vanettenii 77-13-4
GCA_000151425.1/GG700648.1.region001	not refseq	GCA_000151425.1	1748	144	4	Fungi	Ascomycota	Eurotiomycetes	Onygenales	Arthrodermataceae	Trichophyton	Trichophyton rubrum	Trichophyton rubrum CBS 118892
GCA_000151425.1/GG700648.1.region002	not refseq	GCA_000151425.1	1749	144	5717	Fungi	Ascomycota	Eurotiomycetes	Onygenales	Arthrodermataceae	Trichophyton	Trichophyton rubrum	Trichophyton rubrum CBS 118892
GCA_000151425.1/GG700648.1.region003	not refseq	GCA_000151425.1	1750	169 145	17922	Fungi	Ascomycota	Eurotiomycetes	Onygenales	Arthrodermataceae	Trichophyton	Trichophyton rubrum	Trichophyton rubrum CBS 118892
GCA_000151425.1/GG700648.1.region004	not refseq	GCA_000151425.1	1751	144 169	18089	Fungi	Ascomycota	Eurotiomycetes	Onygenales	Arthrodermataceae	Trichophyton	Trichophyton rubrum	Trichophyton rubrum CBS 118892
GCA_000151425.1/GG700648.1.region005	not refseq	GCA_000151425.1	1752	144	3001	Fungi	Ascomycota	Eurotiomycetes	Onygenales	Arthrodermataceae	Trichophyton	Trichophyton rubrum	Trichophyton rubrum CBS 118892
GCA_000151425.1/GG700648.1.region006	not refseq	GCA_000151425.1	1753	169	8908	Fungi	Ascomycota	Eurotiomycetes	Onygenales	Arthrodermataceae	Trichophyton	Trichophyton rubrum	Trichophyton rubrum CBS 118892
GCA_000151425.1/GG700649.1.region001	not refseq	GCA_000151425.1	1754	169	19730	Fungi	Ascomycota	Eurotiomycetes	Onygenales	Arthrodermataceae	Trichophyton	Trichophyton rubrum	Trichophyton rubrum CBS 118892
GCA_000151425.1/GG700649.1.region002	not refseq	GCA_000151425.1	1755	145	1030	Fungi	Ascomycota	Eurotiomycetes	Onygenales	Arthrodermataceae	Trichophyton	Trichophyton rubrum	Trichophyton rubrum CBS 118892
GCA_000151425.1/GG700649.1.region003	not refseq	GCA_000151425.1	1756	172	1	Fungi	Ascomycota	Eurotiomycetes	Onygenales	Arthrodermataceae	Trichophyton	Trichophyton rubrum	Trichophyton rubrum CBS 118892
GCA_000151425.1/GG700649.1.region004	not refseq	GCA_000151425.1	1757	others	8	Fungi	Ascomycota	Eurotiomycetes	Onygenales	Arthrodermataceae	Trichophyton	Trichophyton rubrum	Trichophyton rubrum CBS 118892
GCA_000151425.1/GG700649.1.region005	not refseq	GCA_000151425.1	1758	144 145	6501	Fungi	Ascomycota	Eurotiomycetes	Onygenales	Arthrodermataceae	Trichophyton	Trichophyton rubrum	Trichophyton rubrum CBS 118892
GCA_000151425.1/GG700649.1.region006	not refseq	GCA_000151425.1	1759	144	3037	Fungi	Ascomycota	Eurotiomycetes	Onygenales	Arthrodermataceae	Trichophyton	Trichophyton rubrum	Trichophyton rubrum CBS 118892
GCA_000151425.1/GG700650.1.region001	not refseq	GCA_000151425.1	1760	169	13759	Fungi	Ascomycota	Eurotiomycetes	Onygenales	Arthrodermataceae	Trichophyton	Trichophyton rubrum	Trichophyton rubrum CBS 118892
GCA_000151425.1/GG700650.1.region002	not refseq	GCA_000151425.1	1761	169	15286	Fungi	Ascomycota	Eurotiomycetes	Onygenales	Arthrodermataceae	Trichophyton	Trichophyton rubrum	Trichophyton rubrum CBS 118892
GCA_000151425.1/GG700650.1.region003	not refseq	GCA_000151425.1	1762	169	11249	Fungi	Ascomycota	Eurotiomycetes	Onygenales	Arthrodermataceae	Trichophyton	Trichophyton rubrum	Trichophyton rubrum CBS 118892
GCA_000151425.1/GG700650.1.region004	not refseq	GCA_000151425.1	1763	144	3370	Fungi	Ascomycota	Eurotiomycetes	Onygenales	Arthrodermataceae	Trichophyton	Trichophyton rubrum	Trichophyton rubrum CBS 118892
GCA_000151425.1/GG700650.1.region005	not refseq	GCA_000151425.1	1764	144	3053	Fungi	Ascomycota	Eurotiomycetes	Onygenales	Arthrodermataceae	Trichophyton	Trichophyton rubrum	Trichophyton rubrum CBS 118892
GCA_000151425.1/GG700651.1.region001	not refseq	GCA_000151425.1	1765	172	1562	Fungi	Ascomycota	Eurotiomycetes	Onygenales	Arthrodermataceae	Trichophyton	Trichophyton rubrum	Trichophyton rubrum CBS 118892
GCA_000151425.1/GG700652.1.region001	not refseq	GCA_000151425.1	1766	144	8267	Fungi	Ascomycota	Eurotiomycetes	Onygenales	Arthrodermataceae	Trichophyton	Trichophyton rubrum	Trichophyton rubrum CBS 118892
GCA_000151425.1/GG700652.1.region002	not refseq	GCA_000151425.1	1767	169	16952	Fungi	Ascomycota	Eurotiomycetes	Onygenales	Arthrodermataceae	Trichophyton	Trichophyton rubrum	Trichophyton rubrum CBS 118892
GCA_000151425.1/GG700653.1.region001	not refseq	GCA_000151425.1	1768	169 144	21948	Fungi	Ascomycota	Eurotiomycetes	Onygenales	Arthrodermataceae	Trichophyton	Trichophyton rubrum	Trichophyton rubrum CBS 118892
GCA_000151425.1/GG700653.1.region002	not refseq	GCA_000151425.1	1769	172	5	Fungi	Ascomycota	Eurotiomycetes	Onygenales	Arthrodermataceae	Trichophyton	Trichophyton rubrum	Trichophyton rubrum CBS 118892
GCA_000151425.1/GG700654.1.region001	not refseq	GCA_000151425.1	1770	129	675	Fungi	Ascomycota	Eurotiomycetes	Onygenales	Arthrodermataceae	Trichophyton	Trichophyton rubrum	Trichophyton rubrum CBS 118892
GCA_000151425.1/GG700655.1.region001	not refseq	GCA_000151425.1	1771	172	1	Fungi	Ascomycota	Eurotiomycetes	Onygenales	Arthrodermataceae	Trichophyton	Trichophyton rubrum	Trichophyton rubrum CBS 118892
GCA_000151425.1/GG700656.1.region001	not refseq	GCA_000151425.1	1772	112	58	Fungi	Ascomycota	Eurotiomycetes	Onygenales	Arthrodermataceae	Trichophyton	Trichophyton rubrum	Trichophyton rubrum CBS 118892
GCA_000151425.1/GG700656.1.region002	not refseq	GCA_000151425.1	1773	145	6907	Fungi	Ascomycota	Eurotiomycetes	Onygenales	Arthrodermataceae	Trichophyton	Trichophyton rubrum	Trichophyton rubrum CBS 118892
GCA_000151425.1/GG700657.1.region001	not refseq	GCA_000151425.1	1774	169 144	18884	Fungi	Ascomycota	Eurotiomycetes	Onygenales	Arthrodermataceae	Trichophyton	Trichophyton rubrum	Trichophyton rubrum CBS 118892
GCA_000151425.1/GG700659.1.region001	not refseq	GCA_000151425.1	1775	144	7924	Fungi	Ascomycota	Eurotiomycetes	Onygenales	Arthrodermataceae	Trichophyton	Trichophyton rubrum	Trichophyton rubrum CBS 118892
GCA_000151425.1/GG700660.1.region001	not refseq	GCA_000151425.1	1776	144	5667	Fungi	Ascomycota	Eurotiomycetes	Onygenales	Arthrodermataceae	Trichophyton	Trichophyton rubrum	Trichophyton rubrum CBS 118892
GCA_000151425.1/GG700661.1.region001	not refseq	GCA_000151425.1	1777	169 129	18675	Fungi	Ascomycota	Eurotiomycetes	Onygenales	Arthrodermataceae	Trichophyton	Trichophyton rubrum	Trichophyton rubrum CBS 118892
GCA_000151425.1/GG700664.1.region001	not refseq	GCA_000151425.1	1778	144 172	3653	Fungi	Ascomycota	Eurotiomycetes	Onygenales	Arthrodermataceae	Trichophyton	Trichophyton rubrum	Trichophyton rubrum CBS 118892
GCA_000151425.1/GG700665.1.region001	not refseq	GCA_000151425.1	1779	144 129	4951	Fungi	Ascomycota	Eurotiomycetes	Onygenales	Arthrodermataceae	Trichophyton	Trichophyton rubrum	Trichophyton rubrum CBS 118892
GCA_000151455.1/GG698477.1.region001	not refseq	GCA_000151455.1	1780	172	1562	Fungi	Ascomycota	Eurotiomycetes	Onygenales	Arthrodermataceae	Trichophyton	Trichophyton tonsurans	Trichophyton tonsurans CBS 112818
GCA_000151455.1/GG698478.1.region001	not refseq	GCA_000151455.1	1781	144	4188	Fungi	Ascomycota	Eurotiomycetes	Onygenales	Arthrodermataceae	Trichophyton	Trichophyton tonsurans	Trichophyton tonsurans CBS 112818
GCA_000151455.1/GG698479.1.region001	not refseq	GCA_000151455.1	1782	144 169	18089	Fungi	Ascomycota	Eurotiomycetes	Onygenales	Arthrodermataceae	Trichophyton	Trichophyton tonsurans	Trichophyton tonsurans CBS 112818
GCA_000151455.1/GG698480.1.region001	not refseq	GCA_000151455.1	1783	144	3738	Fungi	Ascomycota	Eurotiomycetes	Onygenales	Arthrodermataceae	Trichophyton	Trichophyton tonsurans	Trichophyton tonsurans CBS 112818
GCA_000151455.1/GG698481.1.region001	not refseq	GCA_000151455.1	1784	169	13870	Fungi	Ascomycota	Eurotiomycetes	Onygenales	Arthrodermataceae	Trichophyton	Trichophyton tonsurans	Trichophyton tonsurans CBS 112818
GCA_000151455.1/GG698481.1.region002	not refseq	GCA_000151455.1	1785	169	15286	Fungi	Ascomycota	Eurotiomycetes	Onygenales	Arthrodermataceae	Trichophyton	Trichophyton tonsurans	Trichophyton tonsurans CBS 112818
GCA_000151455.1/GG698482.1.region001	not refseq	GCA_000151455.1	1786	169 144	21948	Fungi	Ascomycota	Eurotiomycetes	Onygenales	Arthrodermataceae	Trichophyton	Trichophyton tonsurans	Trichophyton tonsurans CBS 112818
GCA_000151455.1/GG698483.1.region001	not refseq	GCA_000151455.1	1787	144 145	6501	Fungi	Ascomycota	Eurotiomycetes	Onygenales	Arthrodermataceae	Trichophyton	Trichophyton tonsurans	Trichophyton tonsurans CBS 112818
GCA_000151455.1/GG698483.1.region002	not refseq	GCA_000151455.1	1788	144	3037	Fungi	Ascomycota	Eurotiomycetes	Onygenales	Arthrodermataceae	Trichophyton	Trichophyton tonsurans	Trichophyton tonsurans CBS 112818
GCA_000151455.1/GG698484.1.region001	not refseq	GCA_000151455.1	1789	144	5717	Fungi	Ascomycota	Eurotiomycetes	Onygenales	Arthrodermataceae	Trichophyton	Trichophyton tonsurans	Trichophyton tonsurans CBS 112818
GCA_000151455.1/GG698485.1.region001	not refseq	GCA_000151455.1	1790	144	3222	Fungi	Ascomycota	Eurotiomycetes	Onygenales	Arthrodermataceae	Trichophyton	Trichophyton tonsurans	Trichophyton tonsurans CBS 112818
GCA_000151455.1/GG698487.1.region001	not refseq	GCA_000151455.1	1791	144	3370	Fungi	Ascomycota	Eurotiomycetes	Onygenales	Arthrodermataceae	Trichophyton	Trichophyton tonsurans	Trichophyton tonsurans CBS 112818
GCA_000151455.1/GG698488.1.region001	not refseq	GCA_000151455.1	1792	171 144	3892	Fungi	Ascomycota	Eurotiomycetes	Onygenales	Arthrodermataceae	Trichophyton	Trichophyton tonsurans	Trichophyton tonsurans CBS 112818
GCA_000151455.1/GG698489.1.region001	not refseq	GCA_000151455.1	1793	144	3001	Fungi	Ascomycota	Eurotiomycetes	Onygenales	Arthrodermataceae	Trichophyton	Trichophyton tonsurans	Trichophyton tonsurans CBS 112818
GCA_000151455.1/GG698491.1.region001	not refseq	GCA_000151455.1	1794	145	1030	Fungi	Ascomycota	Eurotiomycetes	Onygenales	Arthrodermataceae	Trichophyton	Trichophyton tonsurans	Trichophyton tonsurans CBS 112818
GCA_000151455.1/GG698492.1.region001	not refseq	GCA_000151455.1	1795	172	1	Fungi	Ascomycota	Eurotiomycetes	Onygenales	Arthrodermataceae	Trichophyton	Trichophyton tonsurans	Trichophyton tonsurans CBS 112818
GCA_000151455.1/GG698496.1.region001	not refseq	GCA_000151455.1	1796	169	9748	Fungi	Ascomycota	Eurotiomycetes	Onygenales	Arthrodermataceae	Trichophyton	Trichophyton tonsurans	Trichophyton tonsurans CBS 112818
GCA_000151455.1/GG698497.1.region001	not refseq	GCA_000151455.1	1797	169 144	20591	Fungi	Ascomycota	Eurotiomycetes	Onygenales	Arthrodermataceae	Trichophyton	Trichophyton tonsurans	Trichophyton tonsurans CBS 112818
GCA_000151455.1/GG698499.1.region001	not refseq	GCA_000151455.1	1798	144	735	Fungi	Ascomycota	Eurotiomycetes	Onygenales	Arthrodermataceae	Trichophyton	Trichophyton tonsurans	Trichophyton tonsurans CBS 112818
GCA_000151455.1/GG698499.1.region002	not refseq	GCA_000151455.1	1799	169 145	17922	Fungi	Ascomycota	Eurotiomycetes	Onygenales	Arthrodermataceae	Trichophyton	Trichophyton tonsurans	Trichophyton tonsurans CBS 112818
GCA_000151455.1/GG698500.1.region001	not refseq	GCA_000151455.1	1800	144 129	5047	Fungi	Ascomycota	Eurotiomycetes	Onygenales	Arthrodermataceae	Trichophyton	Trichophyton tonsurans	Trichophyton tonsurans CBS 112818
GCA_000151455.1/GG698500.1.region002	not refseq	GCA_000151455.1	1801	172	3	Fungi	Ascomycota	Eurotiomycetes	Onygenales	Arthrodermataceae	Trichophyton	Trichophyton tonsurans	Trichophyton tonsurans CBS 112818
GCA_000151455.1/GG698501.1.region001	not refseq	GCA_000151455.1	1802	112	58	Fungi	Ascomycota	Eurotiomycetes	Onygenales	Arthrodermataceae	Trichophyton	Trichophyton tonsurans	Trichophyton tonsurans CBS 112818
GCA_000151455.1/GG698502.1.region001	not refseq	GCA_000151455.1	1803	169	14166	Fungi	Ascomycota	Eurotiomycetes	Onygenales	Arthrodermataceae	Trichophyton	Trichophyton tonsurans	Trichophyton tonsurans CBS 112818
GCA_000151455.1/GG698503.1.region001	not refseq	GCA_000151455.1	1804	144	5413	Fungi	Ascomycota	Eurotiomycetes	Onygenales	Arthrodermataceae	Trichophyton	Trichophyton tonsurans	Trichophyton tonsurans CBS 112818
GCA_000151455.1/GG698506.1.region001	not refseq	GCA_000151455.1	1805	145	2694	Fungi	Ascomycota	Eurotiomycetes	Onygenales	Arthrodermataceae	Trichophyton	Trichophyton tonsurans	Trichophyton tonsurans CBS 112818
GCA_000151455.1/GG698507.1.region001	not refseq	GCA_000151455.1	1806	169	14153	Fungi	Ascomycota	Eurotiomycetes	Onygenales	Arthrodermataceae	Trichophyton	Trichophyton tonsurans	Trichophyton tonsurans CBS 112818
GCA_000151455.1/GG698511.1.region001	not refseq	GCA_000151455.1	1807	169	9749	Fungi	Ascomycota	Eurotiomycetes	Onygenales	Arthrodermataceae	Trichophyton	Trichophyton tonsurans	Trichophyton tonsurans CBS 112818
GCA_000151455.1/GG698521.1.region001	not refseq	GCA_000151455.1	1808	169 129	17686	Fungi	Ascomycota	Eurotiomycetes	Onygenales	Arthrodermataceae	Trichophyton	Trichophyton tonsurans	Trichophyton tonsurans CBS 112818
GCA_000151455.1/GG698528.1.region001	not refseq	GCA_000151455.1	1809	144	7924	Fungi	Ascomycota	Eurotiomycetes	Onygenales	Arthrodermataceae	Trichophyton	Trichophyton tonsurans	Trichophyton tonsurans CBS 112818
GCA_000151455.1/GG698530.1.region001	not refseq	GCA_000151455.1	1810	129	675	Fungi	Ascomycota	Eurotiomycetes	Onygenales	Arthrodermataceae	Trichophyton	Trichophyton tonsurans	Trichophyton tonsurans CBS 112818
GCA_000151485.1/CM000922.1.region001	not refseq	GCA_000151485.1	1811	112	507	Fungi	Ascomycota	Saccharomycetes	Saccharomycetales	Saccharomycetaceae	Saccharomyces	Saccharomyces cerevisiae	Saccharomyces cerevisiae Sigma1278b
GCA_000151485.1/CM000928.1.region001	not refseq	GCA_000151485.1	1812	172	5	Fungi	Ascomycota	Saccharomycetes	Saccharomycetales	Saccharomycetaceae	Saccharomyces	Saccharomyces cerevisiae	Saccharomyces cerevisiae Sigma1278b
GCA_000151505.1/ACYE01000020.1.region001	not refseq	GCA_000151505.1	1813	172 169 129	17686	Fungi	Ascomycota	Eurotiomycetes	Onygenales	Arthrodermataceae	Trichophyton	Trichophyton verrucosum	Trichophyton verrucosum HKI 0517
GCA_000151505.1/ACYE01000025.1.region001	not refseq	GCA_000151505.1	1814	144 169	18089	Fungi	Ascomycota	Eurotiomycetes	Onygenales	Arthrodermataceae	Trichophyton	Trichophyton verrucosum	Trichophyton verrucosum HKI 0517
GCA_000151505.1/ACYE01000031.1.region001	not refseq	GCA_000151505.1	1815	144	2957	Fungi	Ascomycota	Eurotiomycetes	Onygenales	Arthrodermataceae	Trichophyton	Trichophyton verrucosum	Trichophyton verrucosum HKI 0517
GCA_000151505.1/ACYE01000050.1.region001	not refseq	GCA_000151505.1	1816	172	5	Fungi	Ascomycota	Eurotiomycetes	Onygenales	Arthrodermataceae	Trichophyton	Trichophyton verrucosum	Trichophyton verrucosum HKI 0517
GCA_000151505.1/ACYE01000058.1.region001	not refseq	GCA_000151505.1	1817	145	1557	Fungi	Ascomycota	Eurotiomycetes	Onygenales	Arthrodermataceae	Trichophyton	Trichophyton verrucosum	Trichophyton verrucosum HKI 0517
GCA_000151505.1/ACYE01000060.1.region001	not refseq	GCA_000151505.1	1818	169	11994	Fungi	Ascomycota	Eurotiomycetes	Onygenales	Arthrodermataceae	Trichophyton	Trichophyton verrucosum	Trichophyton verrucosum HKI 0517
GCA_000151505.1/ACYE01000062.1.region001	not refseq	GCA_000151505.1	1819	145	1030	Fungi	Ascomycota	Eurotiomycetes	Onygenales	Arthrodermataceae	Trichophyton	Trichophyton verrucosum	Trichophyton verrucosum HKI 0517
GCA_000151505.1/ACYE01000090.1.region001	not refseq	GCA_000151505.1	1820	144	3001	Fungi	Ascomycota	Eurotiomycetes	Onygenales	Arthrodermataceae	Trichophyton	Trichophyton verrucosum	Trichophyton verrucosum HKI 0517
GCA_000151505.1/ACYE01000094.1.region001	not refseq	GCA_000151505.1	1821	144	5174	Fungi	Ascomycota	Eurotiomycetes	Onygenales	Arthrodermataceae	Trichophyton	Trichophyton verrucosum	Trichophyton verrucosum HKI 0517
GCA_000151505.1/ACYE01000098.1.region001	not refseq	GCA_000151505.1	1822	129	675	Fungi	Ascomycota	Eurotiomycetes	Onygenales	Arthrodermataceae	Trichophyton	Trichophyton verrucosum	Trichophyton verrucosum HKI 0517
GCA_000151505.1/ACYE01000129.1.region001	not refseq	GCA_000151505.1	1823	169	14166	Fungi	Ascomycota	Eurotiomycetes	Onygenales	Arthrodermataceae	Trichophyton	Trichophyton verrucosum	Trichophyton verrucosum HKI 0517
GCA_000151505.1/ACYE01000140.1.region001	not refseq	GCA_000151505.1	1824	others	8	Fungi	Ascomycota	Eurotiomycetes	Onygenales	Arthrodermataceae	Trichophyton	Trichophyton verrucosum	Trichophyton verrucosum HKI 0517
GCA_000151505.1/ACYE01000166.1.region001	not refseq	GCA_000151505.1	1825	172	1562	Fungi	Ascomycota	Eurotiomycetes	Onygenales	Arthrodermataceae	Trichophyton	Trichophyton verrucosum	Trichophyton verrucosum HKI 0517
GCA_000151505.1/ACYE01000190.1.region001	not refseq	GCA_000151505.1	1826	169 144	18884	Fungi	Ascomycota	Eurotiomycetes	Onygenales	Arthrodermataceae	Trichophyton	Trichophyton verrucosum	Trichophyton verrucosum HKI 0517
GCA_000151505.1/ACYE01000215.1.region001	not refseq	GCA_000151505.1	1827	169	17928	Fungi	Ascomycota	Eurotiomycetes	Onygenales	Arthrodermataceae	Trichophyton	Trichophyton verrucosum	Trichophyton verrucosum HKI 0517
GCA_000151505.1/ACYE01000217.1.region001	not refseq	GCA_000151505.1	1828	169	15286	Fungi	Ascomycota	Eurotiomycetes	Onygenales	Arthrodermataceae	Trichophyton	Trichophyton verrucosum	Trichophyton verrucosum HKI 0517
GCA_000151505.1/ACYE01000221.1.region001	not refseq	GCA_000151505.1	1829	172	1	Fungi	Ascomycota	Eurotiomycetes	Onygenales	Arthrodermataceae	Trichophyton	Trichophyton verrucosum	Trichophyton verrucosum HKI 0517
GCA_000151505.1/ACYE01000232.1.region001	not refseq	GCA_000151505.1	1830	169	13870	Fungi	Ascomycota	Eurotiomycetes	Onygenales	Arthrodermataceae	Trichophyton	Trichophyton verrucosum	Trichophyton verrucosum HKI 0517
GCA_000151505.1/ACYE01000237.1.region001	not refseq	GCA_000151505.1	1831	144 129 145	4951	Fungi	Ascomycota	Eurotiomycetes	Onygenales	Arthrodermataceae	Trichophyton	Trichophyton verrucosum	Trichophyton verrucosum HKI 0517
GCA_000151505.1/ACYE01000253.1.region001	not refseq	GCA_000151505.1	1832	145	2694	Fungi	Ascomycota	Eurotiomycetes	Onygenales	Arthrodermataceae	Trichophyton	Trichophyton verrucosum	Trichophyton verrucosum HKI 0517
GCA_000151505.1/ACYE01000262.1.region001	not refseq	GCA_000151505.1	1833	169 145	17922	Fungi	Ascomycota	Eurotiomycetes	Onygenales	Arthrodermataceae	Trichophyton	Trichophyton verrucosum	Trichophyton verrucosum HKI 0517
GCA_000151505.1/ACYE01000266.1.region001	not refseq	GCA_000151505.1	1834	129	13	Fungi	Ascomycota	Eurotiomycetes	Onygenales	Arthrodermataceae	Trichophyton	Trichophyton verrucosum	Trichophyton verrucosum HKI 0517
GCA_000151505.1/ACYE01000287.1.region001	not refseq	GCA_000151505.1	1835	144	2723	Fungi	Ascomycota	Eurotiomycetes	Onygenales	Arthrodermataceae	Trichophyton	Trichophyton verrucosum	Trichophyton verrucosum HKI 0517
GCA_000151505.1/ACYE01000293.1.region001	not refseq	GCA_000151505.1	1836	145 144	6501	Fungi	Ascomycota	Eurotiomycetes	Onygenales	Arthrodermataceae	Trichophyton	Trichophyton verrucosum	Trichophyton verrucosum HKI 0517
GCA_000151505.1/ACYE01000307.1.region001	not refseq	GCA_000151505.1	1837	144	4	Fungi	Ascomycota	Eurotiomycetes	Onygenales	Arthrodermataceae	Trichophyton	Trichophyton verrucosum	Trichophyton verrucosum HKI 0517
GCA_000151505.1/ACYE01000311.1.region001	not refseq	GCA_000151505.1	1838	144 172	3653	Fungi	Ascomycota	Eurotiomycetes	Onygenales	Arthrodermataceae	Trichophyton	Trichophyton verrucosum	Trichophyton verrucosum HKI 0517
GCA_000151505.1/ACYE01000344.1.region001	not refseq	GCA_000151505.1	1839	144	5413	Fungi	Ascomycota	Eurotiomycetes	Onygenales	Arthrodermataceae	Trichophyton	Trichophyton verrucosum	Trichophyton verrucosum HKI 0517
GCA_000151505.1/ACYE01000348.1.region001	not refseq	GCA_000151505.1	1840	144	5667	Fungi	Ascomycota	Eurotiomycetes	Onygenales	Arthrodermataceae	Trichophyton	Trichophyton verrucosum	Trichophyton verrucosum HKI 0517
GCA_000151505.1/ACYE01000359.1.region001	not refseq	GCA_000151505.1	1841	144	3053	Fungi	Ascomycota	Eurotiomycetes	Onygenales	Arthrodermataceae	Trichophyton	Trichophyton verrucosum	Trichophyton verrucosum HKI 0517
GCA_000151505.1/ACYE01000392.1.region001	not refseq	GCA_000151505.1	1842	144	4	Fungi	Ascomycota	Eurotiomycetes	Onygenales	Arthrodermataceae	Trichophyton	Trichophyton verrucosum	Trichophyton verrucosum HKI 0517
GCA_000151505.1/ACYE01000397.1.region001	not refseq	GCA_000151505.1	1843	169	10396	Fungi	Ascomycota	Eurotiomycetes	Onygenales	Arthrodermataceae	Trichophyton	Trichophyton verrucosum	Trichophyton verrucosum HKI 0517
GCA_000151505.1/ACYE01000399.1.region001	not refseq	GCA_000151505.1	1844	169	15060	Fungi	Ascomycota	Eurotiomycetes	Onygenales	Arthrodermataceae	Trichophyton	Trichophyton verrucosum	Trichophyton verrucosum HKI 0517
GCA_000151505.1/ACYE01000417.1.region001	not refseq	GCA_000151505.1	1845	112	58	Fungi	Ascomycota	Eurotiomycetes	Onygenales	Arthrodermataceae	Trichophyton	Trichophyton verrucosum	Trichophyton verrucosum HKI 0517
GCA_000151505.1/ACYE01000452.1.region001	not refseq	GCA_000151505.1	1846	144	3037	Fungi	Ascomycota	Eurotiomycetes	Onygenales	Arthrodermataceae	Trichophyton	Trichophyton verrucosum	Trichophyton verrucosum HKI 0517
GCA_000151505.1/ACYE01000484.1.region001	not refseq	GCA_000151505.1	1847	144	3370	Fungi	Ascomycota	Eurotiomycetes	Onygenales	Arthrodermataceae	Trichophyton	Trichophyton verrucosum	Trichophyton verrucosum HKI 0517
GCA_000151525.2/ADAS02000004.1.region001	not refseq	GCA_000151525.2	1848	172	2	Fungi	Basidiomycota	Pucciniomycetes	Pucciniales	Pucciniaceae	Puccinia	Puccinia triticina	Puccinia triticina 1-1 BBBD Race 1
GCA_000151525.2/ADAS02000007.1.region001	not refseq	GCA_000151525.2	1849	172	14	Fungi	Basidiomycota	Pucciniomycetes	Pucciniales	Pucciniaceae	Puccinia	Puccinia triticina	Puccinia triticina 1-1 BBBD Race 1
GCA_000151525.2/ADAS02000033.1.region001	not refseq	GCA_000151525.2	1850	144	4	Fungi	Basidiomycota	Pucciniomycetes	Pucciniales	Pucciniaceae	Puccinia	Puccinia triticina	Puccinia triticina 1-1 BBBD Race 1
GCA_000151525.2/ADAS02000047.1.region001	not refseq	GCA_000151525.2	1851	172	16	Fungi	Basidiomycota	Pucciniomycetes	Pucciniales	Pucciniaceae	Puccinia	Puccinia triticina	Puccinia triticina 1-1 BBBD Race 1
GCA_000151525.2/ADAS02000107.1.region001	not refseq	GCA_000151525.2	1852	145	35	Fungi	Basidiomycota	Pucciniomycetes	Pucciniales	Pucciniaceae	Puccinia	Puccinia triticina	Puccinia triticina 1-1 BBBD Race 1
GCA_000151525.2/ADAS02000126.1.region001	not refseq	GCA_000151525.2	1853	172	5	Fungi	Basidiomycota	Pucciniomycetes	Pucciniales	Pucciniaceae	Puccinia	Puccinia triticina	Puccinia triticina 1-1 BBBD Race 1
GCA_000151575.2/ADFL02000187.1.region001	not refseq	GCA_000151575.2	1854	172	14	Fungi	Ascomycota	Sordariomycetes	Hypocreales	Clavicipitaceae	Epichloe	Epichloe festucae	Epichloe festucae E2368
GCA_000151575.2/ADFL02000206.1.region001	not refseq	GCA_000151575.2	1855	144	4	Fungi	Ascomycota	Sordariomycetes	Hypocreales	Clavicipitaceae	Epichloe	Epichloe festucae	Epichloe festucae E2368
GCA_000151575.2/ADFL02000264.1.region001	not refseq	GCA_000151575.2	1856	145	3022	Fungi	Ascomycota	Sordariomycetes	Hypocreales	Clavicipitaceae	Epichloe	Epichloe festucae	Epichloe festucae E2368
GCA_000151575.2/ADFL02000265.1.region001	not refseq	GCA_000151575.2	1857	169	16831	Fungi	Ascomycota	Sordariomycetes	Hypocreales	Clavicipitaceae	Epichloe	Epichloe festucae	Epichloe festucae E2368
GCA_000151575.2/ADFL02000275.1.region001	not refseq	GCA_000151575.2	1858	169	16806	Fungi	Ascomycota	Sordariomycetes	Hypocreales	Clavicipitaceae	Epichloe	Epichloe festucae	Epichloe festucae E2368
GCA_000151575.2/ADFL02000303.1.region001	not refseq	GCA_000151575.2	1859	129 169	13873	Fungi	Ascomycota	Sordariomycetes	Hypocreales	Clavicipitaceae	Epichloe	Epichloe festucae	Epichloe festucae E2368
GCA_000151575.2/ADFL02000305.1.region001	not refseq	GCA_000151575.2	1860	169 144	18737	Fungi	Ascomycota	Sordariomycetes	Hypocreales	Clavicipitaceae	Epichloe	Epichloe festucae	Epichloe festucae E2368
GCA_000151575.2/ADFL02000339.1.region001	not refseq	GCA_000151575.2	1861	144	9	Fungi	Ascomycota	Sordariomycetes	Hypocreales	Clavicipitaceae	Epichloe	Epichloe festucae	Epichloe festucae E2368
GCA_000151575.2/ADFL02000342.1.region001	not refseq	GCA_000151575.2	1862	144	4	Fungi	Ascomycota	Sordariomycetes	Hypocreales	Clavicipitaceae	Epichloe	Epichloe festucae	Epichloe festucae E2368
GCA_000151575.2/ADFL02000344.1.region001	not refseq	GCA_000151575.2	1863	169	11455	Fungi	Ascomycota	Sordariomycetes	Hypocreales	Clavicipitaceae	Epichloe	Epichloe festucae	Epichloe festucae E2368
GCA_000151575.2/ADFL02000378.1.region001	not refseq	GCA_000151575.2	1864	169	13573	Fungi	Ascomycota	Sordariomycetes	Hypocreales	Clavicipitaceae	Epichloe	Epichloe festucae	Epichloe festucae E2368
GCA_000151575.2/ADFL02000394.1.region001	not refseq	GCA_000151575.2	1865	144	4	Fungi	Ascomycota	Sordariomycetes	Hypocreales	Clavicipitaceae	Epichloe	Epichloe festucae	Epichloe festucae E2368
GCA_000151575.2/ADFL02000455.1.region001	not refseq	GCA_000151575.2	1866	144	4	Fungi	Ascomycota	Sordariomycetes	Hypocreales	Clavicipitaceae	Epichloe	Epichloe festucae	Epichloe festucae E2368
GCA_000151575.2/ADFL02000625.1.region001	not refseq	GCA_000151575.2	1867	172	1	Fungi	Ascomycota	Sordariomycetes	Hypocreales	Clavicipitaceae	Epichloe	Epichloe festucae	Epichloe festucae E2368
GCA_000151575.2/JH379046.1.region001	not refseq	GCA_000151575.2	1868	169	15273	Fungi	Ascomycota	Sordariomycetes	Hypocreales	Clavicipitaceae	Epichloe	Epichloe festucae	Epichloe festucae E2368
GCA_000151575.2/JH379046.1.region002	not refseq	GCA_000151575.2	1869	144	2905	Fungi	Ascomycota	Sordariomycetes	Hypocreales	Clavicipitaceae	Epichloe	Epichloe festucae	Epichloe festucae E2368
GCA_000151575.2/JH379049.1.region001	not refseq	GCA_000151575.2	1870	169	20403	Fungi	Ascomycota	Sordariomycetes	Hypocreales	Clavicipitaceae	Epichloe	Epichloe festucae	Epichloe festucae E2368
GCA_000151575.2/JH379051.1.region001	not refseq	GCA_000151575.2	1871	145	1324	Fungi	Ascomycota	Sordariomycetes	Hypocreales	Clavicipitaceae	Epichloe	Epichloe festucae	Epichloe festucae E2368
GCA_000151575.2/JH379062.1.region001	not refseq	GCA_000151575.2	1872	169	9890	Fungi	Ascomycota	Sordariomycetes	Hypocreales	Clavicipitaceae	Epichloe	Epichloe festucae	Epichloe festucae E2368
GCA_000151575.2/JH379062.1.region002	not refseq	GCA_000151575.2	1873	144	3263	Fungi	Ascomycota	Sordariomycetes	Hypocreales	Clavicipitaceae	Epichloe	Epichloe festucae	Epichloe festucae E2368
GCA_000151575.2/JH379066.1.region001	not refseq	GCA_000151575.2	1874	169	10910	Fungi	Ascomycota	Sordariomycetes	Hypocreales	Clavicipitaceae	Epichloe	Epichloe festucae	Epichloe festucae E2368
GCA_000151575.2/JH379068.1.region001	not refseq	GCA_000151575.2	1875	144 145	1373	Fungi	Ascomycota	Sordariomycetes	Hypocreales	Clavicipitaceae	Epichloe	Epichloe festucae	Epichloe festucae E2368
GCA_000151575.2/JH379070.1.region001	not refseq	GCA_000151575.2	1876	145	1276	Fungi	Ascomycota	Sordariomycetes	Hypocreales	Clavicipitaceae	Epichloe	Epichloe festucae	Epichloe festucae E2368
GCA_000151575.2/JH379074.1.region001	not refseq	GCA_000151575.2	1877	169 144	24310	Fungi	Ascomycota	Sordariomycetes	Hypocreales	Clavicipitaceae	Epichloe	Epichloe festucae	Epichloe festucae E2368
GCA_000151575.2/JH379077.1.region001	not refseq	GCA_000151575.2	1878	172	5	Fungi	Ascomycota	Sordariomycetes	Hypocreales	Clavicipitaceae	Epichloe	Epichloe festucae	Epichloe festucae E2368
GCA_000151575.2/JH379085.1.region001	not refseq	GCA_000151575.2	1879	172	2	Fungi	Ascomycota	Sordariomycetes	Hypocreales	Clavicipitaceae	Epichloe	Epichloe festucae	Epichloe festucae E2368
GCA_000151575.2/JH379085.1.region002	not refseq	GCA_000151575.2	1880	169 144	26018	Fungi	Ascomycota	Sordariomycetes	Hypocreales	Clavicipitaceae	Epichloe	Epichloe festucae	Epichloe festucae E2368
GCA_000151575.2/JH379089.1.region001	not refseq	GCA_000151575.2	1881	145	1096	Fungi	Ascomycota	Sordariomycetes	Hypocreales	Clavicipitaceae	Epichloe	Epichloe festucae	Epichloe festucae E2368
GCA_000151575.2/JH379094.1.region001	not refseq	GCA_000151575.2	1882	others	9	Fungi	Ascomycota	Sordariomycetes	Hypocreales	Clavicipitaceae	Epichloe	Epichloe festucae	Epichloe festucae E2368
GCA_000151575.2/JH379103.1.region001	not refseq	GCA_000151575.2	1883	172	16	Fungi	Ascomycota	Sordariomycetes	Hypocreales	Clavicipitaceae	Epichloe	Epichloe festucae	Epichloe festucae E2368
GCA_000151575.2/JH379111.1.region001	not refseq	GCA_000151575.2	1884	145	3442	Fungi	Ascomycota	Sordariomycetes	Hypocreales	Clavicipitaceae	Epichloe	Epichloe festucae	Epichloe festucae E2368
GCA_000151575.2/JH379113.1.region001	not refseq	GCA_000151575.2	1885	169 129	16674	Fungi	Ascomycota	Sordariomycetes	Hypocreales	Clavicipitaceae	Epichloe	Epichloe festucae	Epichloe festucae E2368
GCA_000151575.2/JH379132.1.region001	not refseq	GCA_000151575.2	1886	145	11	Fungi	Ascomycota	Sordariomycetes	Hypocreales	Clavicipitaceae	Epichloe	Epichloe festucae	Epichloe festucae E2368
GCA_000151575.2/JH379142.1.region001	not refseq	GCA_000151575.2	1887	145	9	Fungi	Ascomycota	Sordariomycetes	Hypocreales	Clavicipitaceae	Epichloe	Epichloe festucae	Epichloe festucae E2368
GCA_000151595.1/GG749409.1.region001	not refseq	GCA_000151595.1	1888	144	2595	Fungi	Ascomycota	Eurotiomycetes	Onygenales	Ajellomycetaceae	Blastomyces	Blastomyces dermatitidis	Blastomyces dermatitidis ATCC 18188
GCA_000151595.1/GG749409.1.region002	not refseq	GCA_000151595.1	1889	144	6684	Fungi	Ascomycota	Eurotiomycetes	Onygenales	Ajellomycetaceae	Blastomyces	Blastomyces dermatitidis	Blastomyces dermatitidis ATCC 18188
GCA_000151595.1/GG749416.1.region001	not refseq	GCA_000151595.1	1890	172	2	Fungi	Ascomycota	Eurotiomycetes	Onygenales	Ajellomycetaceae	Blastomyces	Blastomyces dermatitidis	Blastomyces dermatitidis ATCC 18188
GCA_000151595.1/GG749418.1.region001	not refseq	GCA_000151595.1	1891	169	17392	Fungi	Ascomycota	Eurotiomycetes	Onygenales	Ajellomycetaceae	Blastomyces	Blastomyces dermatitidis	Blastomyces dermatitidis ATCC 18188
GCA_000151595.1/GG749423.1.region001	not refseq	GCA_000151595.1	1892	145	10	Fungi	Ascomycota	Eurotiomycetes	Onygenales	Ajellomycetaceae	Blastomyces	Blastomyces dermatitidis	Blastomyces dermatitidis ATCC 18188
GCA_000151595.1/GG749423.1.region002	not refseq	GCA_000151595.1	1893	112	58	Fungi	Ascomycota	Eurotiomycetes	Onygenales	Ajellomycetaceae	Blastomyces	Blastomyces dermatitidis	Blastomyces dermatitidis ATCC 18188
GCA_000151595.1/GG749423.1.region003	not refseq	GCA_000151595.1	1894	129	13	Fungi	Ascomycota	Eurotiomycetes	Onygenales	Ajellomycetaceae	Blastomyces	Blastomyces dermatitidis	Blastomyces dermatitidis ATCC 18188
GCA_000151595.1/GG749425.1.region001	not refseq	GCA_000151595.1	1895	144 129	814	Fungi	Ascomycota	Eurotiomycetes	Onygenales	Ajellomycetaceae	Blastomyces	Blastomyces dermatitidis	Blastomyces dermatitidis ATCC 18188
GCA_000151595.1/GG749429.1.region001	not refseq	GCA_000151595.1	1896	144	1449	Fungi	Ascomycota	Eurotiomycetes	Onygenales	Ajellomycetaceae	Blastomyces	Blastomyces dermatitidis	Blastomyces dermatitidis ATCC 18188
GCA_000151595.1/GG749431.1.region001	not refseq	GCA_000151595.1	1897	145 129	757	Fungi	Ascomycota	Eurotiomycetes	Onygenales	Ajellomycetaceae	Blastomyces	Blastomyces dermatitidis	Blastomyces dermatitidis ATCC 18188
GCA_000151595.1/GG749442.1.region001	not refseq	GCA_000151595.1	1898	172	14	Fungi	Ascomycota	Eurotiomycetes	Onygenales	Ajellomycetaceae	Blastomyces	Blastomyces dermatitidis	Blastomyces dermatitidis ATCC 18188
GCA_000151595.1/GG749470.1.region001	not refseq	GCA_000151595.1	1899	145	2743	Fungi	Ascomycota	Eurotiomycetes	Onygenales	Ajellomycetaceae	Blastomyces	Blastomyces dermatitidis	Blastomyces dermatitidis ATCC 18188
GCA_000151595.1/GG749478.1.region001	not refseq	GCA_000151595.1	1900	145	4622	Fungi	Ascomycota	Eurotiomycetes	Onygenales	Ajellomycetaceae	Blastomyces	Blastomyces dermatitidis	Blastomyces dermatitidis ATCC 18188
GCA_000151595.1/GG749564.1.region001	not refseq	GCA_000151595.1	1901	172	5	Fungi	Ascomycota	Eurotiomycetes	Onygenales	Ajellomycetaceae	Blastomyces	Blastomyces dermatitidis	Blastomyces dermatitidis ATCC 18188
GCA_000151595.1/GG749748.1.region001	not refseq	GCA_000151595.1	1902	145	2861	Fungi	Ascomycota	Eurotiomycetes	Onygenales	Ajellomycetaceae	Blastomyces	Blastomyces dermatitidis	Blastomyces dermatitidis ATCC 18188
GCA_000151645.1/FN430009.1.region001	not refseq	GCA_000151645.1	1903	172	5	Fungi	Ascomycota	Pezizomycetes	Pezizales	Tuberaceae	Tuber	Tuber melanosporum	Tuber melanosporum Mel28
GCA_000151645.1/FN430022.1.region001	not refseq	GCA_000151645.1	1904	144	6739	Fungi	Ascomycota	Pezizomycetes	Pezizales	Tuberaceae	Tuber	Tuber melanosporum	Tuber melanosporum Mel28
GCA_000151645.1/FN430065.1.region001	not refseq	GCA_000151645.1	1905	169 145	13897	Fungi	Ascomycota	Pezizomycetes	Pezizales	Tuberaceae	Tuber	Tuber melanosporum	Tuber melanosporum Mel28
GCA_000151645.1/FN430335.1.region001	not refseq	GCA_000151645.1	1906	145	1249	Fungi	Ascomycota	Pezizomycetes	Pezizales	Tuberaceae	Tuber	Tuber melanosporum	Tuber melanosporum Mel28
GCA_000151645.1/FN430351.1.region001	not refseq	GCA_000151645.1	1907	145	35	Fungi	Ascomycota	Pezizomycetes	Pezizales	Tuberaceae	Tuber	Tuber melanosporum	Tuber melanosporum Mel28
GCA_000151645.1/FN430362.1.region001	not refseq	GCA_000151645.1	1908	172	2	Fungi	Ascomycota	Pezizomycetes	Pezizales	Tuberaceae	Tuber	Tuber melanosporum	Tuber melanosporum Mel28
GCA_000151645.1/FN430368.1.region001	not refseq	GCA_000151645.1	1909	169	10396	Fungi	Ascomycota	Pezizomycetes	Pezizales	Tuberaceae	Tuber	Tuber melanosporum	Tuber melanosporum Mel28
GCA_000151645.1/FN430373.1.region001	not refseq	GCA_000151645.1	1910	172	14	Fungi	Ascomycota	Pezizomycetes	Pezizales	Tuberaceae	Tuber	Tuber melanosporum	Tuber melanosporum Mel28
GCA_000166005.1/GL531779.1.region001	not refseq	GCA_000166005.1	1911	144	9	Fungi	Ascomycota	Dothideomycetes	Pleosporales	Pleosporaceae	Pyrenophora	Pyrenophora teres	Pyrenophora teres f. teres 0-1
GCA_000166005.1/GL532341.1.region001	not refseq	GCA_000166005.1	1912	145	4	Fungi	Ascomycota	Dothideomycetes	Pleosporales	Pleosporaceae	Pyrenophora	Pyrenophora teres	Pyrenophora teres f. teres 0-1
GCA_000166005.1/GL532685.1.region001	not refseq	GCA_000166005.1	1913	169	10532	Fungi	Ascomycota	Dothideomycetes	Pleosporales	Pleosporaceae	Pyrenophora	Pyrenophora teres	Pyrenophora teres f. teres 0-1
GCA_000166005.1/GL532890.1.region001	not refseq	GCA_000166005.1	1914	145	1347	Fungi	Ascomycota	Dothideomycetes	Pleosporales	Pleosporaceae	Pyrenophora	Pyrenophora teres	Pyrenophora teres f. teres 0-1
GCA_000166005.1/GL532951.1.region001	not refseq	GCA_000166005.1	1915	169	11394	Fungi	Ascomycota	Dothideomycetes	Pleosporales	Pleosporaceae	Pyrenophora	Pyrenophora teres	Pyrenophora teres f. teres 0-1
GCA_000166005.1/GL533075.1.region001	not refseq	GCA_000166005.1	1916	169	7446	Fungi	Ascomycota	Dothideomycetes	Pleosporales	Pleosporaceae	Pyrenophora	Pyrenophora teres	Pyrenophora teres f. teres 0-1
GCA_000166005.1/GL533247.1.region001	not refseq	GCA_000166005.1	1917	144	4	Fungi	Ascomycota	Dothideomycetes	Pleosporales	Pleosporaceae	Pyrenophora	Pyrenophora teres	Pyrenophora teres f. teres 0-1
GCA_000166005.1/GL533333.1.region001	not refseq	GCA_000166005.1	1918	169 144	24053	Fungi	Ascomycota	Dothideomycetes	Pleosporales	Pleosporaceae	Pyrenophora	Pyrenophora teres	Pyrenophora teres f. teres 0-1
GCA_000166005.1/GL533496.1.region001	not refseq	GCA_000166005.1	1919	172	2	Fungi	Ascomycota	Dothideomycetes	Pleosporales	Pleosporaceae	Pyrenophora	Pyrenophora teres	Pyrenophora teres f. teres 0-1
GCA_000166005.1/GL533586.1.region001	not refseq	GCA_000166005.1	1920	others	6	Fungi	Ascomycota	Dothideomycetes	Pleosporales	Pleosporaceae	Pyrenophora	Pyrenophora teres	Pyrenophora teres f. teres 0-1
GCA_000166005.1/GL533652.1.region001	not refseq	GCA_000166005.1	1921	144 169	17718	Fungi	Ascomycota	Dothideomycetes	Pleosporales	Pleosporaceae	Pyrenophora	Pyrenophora teres	Pyrenophora teres f. teres 0-1
GCA_000166005.1/GL533709.1.region001	not refseq	GCA_000166005.1	1922	172	2	Fungi	Ascomycota	Dothideomycetes	Pleosporales	Pleosporaceae	Pyrenophora	Pyrenophora teres	Pyrenophora teres f. teres 0-1
GCA_000166005.1/GL533912.1.region001	not refseq	GCA_000166005.1	1923	145	2852	Fungi	Ascomycota	Dothideomycetes	Pleosporales	Pleosporaceae	Pyrenophora	Pyrenophora teres	Pyrenophora teres f. teres 0-1
GCA_000166005.1/GL534008.1.region001	not refseq	GCA_000166005.1	1924	172	2	Fungi	Ascomycota	Dothideomycetes	Pleosporales	Pleosporaceae	Pyrenophora	Pyrenophora teres	Pyrenophora teres f. teres 0-1
GCA_000166005.1/GL534020.1.region001	not refseq	GCA_000166005.1	1925	145	11	Fungi	Ascomycota	Dothideomycetes	Pleosporales	Pleosporaceae	Pyrenophora	Pyrenophora teres	Pyrenophora teres f. teres 0-1
GCA_000166005.1/GL534021.1.region001	not refseq	GCA_000166005.1	1926	145	10	Fungi	Ascomycota	Dothideomycetes	Pleosporales	Pleosporaceae	Pyrenophora	Pyrenophora teres	Pyrenophora teres f. teres 0-1
GCA_000166005.1/GL534056.1.region001	not refseq	GCA_000166005.1	1927	169	9748	Fungi	Ascomycota	Dothideomycetes	Pleosporales	Pleosporaceae	Pyrenophora	Pyrenophora teres	Pyrenophora teres f. teres 0-1
GCA_000166005.1/GL534083.1.region001	not refseq	GCA_000166005.1	1928	169 144	25446	Fungi	Ascomycota	Dothideomycetes	Pleosporales	Pleosporaceae	Pyrenophora	Pyrenophora teres	Pyrenophora teres f. teres 0-1
GCA_000166005.1/GL534126.1.region001	not refseq	GCA_000166005.1	1929	144	687	Fungi	Ascomycota	Dothideomycetes	Pleosporales	Pleosporaceae	Pyrenophora	Pyrenophora teres	Pyrenophora teres f. teres 0-1
GCA_000166005.1/GL534142.1.region001	not refseq	GCA_000166005.1	1930	172	1550	Fungi	Ascomycota	Dothideomycetes	Pleosporales	Pleosporaceae	Pyrenophora	Pyrenophora teres	Pyrenophora teres f. teres 0-1
GCA_000166005.1/GL534171.1.region001	not refseq	GCA_000166005.1	1931	145	4	Fungi	Ascomycota	Dothideomycetes	Pleosporales	Pleosporaceae	Pyrenophora	Pyrenophora teres	Pyrenophora teres f. teres 0-1
GCA_000166005.1/GL534172.1.region001	not refseq	GCA_000166005.1	1932	144	687	Fungi	Ascomycota	Dothideomycetes	Pleosporales	Pleosporaceae	Pyrenophora	Pyrenophora teres	Pyrenophora teres f. teres 0-1
GCA_000166005.1/GL534189.1.region001	not refseq	GCA_000166005.1	1933	169	17041	Fungi	Ascomycota	Dothideomycetes	Pleosporales	Pleosporaceae	Pyrenophora	Pyrenophora teres	Pyrenophora teres f. teres 0-1
GCA_000166005.1/GL534309.1.region001	not refseq	GCA_000166005.1	1934	144	4	Fungi	Ascomycota	Dothideomycetes	Pleosporales	Pleosporaceae	Pyrenophora	Pyrenophora teres	Pyrenophora teres f. teres 0-1
GCA_000166005.1/GL534374.1.region001	not refseq	GCA_000166005.1	1935	169	22836	Fungi	Ascomycota	Dothideomycetes	Pleosporales	Pleosporaceae	Pyrenophora	Pyrenophora teres	Pyrenophora teres f. teres 0-1
GCA_000166005.1/GL534420.1.region001	not refseq	GCA_000166005.1	1936	144	8567	Fungi	Ascomycota	Dothideomycetes	Pleosporales	Pleosporaceae	Pyrenophora	Pyrenophora teres	Pyrenophora teres f. teres 0-1
GCA_000166005.1/GL534459.1.region001	not refseq	GCA_000166005.1	1937	144	2281	Fungi	Ascomycota	Dothideomycetes	Pleosporales	Pleosporaceae	Pyrenophora	Pyrenophora teres	Pyrenophora teres f. teres 0-1
GCA_000166005.1/GL534744.1.region001	not refseq	GCA_000166005.1	1938	144	4	Fungi	Ascomycota	Dothideomycetes	Pleosporales	Pleosporaceae	Pyrenophora	Pyrenophora teres	Pyrenophora teres f. teres 0-1
GCA_000166005.1/GL534768.1.region001	not refseq	GCA_000166005.1	1939	169	23480	Fungi	Ascomycota	Dothideomycetes	Pleosporales	Pleosporaceae	Pyrenophora	Pyrenophora teres	Pyrenophora teres f. teres 0-1
GCA_000166005.1/GL534782.1.region001	not refseq	GCA_000166005.1	1940	145	9	Fungi	Ascomycota	Dothideomycetes	Pleosporales	Pleosporaceae	Pyrenophora	Pyrenophora teres	Pyrenophora teres f. teres 0-1
GCA_000166005.1/GL534849.1.region001	not refseq	GCA_000166005.1	1941	169	16241	Fungi	Ascomycota	Dothideomycetes	Pleosporales	Pleosporaceae	Pyrenophora	Pyrenophora teres	Pyrenophora teres f. teres 0-1
GCA_000166005.1/GL535066.1.region001	not refseq	GCA_000166005.1	1942	144	4	Fungi	Ascomycota	Dothideomycetes	Pleosporales	Pleosporaceae	Pyrenophora	Pyrenophora teres	Pyrenophora teres f. teres 0-1
GCA_000166005.1/GL535307.1.region001	not refseq	GCA_000166005.1	1943	129	683	Fungi	Ascomycota	Dothideomycetes	Pleosporales	Pleosporaceae	Pyrenophora	Pyrenophora teres	Pyrenophora teres f. teres 0-1
GCA_000166005.1/GL535321.1.region001	not refseq	GCA_000166005.1	1944	144	4	Fungi	Ascomycota	Dothideomycetes	Pleosporales	Pleosporaceae	Pyrenophora	Pyrenophora teres	Pyrenophora teres f. teres 0-1
GCA_000166005.1/GL535354.1.region001	not refseq	GCA_000166005.1	1945	144	4690	Fungi	Ascomycota	Dothideomycetes	Pleosporales	Pleosporaceae	Pyrenophora	Pyrenophora teres	Pyrenophora teres f. teres 0-1
GCA_000166005.1/GL535377.1.region001	not refseq	GCA_000166005.1	1946	144	4766	Fungi	Ascomycota	Dothideomycetes	Pleosporales	Pleosporaceae	Pyrenophora	Pyrenophora teres	Pyrenophora teres f. teres 0-1
GCA_000166005.1/GL535380.1.region001	not refseq	GCA_000166005.1	1947	169 144	15824	Fungi	Ascomycota	Dothideomycetes	Pleosporales	Pleosporaceae	Pyrenophora	Pyrenophora teres	Pyrenophora teres f. teres 0-1
GCA_000166005.1/GL535468.1.region001	not refseq	GCA_000166005.1	1948	144	4	Fungi	Ascomycota	Dothideomycetes	Pleosporales	Pleosporaceae	Pyrenophora	Pyrenophora teres	Pyrenophora teres f. teres 0-1
GCA_000166005.1/GL535578.1.region001	not refseq	GCA_000166005.1	1949	169	22043	Fungi	Ascomycota	Dothideomycetes	Pleosporales	Pleosporaceae	Pyrenophora	Pyrenophora teres	Pyrenophora teres f. teres 0-1
GCA_000166005.1/GL535588.1.region001	not refseq	GCA_000166005.1	1950	145	2389	Fungi	Ascomycota	Dothideomycetes	Pleosporales	Pleosporaceae	Pyrenophora	Pyrenophora teres	Pyrenophora teres f. teres 0-1
GCA_000166005.1/GL535751.1.region001	not refseq	GCA_000166005.1	1951	172	5	Fungi	Ascomycota	Dothideomycetes	Pleosporales	Pleosporaceae	Pyrenophora	Pyrenophora teres	Pyrenophora teres f. teres 0-1
GCA_000166005.1/GL535771.1.region001	not refseq	GCA_000166005.1	1952	144	4	Fungi	Ascomycota	Dothideomycetes	Pleosporales	Pleosporaceae	Pyrenophora	Pyrenophora teres	Pyrenophora teres f. teres 0-1
GCA_000166005.1/GL536060.1.region001	not refseq	GCA_000166005.1	1953	144	4	Fungi	Ascomycota	Dothideomycetes	Pleosporales	Pleosporaceae	Pyrenophora	Pyrenophora teres	Pyrenophora teres f. teres 0-1
GCA_000166005.1/GL536093.1.region001	not refseq	GCA_000166005.1	1954	144	4	Fungi	Ascomycota	Dothideomycetes	Pleosporales	Pleosporaceae	Pyrenophora	Pyrenophora teres	Pyrenophora teres f. teres 0-1
GCA_000166005.1/GL536293.1.region001	not refseq	GCA_000166005.1	1955	172	1	Fungi	Ascomycota	Dothideomycetes	Pleosporales	Pleosporaceae	Pyrenophora	Pyrenophora teres	Pyrenophora teres f. teres 0-1
GCA_000166005.1/GL536308.1.region001	not refseq	GCA_000166005.1	1956	169	14136	Fungi	Ascomycota	Dothideomycetes	Pleosporales	Pleosporaceae	Pyrenophora	Pyrenophora teres	Pyrenophora teres f. teres 0-1
GCA_000166005.1/GL536435.1.region001	not refseq	GCA_000166005.1	1957	169 144	22296	Fungi	Ascomycota	Dothideomycetes	Pleosporales	Pleosporaceae	Pyrenophora	Pyrenophora teres	Pyrenophora teres f. teres 0-1
GCA_000166005.1/GL536547.1.region001	not refseq	GCA_000166005.1	1958	144	4	Fungi	Ascomycota	Dothideomycetes	Pleosporales	Pleosporaceae	Pyrenophora	Pyrenophora teres	Pyrenophora teres f. teres 0-1
GCA_000166005.1/GL536933.1.region001	not refseq	GCA_000166005.1	1959	144	4	Fungi	Ascomycota	Dothideomycetes	Pleosporales	Pleosporaceae	Pyrenophora	Pyrenophora teres	Pyrenophora teres f. teres 0-1
GCA_000166005.1/GL536976.1.region001	not refseq	GCA_000166005.1	1960	169 144	23476	Fungi	Ascomycota	Dothideomycetes	Pleosporales	Pleosporaceae	Pyrenophora	Pyrenophora teres	Pyrenophora teres f. teres 0-1
GCA_000166005.1/GL537083.1.region001	not refseq	GCA_000166005.1	1961	169	15246	Fungi	Ascomycota	Dothideomycetes	Pleosporales	Pleosporaceae	Pyrenophora	Pyrenophora teres	Pyrenophora teres f. teres 0-1
GCA_000166005.1/GL537327.1.region001	not refseq	GCA_000166005.1	1962	144	8715	Fungi	Ascomycota	Dothideomycetes	Pleosporales	Pleosporaceae	Pyrenophora	Pyrenophora teres	Pyrenophora teres f. teres 0-1
[truncated: 291,964+ more rows]

## Sheet: 已知GCF的BGCs
		GENOME	BGC	chemCLASS	GCF	Group
[truncated: 75,545 more rows]

[truncated: 1 more sheets: refseq的分布信息]
