# Supplementary material for: Global Analysis of Natural Products Biosynthetic Diversity Encoded in Fungal Genomes
Source: J Fungi (Basel). 2024 Sep 13;10(9):653. doi: 10.3390/jof10090653 (PMC11433233; doi:10.3390/jof10090653)
Supplement: Supplementary file 1 [file jof-10-00653-s001.zip › Table S3 The GCF count of each genus.xlsx]

## Sheet: Genus
Genus	GCF count	Genome count
Aspergillus	4130	919
Fusarium	2371	1180
Penicillium	1584	291
Colletotrichum	1343	170
Xylaria	1079	37
Others	925	54
Diaporthe	917	29
Talaromyces	892	70
Hypoxylon	725	27
Calonectria	675	69
Pyricularia	619	335
Trichoderma	594	89
Nemania	419	8
Monosporascus	318	10
Aureobasidium	306	150
Alternaria	302	152
Botryosphaeria	285	138
Macrophomina	268	27
Clonostachys	261	12
Metarhizium	257	20
Cercospora	253	26
Pseudogymnoascus	247	28
Parastagonospora	235	189
Corynespora	231	54
Epichloe	227	39
Hymenoscyphus	226	15
Cryphonectria	226	110
Beauveria	222	30
Neofusicoccum	221	27
Bipolaris	218	18
Pestalotiopsis	216	9
Eutypa	215	41
Annulohypoxylon	215	9
Ophiocordyceps	208	15
Daldinia	205	15
Botrytis	200	57
Cordyceps	199	14
Tolypocladium	196	15
Apiospora	195	4
Pseudocercospora	194	10
Pyrenophora	191	45
Cladosporium	191	21
Stachybotrys	191	7
Valsa	187	6
Hirsutella	186	5
Arthrinium	183	3
Chaetomium	180	13
Lasiodiplodia	180	19
Lachnellula	178	7
Verticillium	168	61
Neonectria	168	13
Neopestalotiopsis	168	6
Xanthoria	167	5
Exophiala	165	38
Cytospora	164	5
Claviceps	163	101
Xylographa	160	8
fungal	151	7
Mycena	148	9
Hypomontagnella	146	5
Curvularia	145	10
Paecilomyces	142	8
Venturia	136	105
Paramyrothecium	136	3
Rosellinia	134	6
Biscogniauxia	134	5
Zymoseptoria	133	54
Cladonia	130	6
Ramularia	128	5
Ilyonectria	128	5
Kretzschmaria	128	3
Trichophyton	127	64
Periconia	125	2
Hyaloscypha	122	5
Coniochaeta	121	13
Lecanicillium	121	8
Sarocladium	119	5
Neurospora	118	176
Albifimbria	118	3
Raffaelea	116	8
Xylariales	116	2
Diplodia	115	16
Pezicula	113	3
Hypomyces	112	2
Suillus	110	27
Ascochyta	110	20
Monilinia	109	14
Chrysoporthe	108	6
Teratosphaeria	105	13
Cadophora	104	4
Xylariomycetidae	104	2
Plenodomus	102	4
Sporothrix	101	32
Madurella	101	5
Pleurotus	99	26
Dactylonectria	99	6
Zasmidium	99	3
Acremonium	98	4
Magnaporthe	94	5
Nigrospora	94	2
Rutstroemia	93	4
Juglanconis	93	4
Thozetella	93	1
Truncatella	92	2
Scedosporium	91	6
Pyrenula	91	2
Exserohilum	90	3
Umbilicaria	90	8
Letrouitia	90	3
Trichothecium	89	6
Jackrogersella	89	2
Ophiognomonia	88	2
Astrocystis	87	1
Botryotinia	86	4
Byssochlamys	84	3
Whalleya	82	1
Caloplaca	82	3
Trametes	81	16
Epicoccum	81	6
Mycosphaerella	80	4
Elsinoe	80	21
Phialocephala	80	4
Grosmannia	79	7
Sclerotinia	79	6
Sphaerulina	79	4
Gymnopus	79	3
Ganoderma	78	16
Chalara	78	2
Leptosphaeria	76	7
Purpureocillium	76	9
Cladobotryum	76	1
Seirophora	76	3
Didymella	75	15
Xylogone	75	1
Armillaria	74	9
Nectria	74	2
Eurotiomycetes	73	5
Thelonectria	73	3
Pyrenochaeta	72	3
Phialophora	72	28
Simplicillium	72	3
Leptodontidium	70	2
Pseudopyrenochaeta	69	3
Glarea	68	2
Gaeumannomyces	67	3
Pochonia	67	2
Lasallia	67	6
Chaetothyriales	67	5
Wardomyces	67	3
Coccidioides	66	18
Stenocarpella	66	1
Clarireedia	65	10
Stemphylium	65	6
Phaeosphaeria	65	3
Teloschistes	65	2
Cladophialophora	64	8
Endocarpon	64	3
Microdochium	64	2
Thelotrema	64	1
Mollisia	63	1
Parmelia	63	1
Memnoniella	62	1
Ramalina	62	2
Helotiales	62	2
Cudoniella	62	1
Physcia	62	1
Zalaria	62	2
Podospora	60	6
Alectoria	60	2
Viridothelium	60	1
Westerdykella	60	2
Poronia	60	1
Coleophoma	59	2
Calcarisporium	59	1
Lobaria	59	1
Oidiodendron	58	1
Didymobotryum	58	1
Lindgomyces	58	1
Zopfia	58	1
Boeremia	58	3
Microsporum	57	2
Phoma	57	3
Akanthomyces	57	3
Astrothelium	57	2
Heterodermia	57	1
Blastomyces	56	29
Paraphaeosphaeria	56	3
Letharia	56	2
Gliomastix	55	1
Pseudopestalotiopsis	55	1
Rhexocercosporidium	55	1
Immersiporthe	55	2
Bisporella	55	1
Camillea	55	1
Termitomyces	54	27
Dryadomyces	54	4
Paraphoma	54	3
Monascus	54	14
Byssothecium	54	1
Aaosphaeria	54	2
Melanomma	54	1
Cylindrodendrum	54	1
Lophiotrema	53	1
Emericellopsis	53	2
Phanerochaete	52	3
Phyllosticta	52	24
Gyalolechia	52	2
Rostrohypoxylon	52	1
Rugonectria	52	1
Usnochroma	52	1
Erysiphe	51	7
Coniella	51	2
Magnaporthiopsis	50	3
Dothistroma	50	20
Pseudomassariella	50	1
Pseudonectria	50	4
Cantharellus	50	5
Lentithecium	50	1
Stagonosporopsis	49	4
Rhizopogon	49	32
Stromatinia	49	2
Magnaporthales	49	1
Thyridium	49	1
Celoporthe	49	1
Leotiomycetes	49	1
Mycoblastus	49	1
Evernia	48	1
Hymenopellis	48	3
Agrocybe	48	4
Antrodia	48	6
Phialemoniopsis	48	1
Stictis	48	1
Schizophyllum	47	34
Serpula	47	5
Reticulascus	47	2
Endocalyx	47	1
Pholiota	47	4
Fulvia	46	2
Amanita	46	17
Fonsecaea	46	8
Samsoniella	46	1
Laetiporus	46	5
Corinectria	46	2
Aplosporella	46	2
Bathelium	46	1
Icmadophila	46	1
Psilocybe	45	10
Venustampulla	45	1
Didymosphaeria	45	1
Dothiorella	45	2
Imshaugia	45	1
Preussia	44	2
Rusavskia	44	1
Cylindrocarpon	44	1
Halenospora	44	1
Eutypella	44	1
Rhizopus	43	87
Clohesyomyces	43	1
Pseudevernia	43	3
Laburnicola	43	2
Paracamarosporium	43	1
Moniliophthora	42	3
Auricularia	42	5
Ophiostoma	42	10
Fomitopsis	42	4
Graphilbum	42	4
Stagonospora	42	1
Lachnum	42	1
Ophiobolus	42	1
Niebla	42	1
Mycocentrospora	42	2
Varicellaria	42	1
Trapelia	42	1
Xanthomendoza	42	1
Neoscytalidium	42	1
uncultured	42	14
Hortaea	41	17
Sphaerobolus	41	1
Escovopsis	41	7
Lentinula	41	9
Linnemannia	41	14
Glonium	41	1
Trematosphaeria	41	1
Trypethelium	41	1
Flavoplaca	41	1
Nannizzia	40	1
Lecanosticta	40	2
Scytalidium	40	2
Diplocarpon	40	4
Helicocarpus	40	1
Dendrothele	40	1
Lophiostoma	40	1
Lepista	40	3
Acephala	40	1
Melanodothis	40	2
Paraconiothyrium	40	2
Mortierella	39	30
Rasamsonia	39	1
Mycosphaerelloides	39	1
Bimuria	39	1
Pseudovirgaria	39	1
Arthroderma	39	1
Marasmius	39	2
Tephrocybe	39	6
Diatrype	39	1
Galerina	38	3
Phlebopus	38	3
Albophoma	38	1
Racodium	38	1
Rhizoctonia	37	33
Falciphora	37	1
Torrubiella	37	1
Ophidiomyces	37	83
Neocamarosporium	37	1
Rhynchosporium	37	3
Histoplasma	36	12
Drepanopeziza	36	5
Heterobasidion	36	18
Rhinocladiella	36	4
Amauroascus	36	2
Polytolypa	36	1
Microcyclospora	36	2
Hymenotorrendiella	36	1
Amniculicola	36	1
Strobilurus	36	4
Ustilago	35	74
Leptographium	35	2
Beverwykella	35	1
Xylona	35	2
Boletus	35	11
Karstenula	35	1
Delitschia	35	1
Xenoacremonium	35	1
Tetrapyrgos	35	1
Usnea	35	1
Podaxis	35	10
Sporisorium	34	13
Paxillus	34	3
Penicilliopsis	34	1
Gymnopilus	34	3
Rhodofomes	34	2
Mytilinidion	34	1
Massariosphaeria	34	1
Geosmithia	34	4
Mucidula	34	1
Phaeophleospora	34	1
Niorma	34	1
Leucoagaricus	33	4
Hypocrella	33	1
Tilletia	33	30
Hypsizygus	33	5
Tricholoma	33	11
Lepidopterella	33	1
Polyplosphaeria	33	1
Dendryphion	33	1
Peltigera	33	1
Mariannaea	33	1
Stereum	32	1
Dactylellina	32	2
Rhytidhysteron	32	1
Furcasterigmium	32	1
Chlorociboria	32	1
Nakataea	32	1
Hyphodiscus	32	2
Ceratobasidium	32	13
Massarina	32	1
Stylonectria	32	1
Amylocarpus	32	1
Cyanodermella	32	1
Candida	31	285
Coniophora	31	1
Helminthosporium	31	2
Nigrograna	31	1
Peniophora	31	2
Lyophyllum	31	4
Irpex	31	3
Crucibulum	31	1
Bacidia	31	1
Hygrophoropsis	31	1
Sticta	31	1
Loxospora	31	1
Diploschistes	31	1
Variospora	31	1
Coprinopsis	30	5
Cyphellophora	30	5
Basidiobolus	30	3
Tulasnella	30	16
Chrysosporium	30	2
Aquanectria	30	1
Amphirosellinia	30	1
Dissoconium	30	1
Dothidotthia	30	1
Myriangium	30	1
Cyathus	30	1
Roussoella	30	1
Entonaema	30	1
Postia	29	3
Punctularia	29	1
Wolfiporia	29	2
Gloeophyllum	29	1
Cairneyella	29	1
Moelleriella	29	1
Cenococcum	29	1
Ramichloridium	29	1
Morchella	29	12
Ramaria	29	3
Clathrospora	29	1
Rhizodiscina	29	1
Ampelomyces	29	2
Plectosphaerella	29	5
Pseudomonodictys	29	1
Pseudocyphellaria	29	1
Pyrenopolyporus	29	1
Orbilia	28	20
Dichomitus	28	4
Capronia	28	2
Ustilaginoidea	28	4
Sanghuangporus	28	4
Polyporus	28	3
Thelephora	28	3
Lizonia	28	1
Passalora	28	1
Flammula	28	1
Staphylotrichum	28	1
Guyanagaster	28	1
Keithomyces	28	1
Leiotrametes	28	3
Hexagonia	28	1
Thermothielavioides	27	2
Fibroporia	27	1
Podila	27	14
Drechmeria	27	2
Arthrobotrys	27	4
Coccinonectria	27	2
Proliferodiscus	27	1
Hansfordia	27	1
Clitopilus	27	2
Stereocaulon	27	1
Puttea	27	1
Onygenales	27	2
Gomphillus	27	1
Sphaerostilbella	27	1
Sordaria	26	3
Apophysomyces	26	7
Lentinus	26	3
Athelia	26	5
Crepidotus	26	2
Pseudohalonectria	26	1
Hericium	26	4
Setomelanomma	26	1
Lophium	26	1
Pleomassaria	26	1
Rhodocollybia	26	1
Trichocladium	26	1
Clathrus	26	1
Toensbergia	26	1
Lignoscripta	26	1
Tuber	25	9
Thermothelomyces	25	1
Pseudozyma	25	9
Atkinsonella	25	3
Exidia	25	1
Emergomyces	25	4
Nothophaeocryptopus	25	1
Elaphomyces	25	1
Articulospora	25	1
Podosphaera	25	4
Neospermospora	25	1
Spiromastix	25	1
Infundibulicybe	25	2
Xenosphaeropsis	25	2
Gamszarea	25	1
Hypocenomyce	25	1
Ceratocystis	24	22
Hysterium	24	1
Amorphotheca	24	3
Hermanssonia	24	2
Lactarius	24	15
Sodiomyces	24	1
Lepiota	24	4
Heliocybe	24	1
Margaritispora	24	1
Cucurbitaria	24	1
Melanogaster	24	1
Neoascochyta	24	1
Auriscalpium	24	4
Leucogyrophana	24	1
Graphiopsis	24	1
Periglandula	23	1
Shiraia	23	1
Pyrrhoderma	23	7
Hydnomerulius	23	1
Fibularhizoctonia	23	1
Grammothele	23	1
Myriosclerotinia	23	3
Sparassis	23	4
Microcyclosporella	23	1
Panaeolus	23	2
Chiua	23	2
Polychaeton	23	1
Sclerotiophoma	23	1
Dirinaria	23	1
Clavariopsis	23	1
Fomes	23	1
Lambiella	23	1
Agyrium	23	1
Laccaria	22	6
Baudoinia	22	3
Mucor	22	25
Drechslerella	22	3
Phaeomoniella	22	2
Piloderma	22	1
Hypholoma	22	2
Thielaviopsis	22	7
Rachicladosporium	22	2
Ophioceras	22	1
Russula	22	15
Pseudophaeomoniella	22	1
Pirottaea	22	1
Pterula	22	2
Delphinella	22	1
Tothia	22	1
Imleria	22	1
Epithele	22	1
Uncinocarpus	21	1
Paracoccidioides	21	5
Fomitiporia	21	1
Agaricus	21	9
Daedalea	21	1
Neolentinus	21	1
Obba	21	1
Dentipellis	21	2
Macrolepiota	21	2
Golovinomyces	21	4
Decorospora	21	1
Amylostereum	21	2
Scopulariopsis	21	1
Calycina	21	1
Cerioporus	21	1
Parascedosporium	21	1
Gelatoporia	20	1
Flammulina	20	6
Phlebiopsis	20	1
Thermoascus	20	1
Saitozyma	20	58
Grifola	20	2
Fragosphaeria	20	1
Gamarada	20	1
Arthonia	20	1
Steccherinum	20	1
Coriolopsis	20	3
Saccharata	20	1
Macroventuria	20	1
Phlebia	20	1
Harringtonia	20	1
Gyrodon	20	1
Gautieria	20	1
Polycephalomyces	20	1
Cristinia	20	1
Amylocystis	20	1
Trametopsis	20	1
Earliella	20	1
Dermatocarpon	20	1
Cyclocybe	20	1
Pleosporales	19	1
Umbelopsis	19	5
Lichtheimia	19	10
Evansstolkia	19	1
Verruconis	19	2
Davidsoniella	19	4
Peltaster	19	1
Leptoxyphium	19	1
Phanerodontia	19	1
Piromyces	19	2
Marssonina	19	1
Bondarzewia	19	1
Patellaria	19	1
Cortinarius	19	1
Hysterangium	19	1
Lichenothelia	19	1
Artomyces	19	1
Septoriella	19	1
Sordariomycetes	19	2
Phaeoacremonium	18	1
Ochroconis	18	1
Botryobasidium	18	1
Apiotrichum	18	14
Ceratocystiopsis	18	3
Acaromyces	18	1
Butyriboletus	18	2
Neoboletus	18	2
Gigaspora	18	4
Rickenella	18	1
Amesia	18	1
Salinomyces	18	1
Microthyrium	18	1
Crassisporium	18	1
Scorias	18	1
Phellopilus	18	1
Flagelloscypha	18	1
Parafenestella	18	1
Nothophoma	18	1
Pilatotrama	18	1
Ptychographa	18	1
Acarospora	18	1
Tinctoporellus	18	1
Moesziomyces	17	8
Volvariella	17	3
Exutisphaerella	17	1
Jaapia	17	1
Onygena	17	1
Plicaturopsis	17	1
Pisolithus	17	2
Hebeloma	17	1
Cylindrobasidium	17	1
Neocallimastix	17	2
Lomentospora	17	1
Esteya	17	1
Ceraceosorus	17	2
Lactifluus	17	8
Neonothopanus	17	1
Sporormia	17	1
Phyllachora	17	1
Tulosesus	17	2
Entomortierella	17	5
Myrmaecium	17	1
Graphium	17	1
Panus	17	1
Lenzites	17	1
Septoria	17	1
Cytidiella	17	1
Neocatenulostroma	17	1
Cryptococcus	16	148
Rhodotorula	16	147
Aciculosporium	16	1
Wallemia	16	49
Fistulina	16	1
Calocera	16	2
Sphaceloma	16	1
Hawksworthiomyces	16	2
Phellinidium	16	2
Arachnopeziza	16	1
Gloeostereum	16	2
Auriculariopsis	16	1
Tricholomella	16	2
Astraeus	16	1
Asterophora	16	2
Thermochaetoides	15	2
Coniosporium	15	1
Cryomyces	15	2
Huntiella	15	5
Emmonsia	15	2
Schizopora	15	1
Naganishia	15	12
Knoxdaviesia	15	2
Basipetospora	15	1
Sistotremastrum	15	2
Taxomyces	15	1
Ambrosiella	15	2
Collybia	15	1
Megacollybia	15	2
Arthrocladium	15	1
Antrodiella	15	1
Sphaerosporella	15	1
Wilcoxina	15	1
Aotearoamyces	15	1
Haplosporangium	15	5
Arthromyces	15	2
Pseudotulostoma	15	1
Vararia	15	1
Barbatosphaeria	15	1
Paradendryphiella	15	1
Wickerhamomyces	14	19
Spizellomyces	14	2
Taphrina	14	13
Thermomyces	14	1
Kwoniella	14	9
Balansia	14	1
Taiwanofungus	14	2
Pyronema	14	1
Filobasidium	14	3
Lipomyces	14	9
Anaeromyces	14	1
Absidia	14	4
Chlorencoelia	14	1
Pluteus	14	1
Coprinellus	14	1
Blumeriella	14	1
Sarcomyxa	14	1
Humicola	14	1
Macrocybe	14	2
Amauroderma	14	1
Blastosporella	14	1
Lanmaoa	14	1
Zalerion	14	1
Schaereria	14	1
Malbranchea	14	1
Dentiscutata	14	2
Schizosaccharomyces	13	12
Ascosphaera	13	2
Malassezia	13	56
Dacryopinax	13	1
Trichosporon	13	17
Starmerella	13	21
Cutaneotrichosporon	13	20
Ciborinia	13	1
Acidomyces	13	3
Meira	13	2
Choanephora	13	1
Limonomyces	13	1
Tilletiopsis	13	1
Violaceomyces	13	1
Neobulgaria	13	1
Aulographum	13	1
Neohortaea	13	1
Nannizziopsis	13	1
Calocybe	13	3
Gloeopeniophorella	13	1
Abortiporus	13	1
Ustanciosporium	13	2
Puccinia	12	46
Omphalotus	12	1
Syncephalastrum	12	7
Scleroderma	12	1
Clavaria	12	1
Phycomyces	12	2
Knufia	12	2
Quambalaria	12	1
Eremomyces	12	1
Leucocalocybe	12	1
Anthracocystis	12	3
Actinomortierella	12	5
Circinella	12	1
Glutinoglossum	12	2
Multifurca	12	1
Neophaeococcomyces	12	1
Cyberlindnera	11	22
Symbiotaphrina	11	1
Leucosporidium	11	7
Endoconidiophora	11	2
Porodaedalea	11	1
Sarcodon	11	2
Gomphus	11	2
Coprinus	11	1
Dimargaris	11	1
Blastobotrys	11	9
Friedmanniomyces	11	2
Powellomyces	11	1
Ciboria	11	1
Piedraia	11	1
Panellus	11	1
Trichophaea	11	1
Gryganskiella	11	1
Incumbomyces	11	2
Sphagnurus	11	1
Acidiella	11	1
Xylonomycetes	11	1
Auriculariales	11	1
Bachmanniomyces	11	1
Saccharomyces	10	1208
Microbotryum	10	60
Ogataea	10	67
Melampsora	10	4
Ascocoryne	10	1
Kalmanozyma	10	1
Nilaparvata	10	1
Parasitella	10	1
Phaffia	10	12
Wickerhamiella	10	26
Hesseltinella	10	1
Bifiguratus	10	1
Agaricales	10	1
Uromyces	10	1
Testicularia	10	1
Hygrophorus	10	2
Caloboletus	10	1
Ascobolus	10	1
Chondrostereum	10	1
Cystofilobasidium	10	7
Clavulina	10	1
Leucocoprinus	10	1
Intubia	10	1
Geoglossum	10	2
Tranzscheliella	10	1
Xeromyces	10	1
Cetraspora	10	2
Macalpinomyces	10	1
Lachancea	9	14
Batrachochytrium	9	10
Blumeria	9	9
Mixia	9	2
Rhizophagus	9	17
Papiliotrema	9	5
Lignosus	9	1
Lanzia	9	1
Baeospora	9	1
Byssoonygena	9	1
Chalaropsis	9	1
Holtermannia	9	1
Salmacisia	9	1
Bretziella	9	1
Rhizoclosmatium	9	1
Retiboletus	9	1
Xerocomus	9	1
Berkeleyomyces	9	1
Terfezia	9	2
Candolleomyces	9	1
Aeminium	9	1
Tirmania	9	1
Modicella	9	1
Thamnidium	9	1
Phymatotrichopsis	9	4
Chrysosphaeria	9	1
Farysia	9	1
Tubaria	9	1
Thecaphora	9	2
Scheffersomyces	8	9
Saitoella	8	2
Metschnikowia	8	88
Cronartium	8	3
Conidiobolus	8	2
Tilletiaria	8	1
Golubevia	8	4
Phaeotremella	8	2
Cystobasidium	8	10
Solicoccozyma	8	3
Pascua	8	4
Dioszegia	8	2
Naematelia	8	2
Protomyces	8	8
Coniferiporia	8	1
Tylopilus	8	1
Choiromyces	8	1
Moniliella	8	1
Ascodesmis	8	1
Synchytrium	8	3
Chytriomyces	8	1
Entomophthora	8	2
Kalaharituber	8	1
Myochromella	8	1
Trichoglossum	8	1
Atractiella	8	1
Kluyveromyces	7	24
Debaryomyces	7	17
Eremothecium	7	6
Kazachstania	7	18
Serendipita	7	13
Mrakia	7	5
Sporidiobolus	7	2
Geotrichum	7	18
Saccharomycopsis	7	13
Cystobasidiopsis	7	1
Gongronella	7	1
Kockovaella	7	1
Takashimella	7	2
Pseudomicrostroma	7	1
Jaminaea	7	1
Cetradonia	7	1
Glomus	7	1
Lineolata	7	1
Antarctomyces	7	1
Dactylella	7	1
Gamsiella	7	1
Inonotus	7	1
Meredithiella	7	1
Funneliformis	7	2
Acaulospora	7	2
Racocetra	7	2
Paraglomus	7	2
Yarrowia	6	48
Zygosaccharomyces	6	20
Brettanomyces	6	28
Pichia	6	32
Austropuccinia	6	1
Rhizomucor	6	3
Thermomucor	6	1
Macrocystidia	6	1
Bullera	6	1
Tortispora	6	4
Neolecta	6	1
Smittium	6	6
Rhizophlyctis	6	1
Dipodascus	6	4
Albatrellus	6	2
Diversispora	6	2
Jimgerdemannia	6	3
Trichodelitschia	6	1
Dissophora	6	3
Sporobolomyces	6	2
Capillidium	6	1
Entoloma	6	1
Clitocybe	6	1
Ambispora	6	2
Claroideoglomus	6	2
Millerozyma	5	3
Kuraishia	5	3
Hanseniaspora	5	24
Saksenaea	5	2
Basidioascus	5	1
Gonapodya	5	1
Hyphopichia	5	6
Actinomucor	5	1
Holtermanniella	5	1
Erythrobasidium	5	2
Suhomyces	5	4
Catenaria	5	1
Linderina	5	1
Coemansia	5	1
Citeromyces	5	4
Stropharia	5	1
Chroogomphus	5	1
Pulveroboletus	5	1
Thamnocephalis	5	1
Syncephalis	5	1
Kodamaea	5	7
Endogone	5	1
Hydnum	5	1
Hymenochaete	5	1
Nothomitra	5	1
Massospora	5	1
Saccharomycetales	5	2
Hygrocybe	5	1
Saprochaete	5	3
Tremellales	5	1
Meyerozyma	4	21
Allomyces	4	1
Yamadazyma	4	5
Naumovozyma	4	7
Tetrapisispora	4	5
Torulaspora	4	97
Tremella	4	3
Pecoramyces	4	1
Ambrosiozyma	4	5
Vanrija	4	4
Sugiyamaella	4	2
Babjeviella	4	2
Lobosporangium	4	2
Prillingera	4	1
Glaciozyma	4	1
Furculomyces	4	1
Barnettozyma	4	9
Diutina	4	2
Zygoascus	4	2
Floccularia	4	2
Geosiphon	4	1
Saccharomycodes	4	2
Sabuloglossum	4	1
Clavispora	3	42
Vanderwaltozyma	3	1
Spathaspora	3	6
Cokeromyces	3	1
Magnusiomyces	3	4
Nakazawaea	3	3
Nadsonia	3	3
Zancudomyces	3	1
Phellinus	3	1
Piptocephalis	3	1
Blyttiomyces	3	1
Caulochytrium	3	1
Zygotorulaspora	3	2
Spencermartinsiella	3	1
Danielozyma	3	1
Deakozyma	3	1
Teunomyces	3	3
Kurtzmaniella	3	3
Groenewaldozyma	3	1
Zoopage	3	1
Trichomonascus	3	1
Symmetrospora	3	1
Galactomyces	3	1
Lunasporangiospora	3	1
Phenoliferia	3	1
Rugosomyces	3	1
Limtongozyma	3	1
Phakopsora	3	1
Komagataella	2	70
Lodderomyces	2	2
Enterocytozoon	2	1
Nosema	2	1
Nakaseomyces	2	1
Priceomyces	2	2
Pachysolen	2	1
Ascoidea	2	1
Capniomyces	2	1
Diddensiella	2	1
Kockiozyma	2	1
Trigonopsis	2	2
Aciculoconidium	2	1
Middelhovenomyces	2	1
Cochlonema	2	1
Krasilnikovozyma	2	1
Vishniacozyma	2	1
Tetracladium	2	1
Olpidium	2	1
Scutellospora	2	1
Homolaphlyctis	1	1
Pneumocystis	1	7
Rozella	1	1
Endocronartium	1	1
Starmera	1	2
Sporopachydermia	1	1
Saturnispora	1	4
Grigorovia	1	1
Acaulopage	1	1
Hemileia	1	1
Exobasidium	1	1
