# Supplementary material for: Global Analysis of Natural Products Biosynthetic Diversity Encoded in Fungal Genomes
Source: J Fungi (Basel). 2024 Sep 13;10(9):653. doi: 10.3390/jof10090653 (PMC11433233; doi:10.3390/jof10090653)
Supplement: Supplementary file 1 [file jof-10-00653-s001.zip › Table S4 The similar BGCs for fungal drugs.xlsx]

## Sheet: Merged Network default node
DrugType	Genus	file name
cyclosporin	Ilyonectria	GCA_002991585.1_PPHJ01000112.1.region001
cyclosporin	Reticulascus	GCA_001557495.1_LSAY01000032.1.region001
cyclosporin	Elsinoe	GCA_016625675.1_WLZB01000006.1.region001
cyclosporin	Elsinoe	GCA_003013795.1_NHZQ01000236.1.region001
cyclosporin	Dactylonectria	GCA_020744375.1_JAGMUU010000004.region005
cyclosporin	Fusarium	GCA_011033525.1_WESR01000122.1.region001
cyclosporin	Epichloe	GCA_001043855.1_LELE01000001.1.region001
cyclosporin	Tolypocladium	GCA_000421905.1_AOHE01000194.1.region001
cyclosporin	Fusarium	GCA_020744495.1_JAGTJS010000030.region003
cyclosporin	Fusarium	GCA_011033945.1_WETI01000069.1.region001
cyclosporin	Fusarium	GCA_010015875.1_ML974173.1.region002
equisetin	Neonectria	GCA_917563905.1_OU830641.1.region001
equisetin	Hymenoscyphus	GCA_911649665.1_CAJVRL010000097.region001
equisetin	Hymenoscyphus	GCA_911649665.1_CAJVRL010000084.region001
equisetin	Alternaria	GCA_907166805.1_CAJRGZ010000027.region001
equisetin	Lecanicillium	GCA_900169235.1_FWCC01000278.1.region001
equisetin	Usnochroma	GCA_023645975.1_JALAHV010000325.region001
equisetin	Chaetomium	GCA_023628515.1_JAMAKM010000339.region001
equisetin	Chaetomiaceae	GCA_023628455.1_JAMAKP010000037.region001
equisetin	Chaetomiaceae	GCA_023628455.1_JAMAKP010000018.region002
equisetin	Neopestalotiopsis	GCA_023628315.1_JAMAKW010000003.region001
equisetin	Talaromyces	GCA_023626235.1_JAMAGP010000004.region002
equisetin	Penicillium	GCA_023624495.1_JAMACF010000075.region001
equisetin	Talaromyces	GCA_023623825.1_JAMADH010000003.region001
equisetin	Aspergillus	GCA_023618935.1_JALZZP010000012.region001
equisetin	Chaetomium	GCA_023383405.1_JAKWJL010000011.region001
equisetin	Paramyrothecium	GCA_023375755.1_JALHAH010000005.region001
equisetin	Eutypella	GCA_023313575.1_JAJTTP010000026.region001
equisetin	Xylariaceae	GCA_023159215.1_JAJKLI010000031.region002
equisetin	Xylariaceae	GCA_023159215.1_JAJKLI010000008.region003
equisetin	Neopestalotiopsis	GCA_023078685.1_JALGAS010000007.region010
equisetin	Colletotrichum	GCA_022836535.1_BQXU01000054.1.region001
equisetin	Gamszarea	GCA_022813335.1_JAKLMQ010000012.region002
equisetin	Purpureocillium	GCA_022605165.1_CP086356.1.region003
equisetin	Xylaria	GCA_022578965.1_MU400581.1.region001
equisetin	Xylaria	GCA_022578905.1_MU398384.1.region001
equisetin	Xylaria	GCA_022578905.1_MU398327.1.region001
equisetin	Hypoxylon	GCA_022578875.1_MU399579.1.region002
equisetin	Xylariaceae	GCA_022578815.1_MU388726.1.region002
equisetin	Nemania	GCA_022578685.1_MU391532.1.region002
equisetin	Nemania	GCA_022578675.1_MU390837.1.region002
equisetin	Annulohypoxylon	GCA_022578515.1_MU392040.1.region002
equisetin	Nemania	GCA_022578495.1_MU392159.1.region001
equisetin	Whalleya	GCA_022497155.1_MU385743.1.region001
equisetin	Xylaria	GCA_022495145.1_MU377838.1.region002
equisetin	Xylaria	GCA_022495085.1_MU380350.1.region001
equisetin	Astrocystis	GCA_022453515.1_JAJNNY010000030.region002
equisetin	Arthrinium	GCA_022414665.1_JAIUNF010000002.region012
equisetin	Xylaria	GCA_022385595.1_MU281363.1.region001
equisetin	Xylariomycetidae	GCA_022376275.1_JAJNOH010000002.region001
equisetin	Tolypocladium	GCA_022114105.1_NRQP01000004.1.region004
equisetin	Fusarium	GCA_021533815.1_JAGFMC010000007.region001
equisetin	Diaporthaceae	GCA_021399435.1_JAJTUP010000029.region001
equisetin	Diaporthaceae	GCA_021399435.1_JAJTUP010000007.region002
equisetin	Immersiporthe	GCA_021117315.1_CP088215.1.region002
equisetin	Bathelium	GCA_021031095.1_JAGFVP010000097.region001
equisetin	Bathelium	GCA_021031095.1_JAGFVP010000057.region001
equisetin	Pyrenula	GCA_021030945.1_JAGFML010000002.region002
equisetin	Paramyrothecium	GCA_020881915.1_JAJFPB010000012.region001
equisetin	Paramyrothecium	GCA_020881915.1_JAJFPB010000007.region001
equisetin	Stachybotrys	GCA_020746835.1_JAGPNK010000018.region001
equisetin	Chaetomium	GCA_020736525.1_JAHBOE010000004.region008
equisetin	Chaetomium	GCA_020726465.1_JAGIZQ010000003.region006
equisetin	Colletotrichum	GCA_020466075.1_JAIMZG010000961.region001
equisetin	Hirsutella	GCA_020360975.1_JAIZPD010000010.region009
equisetin	Aspergillus	GCA_019976475.1_JAFBMQ010000005.region006
equisetin	Grosmannia	GCA_019925535.1_JADHKK010000022.region001
equisetin	Paracamarosporium	GCA_019828545.1_JACVRA010000436.region001
equisetin	Neoascochyta	GCA_019775935.1_WODD01000198.1.region001
equisetin	Aspergillus	GCA_019721355.1_JAGMTT010000006.region002
equisetin	Bipolaris	GCA_019454015.1_JAHUAA010000006.region003
equisetin	Exserohilum	GCA_019453395.1_JAHUAD010000003.region004
equisetin	Colletotrichum	GCA_019022565.1_JAFEIP010000010.region001
equisetin	Penicillium	GCA_018410145.1_JAGUQL010000007.region003
equisetin	Cadophora	GCA_017365405.1_JAFJYH010000322.region001
equisetin	Arthrinium	GCA_017163955.1_JAFHKQ010000004.region002
equisetin	Valsa	GCA_016808195.1_MU179926.1.region006
equisetin	Neocamarosporium	GCA_016612005.1_PEBR01000021.1.region001
equisetin	Aspergillus	GCA_016162245.1_JACBKQ010000022.region001
equisetin	Aspergillus	GCA_015844325.1_VCAU01000011.1.region003
equisetin	Colletotrichum	GCA_015832465.1_JADCKO010000023.region001
equisetin	Clonostachys	GCA_015832225.1_JADCTT010000023.region002
equisetin	Fusarium	GCA_014898925.1_JAAVUC010000454.region001
equisetin	Diaporthe	GCA_014872975.1_JADAZS010000134.region001
equisetin	Fusarium	GCA_014824425.1_JABEES010000041.region001
equisetin	Fusarium	GCA_014824385.1_JABCKW010000127.region001
equisetin	Calonectria	GCA_014621995.1_JACVOF010000149.region001
equisetin	Aspergillus	GCA_014281895.1_JACBAE010001402.region003
equisetin	Laburnicola	GCA_014281115.1_JACONQ010000021.region001
equisetin	Colletotrichum	GCA_014235925.1_VUJX01000042.1.region001
equisetin	Fusarium	GCA_013623745.1_JABFFL010000029.region001
equisetin	Fusarium	GCA_013618385.1_JABFET010000176.region001
equisetin	Calonectria	GCA_013406985.1_VTGD01000023.1.region004
equisetin	Fusarium	GCA_013363215.1_JABEEU010000252.region001
equisetin	Fusarium	GCA_013184455.1_JABCKB010000588.region001
equisetin	Penicillium	GCA_013138035.1_JAASRZ010000048.region001
equisetin	Massariosphaeria	GCA_011032825.1_JAADJZ010000030.region001
equisetin	Lophiostoma	GCA_010405375.1_MU004321.1.region001
equisetin	Didymella	GCA_010094145.1_ML979018.1.region001
equisetin	Westerdykella	GCA_010094085.1_ML986504.1.region001
equisetin	Zasmidium	GCA_010093935.1_ML993644.1.region001
equisetin	Ophiobolus	GCA_010093685.1_MU006246.1.region001
equisetin	Lindgomyces	GCA_010093535.1_MU003504.1.region001
equisetin	Aspergillus	GCA_009812425.1_VTSV01000118.1.region001
equisetin	Pyrenophora	GCA_009728635.1_WJSK01000006.1.region004
equisetin	Fusarium	GCA_009297495.1_WGOU01000405.1.region001
equisetin	Aspergillus	GCA_009176345.1_ML732197.1.region002
equisetin	Lachnellula	GCA_007821535.1_QGMI01000416.1.region001
equisetin	Margaritispora	GCA_007644065.1_VJWN01000025.1.region001
equisetin	Cladonia	GCA_006146055.1_VALI01001052.1.region001
equisetin	Phoma	GCA_004835665.1_RBKR01000020.1.region001
equisetin	Aspergillus	GCA_004368095.1_SIHR01000189.1.region003
equisetin	Thyridium	GCA_004353045.1_SKBQ01000139.1.region001
equisetin	Monosporascus	GCA_004155945.1_QJNY01000060.1.region001
equisetin	Monosporascus	GCA_004155925.1_QJNX01000704.1.region002
equisetin	Monosporascus	GCA_004155925.1_QJNX01000113.1.region001
equisetin	Monosporascus	GCA_004155915.1_QJOA01000743.1.region001
equisetin	Magnaporthales	GCA_003709005.1_PELF01000005.1.region001
equisetin	Aspergillus	GCA_003698115.1_RAQS01000170.1.region001
equisetin	Parastagonospora	GCA_003503195.1_QVWT01000082.1.region001
equisetin	Trichoderma	GCA_003439915.1_PNRQ01000007.1.region003
equisetin	Xylaria	GCA_003426235.1_NQIM01000156.1.region001
equisetin	Venustampulla	GCA_003357145.1_NPIC01000015.1.region001
equisetin	Venustampulla	GCA_003357145.1_NPIC01000010.1.region005
equisetin	Pseudopyrenochaeta	GCA_003313425.1_NHZP01000038.1.region001
equisetin	Beauveria	GCA_003267905.1_LUDX01000421.1.region001
equisetin	Aspergillus	GCA_003184925.1_KZ821614.1.region003
equisetin	Aspergillus	GCA_003184865.1_KZ824288.1.region002
equisetin	Aspergillus	GCA_003184845.1_KZ824489.1.region001
equisetin	Purpureocillium	GCA_003144605.1_LCWV01000046.1.region001
equisetin	Periconia	GCA_003073855.1_KZ805341.1.region001
equisetin	Lecanicillium	GCA_003056565.1_PXYM01000407.1.region001
equisetin	Magnaporthiopsis	GCA_003049425.1_PYSR01000081.1.region001
equisetin	Pseudohalonectria	GCA_003049395.1_PYSP01000122.1.region001
equisetin	Fusarium	GCA_003045085.1_PTXX01000123.1.region002
equisetin	Calonectria	GCA_003031705.1_NAGG01000730.1.region001
equisetin	Cordyceps	GCA_003025255.1_LUFD01000129.1.region001
equisetin	Ophiognomonia	GCA_003013035.1_MUZL01003659.1.region001
equisetin	Eurotiomycetes	GCA_003004485.1_PQMF01000211.1.region001
equisetin	fungal	GCA_002939055.1_PNEP01000013.1.region002
equisetin	Aspergillus	GCA_002847465.1_MSZS01000010.1.region005
equisetin	Raffaelea	GCA_002778195.1_PCDI01000005.1.region001
equisetin	Raffaelea	GCA_002778165.1_PCDH01000002.1.region001
equisetin	Colletotrichum	GCA_002632455.2_NBAU02000009.1.region001
equisetin	Polytolypa	GCA_002573605.1_PDNA01000066.1.region001
equisetin	Colletotrichum	GCA_002249775.1_LECQ01000044.1.region001
equisetin	Lecanicillium	GCA_002242745.2_NIWZ02000001.1.region002
equisetin	Scedosporium	GCA_002221725.1_NJFT01000021.1.region001
equisetin	Aspergillus	GCA_002215965.1_NGZO01000006.1.region006
equisetin	Gaeumannomyces	GCA_002197995.1_NGZR01000009.1.region003
equisetin	Epicoccum	GCA_002116315.1_KZ107839.1.region002
equisetin	Lasiodiplodia	GCA_002111425.1_KZ107826.1.region008
equisetin	Rachicladosporium	GCA_002077065.1_NAJO01000044.1.region001
equisetin	Penicillium	GCA_002072425.1_MOOB01000043.1.region001
equisetin	Penicillium	GCA_002072375.1_MLKD01000001.1.region005
equisetin	Penicillium	GCA_002072365.1_MLQL01000009.1.region001
equisetin	Penicillium	GCA_002072265.1_MDYM01000018.1.region002
equisetin	Penicillium	GCA_002072255.1_MDYP01000052.1.region001
equisetin	Sarocladium	GCA_001972265.1_BCHE01000001.1.region004
equisetin	Colletotrichum	GCA_001937105.1_MPGH01000055.1.region001
equisetin	Talaromyces	GCA_001896365.1_MIKG01000002.1.region002
equisetin	Aspergillus	GCA_001890725.1_KV878218.1.region002
equisetin	Aspergillus	GCA_001890705.1_KV878589.1.region002
equisetin	Penicillium	GCA_001773325.1_LXJU01000005.1.region003
equisetin	Aspergillus	GCA_001696595.2_MBFL02000017.1.region001
equisetin	Metarhizium	GCA_001636745.1_AZHC01000002.1.region001
equisetin	Sarocladium	GCA_001605845.1_LOPT01005220.1.region001
equisetin	Microdochium	GCA_001566295.1_KQ964260.1.region002
equisetin	Graphilbum	GCA_001513895.1_LLKO01000002.1.region001
equisetin	Purpureocillium	GCA_001468795.1_LOFA01000019.1.region001
equisetin	Rosellinia	GCA_001445595.3_DF977481.1.region001
equisetin	Tolypocladium	GCA_001189435.1_LFRF01000030.1.region001
equisetin	Penicillium	GCA_001008395.1_JMDK01001180.1.region001
equisetin	Nigrograna	GCA_001007845.1_JGVQ01000096.1.region001
equisetin	Oidiodendron	GCA_000827325.1_KN832903.1.region001
equisetin	[Torrubiella]	GCA_000825705.1_CDHN01000003.1.region002
equisetin	Penicillium	GCA_000769765.1_JQGA01000558.1.region001
equisetin	Talaromyces	GCA_000750115.1_JPOX01000004.1.region001
equisetin	Trichophyton	GCA_000616945.1_KK209756.1.region001
equisetin	Pseudopyrenochaeta	GCA_000601435.1_KK090442.1.region002
equisetin	Lecanosticta	GCA_000504345.2_AWYC02000062.1.region001
equisetin	Pochonia	GCA_000411695.4_AOSW04000001.1.region011
equisetin	Exserohilum	GCA_000359705.1_KB908877.1.region003
equisetin	Dothistroma	GCA_000340195.1_KB446545.1.region002
equisetin	Penicillium	GCA_000315645.2_JH993648.1.region002
equisetin	Nannizzia	GCA_000150975.2_DS989825.1.region001
equisetin	Gaeumannomyces	GCA_000145635.1_GL385398.1.region002
equisetin	Botrytis	GCA_000143535.4_CP009805.1.region005
equisetin	Uncinocarpus	GCA_000003515.2_CH476618.1.region001
equisetin	Talaromyces	GCA_000003125.1_EQ962658.1.region005
equisetin	Aspergillus	GCA_000002715.1_DS027057.1.region001
equisetin	Penicillium	GCA_000513255.1_HG792016.1.region001
equisetin	Macrophomina	GCA_001051165.1_LFIX01002420.1.region001
equisetin	Gamarada	GCA_002803225.1_NXFV01000983.1.region001
equisetin	Aspergillus	GCA_009193595.1_ML736155.1.region001
equisetin	Aspergillus	GCA_001792695.1_LYCR01000018.1.region002
equisetin	Colletotrichum	GCA_011426375.1_WEZK01000176.1.region001
equisetin	Ramularia	GCA_002116395.1_MWSQ01002154.1.region001
equisetin	Fusarium	GCA_013623625.1_JABFFE010001080.region001
equisetin	Paramyrothecium	GCA_023375755.1_JALHAH010000004.region001
equisetin	Paramyrothecium	GCA_003012165.1_PXOD01000232.1.region001
equisetin	Madurella	GCA_009859445.1_WOGW01002919.1.region001
equisetin	Madurella	GCA_001275765.2_LCTW02000014.1.region001
equisetin	Phialocephala	GCA_900073065.1_FJOG01000093.1.region001
equisetin	Acephala	GCA_014904845.1_MU119345.1.region001
equisetin	Aspergillus	GCA_001630395.1_LWBM01000011.1.region001
equisetin	Microsporum	GCA_022344085.1_MU277667.1.region005
equisetin	Lasiodiplodia	GCA_009829825.1_RHKF01000266.1.region001
equisetin	Colletotrichum	GCA_022179045.1_BPPX01000037.1.region001
equisetin	Colletotrichum	GCA_001625285.1_LFIW01001839.1.region001
equisetin	Hyaloscypha	GCA_021399475.1_JAJTUR010000118.region001
equisetin	Hyaloscypha	GCA_021399465.1_JAJTUS010000332.region001
equisetin	Aspergillus	GCA_003184695.1_KZ825317.1.region001
equisetin	Neofusicoccum	GCA_009829365.1_RHKB01000095.1.region001
equisetin	Aspergillus	GCA_023973435.1_JALCYS010000173.region001
equisetin	Aspergillus	GCA_016748025.1_JADPID010000030.region001
equisetin	Aspergillus	GCA_009176345.1_ML732190.1.region001
equisetin	Cladosporium	GCA_021018855.1_JAIQXY010000005.region003
equisetin	Cladosporium	GCA_002921095.1_PEGC01000063.1.region001
equisetin	Cryphonectria	GCA_014849715.1_JACWRD010000033.region001
equisetin	Cryphonectria	GCA_014849235.1_JACWQX010000112.region001
equisetin	Trichophyton	GCA_014839955.1_JACOIL010000047.region001
equisetin	Aspergillus	GCA_001890905.1_KV878982.1.region003
equisetin	Laburnicola	GCA_014281115.1_JACONQ010000001.region001
equisetin	Cordyceps	GCA_003025275.1_LUFE01000104.1.region001
equisetin	Aspergillus	GCA_003184785.1_KZ824789.1.region003
equisetin	Aspergillus	GCA_003184825.1_KZ824634.1.region001
equisetin	Aspergillus	GCA_003184705.1_KZ825155.1.region001
equisetin	Aspergillus	GCA_003184685.1_KZ825538.1.region001
equisetin	Monilinia	GCA_008692225.1_VICG01000007.1.region001
equisetin	Botryotinia	GCA_004786225.1_PQXJ01000328.1.region001
equisetin	Neopestalotiopsis	GCA_014621435.1_JAANBA010000073.region001
equisetin	Neopestalotiopsis	GCA_011058875.1_SWKT01000029.1.region001
equisetin	Ophiostoma	GCA_019925545.1_JADHKL010000008.region001
equisetin	Arthroderma	GCA_011692745.1_JAACJD010000002.region006
equisetin	Annulohypoxylon	GCA_022578515.1_MU392068.1.region001
equisetin	Annulohypoxylon	GCA_003049155.1_PYLT01000047.1.region001
equisetin	Neonectria	GCA_019137275.1_WPDD01000007.1.region001
equisetin	Coleophoma	GCA_003369665.1_PDLM01000013.1.region001
equisetin	Coleophoma	GCA_003369635.1_PDLN01000020.1.region001
equisetin	Aspergillus	GCA_014281895.1_JACBAE010001325.region001
equisetin	Sporothrix	GCA_001630435.1_LVYW01000004.1.region001
equisetin	Hypoxylon	GCA_002120315.1_KZ111579.1.region001
equisetin	Neofusicoccum	GCA_009829845.1_RHKE01000036.1.region001
equisetin	Aspergillus	GCA_003184765.1_KZ824937.1.region001
equisetin	Penicilliopsis	GCA_001890105.1_KV878360.1.region001
equisetin	Neonectria	GCA_003385265.1_QGQB01000025.1.region001
equisetin	Trichophyton	GCA_023065795.1_JAJVHH010000002.region004
equisetin	Cryphonectria	GCA_014849695.1_JACWRE010000085.region001
equisetin	Botrytis	GCA_013461495.1_JABFCT010000007.region001
equisetin	Rutstroemia	GCA_002946415.1_NJPS01000044.1.region001
equisetin	Trichophyton	GCA_018357685.1_WOFF01000004.1.region003
equisetin	Annulohypoxylon	GCA_022836615.1_MU405216.1.region001
equisetin	Aspergillus	GCA_013421405.2_SPNV01000087.1.region001
equisetin	Aspergillus	GCA_009176365.1_ML733105.1.region001
equisetin	Penicillium	GCA_002072375.1_MLKD01000001.1.region007
equisetin	Pseudogymnoascus	GCA_000750925.1_JPKC01000921.1.region001
equisetin	Trichophyton	GCA_000616865.1_KK208870.1.region002
equisetin	Cryphonectria	GCA_014849195.1_JACWRA010000125.region001
equisetin	Cryphonectria	GCA_009806305.1_RAGY01000007.1.region001
equisetin	Sporothrix	GCA_021396255.1_WNYH01000028.1.region001
equisetin	Trichophyton	GCA_000622975.1_AOKY01000256.1.region002
equisetin	Annulohypoxylon	GCA_022496965.1_MU386645.1.region001
equisetin	Annulohypoxylon	GCA_022496945.1_MU388137.1.region003
equisetin	Trichophyton	GCA_000151175.1_DS995740.1.region001
equisetin	Sporothrix	GCA_000710705.2_JNEX02000014.1.region001
equisetin	Trichophyton	GCA_000151505.1_ACYE01000217.1.region001
equisetin	Neonectria	GCA_001306435.1_LKCW01000222.1.region001
equisetin	Sporothrix	GCA_021398005.1_WNLO01000024.1.region001
equisetin	Trichophyton	GCA_001651435.1_LHPN01000006.1.region002
equisetin	Trichophyton	GCA_000151125.2_ABSU01000011.1.region003
equisetin	Ceratocystiopsis	GCA_019925685.1_JADHKF010000001.region001
equisetin	Ceratocystiopsis	GCA_002778105.1_PCDN01000003.1.region002
equisetin	Sporothrix	GCA_021396375.1_WNYC01000008.1.region001
equisetin	Ophiostoma	GCA_022392945.1_JAKRGJ010000009.region001
equisetin	Ophiostoma	GCA_000317715.1_KB209921.1.region001
equisetin	Trichophyton	GCA_000616785.1_KK204466.1.region001
equisetin	Trichophyton	GCA_000151425.1_GG700650.1.region002
equisetin	Neofusicoccum	GCA_009829435.1_RHKA01000535.1.region001
equisetin	Neofusicoccum	GCA_009829355.1_RHKC01001011.1.region001
equisetin	Cryphonectria	GCA_014849835.1_JACWRV010000078.region001
equisetin	Cryphonectria	GCA_002179595.1_LATA01000056.1.region001
equisetin	Ophiostoma	GCA_022392925.1_JAKRGK010000019.region001
equisetin	Sporothrix	GCA_021397985.1_WOUA01000045.1.region001
equisetin	Neonectria	GCA_013757005.1_JABSTC010000467.region001
equisetin	Sporothrix	GCA_016097115.2_JADMNH010000005.region001
equisetin	Microsporum	GCA_000151145.1_DS995709.1.region003
equisetin	Nannizzia	GCA_000150975.2_DS989831.1.region002
equisetin	Neonectria	GCA_013759035.1_JABSTD010001564.region001
equisetin	Sporothrix	GCA_021396205.1_WNYD01000037.1.region001
equisetin	Neonectria	GCA_917563905.1_OU830638.1.region001
equisetin	Neonectria	GCA_003385315.1_QGQA01000155.1.region001
equisetin	Sporothrix	GCA_021396245.1_WNYE01000079.1.region001
equisetin	Sporothrix	GCA_011037845.1_WJIH01000068.1.region001
equisetin	Sporothrix	GCA_000820605.1_AWTV01000006.1.region001
equisetin	Sporothrix	GCA_000474925.1_KI440843.1.region003
equisetin	Ophiostoma	GCA_000410735.1_KE148154.1.region001
equisetin	Trichophyton	GCA_003118255.1_BFBS01016332.1.region002
equisetin	Trichophyton	GCA_000151455.1_GG698481.1.region002
equisetin	Sporothrix	GCA_019925375.1_JADHKQ010000012.region001
equisetin	Sporothrix	GCA_019925295.1_JADHKS010000002.region001
equisetin	Ophiostoma	GCA_022392935.1_JAKRGL010000049.region002
equisetin	Sporothrix	GCA_021396225.1_WNYF01000008.1.region001
equisetin	Alternaria	GCA_004634305.1_SJDO01000103.1.region001
equisetin	Calonectria	GCA_017140755.1_JAACJA010000006.region001
equisetin	Calonectria	GCA_013403825.1_VTGA01000005.1.region002
equisetin	Penicillium	GCA_000769735.1_JQFY01000189.1.region001
equisetin	Rugonectria	GCA_023509875.1_JALNIO010000368.region002
equisetin	Aspergillus	GCA_001890705.1_KV878585.1.region004
equisetin	Decorospora	GCA_010015605.1_ML975528.1.region001
equisetin	Fragosphaeria	GCA_002778095.1_PCDL01000011.1.region002
equisetin	Sporothrix	GCA_001636815.1_AZHD01000002.1.region001
equisetin	Thelonectria	GCA_020736575.1_JAGPYM010000091.region001
equisetin	Hymenoscyphus	GCA_001414375.1_LLCA01000010.1.region001
equisetin	Pyrenophora	GCA_008086785.1_VBVM01000021.1.region001
equisetin	Pyrenophora	GCA_006112615.1_CM016801.1.region004
equisetin	Aspergillus	GCA_009193595.1_ML736157.1.region001
equisetin	Akanthomyces	GCA_001653215.1_LUKN01004527.1.region001
equisetin	Aspergillus	GCA_000986665.1_JYKN01000254.1.region001
equisetin	Aspergillus	GCA_000986645.1_JZBS01001014.1.region001
equisetin	Cordyceps	GCA_006981975.1_SPUL01000007.1.region001
equisetin	Hypoxylon	GCA_023628375.1_JAMAKS010000024.region002
equisetin	Hypoxylon	GCA_002775035.1_PDUJ01000037.1.region001
equisetin	Coniella	GCA_003019895.1_KZ678649.1.region001
equisetin	Sarocladium	GCA_001605845.1_LOPT01004412.1.region001
equisetin	Aspergillus	GCA_021437015.1_JAJAED010000006.region001
equisetin	Aspergillus	GCA_003138005.1_QAGJ01000160.1.region001
equisetin	Cryphonectria	GCA_004802565.1_LAYK01000120.1.region001
equisetin	Aspergillus	GCA_023620035.1_JALZYH010000073.region001
equisetin	Coniochaeta	GCA_007388115.1_SMZL01000053.1.region001
equisetin	Coniochaeta	GCA_007388105.1_SMOB01000137.1.region001
equisetin	Alternaria	GCA_004154815.1_PEJP01000110.1.region001
equisetin	Penicillium	GCA_000769735.1_JQFY01000003.1.region001
equisetin	Aspergillus	GCA_003184845.1_KZ824430.1.region002
equisetin	Aspergillus	GCA_003184635.1_KZ826390.1.region002
equisetin	Neofusicoccum	GCA_021436925.1_JAJVDC010000199.region001
equisetin	Colletotrichum	GCA_022836575.1_BQXW01000003.1.region007
equisetin	Colletotrichum	GCA_001625265.1_LFIV01000065.1.region001
equisetin	Zopfia	GCA_010093925.1_ML994721.1.region001
equisetin	Parastagonospora	GCA_003503195.1_QVWT01000106.1.region001
equisetin	Xylona	GCA_001619985.1_KV407457.1.region003
equisetin	Aspergillus	GCA_000002715.1_DS027059.1.region005
equisetin	Penicillium	GCA_022829055.1_JAJPGR010000015.region001
equisetin	Penicillium	GCA_000584915.1_ALJY01004716.1.region001
equisetin	Cordyceps	GCA_003025275.1_LUFE01000011.1.region001
equisetin	Cryphonectria	GCA_014849795.1_JACWRX010000119.region001
equisetin	Cryphonectria	GCA_004802535.1_LAYD01000017.1.region004
equisetin	Nemania	GCA_022578665.1_MU394947.1.region001
equisetin	Trichoderma	GCA_001931985.1_MSJK01000004.1.region003
equisetin	Hypoxylon	GCA_023628415.1_JAMAKT010000039.region001
equisetin	Hypoxylon	GCA_002120305.1_KZ112448.1.region001
equisetin	Alternaria	GCA_011420565.1_VEOK01000002.1.region001
equisetin	Nemania	GCA_022432375.1_JAJKKK010000044.region001
equisetin	Xylaria	GCA_022578775.1_MU389418.1.region001
equisetin	Xylaria	GCA_022385695.1_MU279352.1.region002
equisetin	Aspergillus	GCA_009193585.1_ML737680.1.region001
equisetin	Nemania	GCA_022578715.1_MU390359.1.region001
equisetin	Hypoxylon	GCA_022495175.1_MU378269.1.region001
equisetin	Aspergillus	GCA_023627435.1_JAMAHI010000216.region001
equisetin	Samsoniella	GCA_001455915.2_LNDK02000077.1.region004
equisetin	Alternaria	GCA_001443195.1_LMXP01000002.1.region001
equisetin	Penicillium	GCA_019977855.1_JAFCIW010000001.region009
equisetin	Penicillium	GCA_000688875.1_JHUC01000530.1.region001
equisetin	Aspergillus	GCA_003069565.1_QCYI01000011.1.region001
equisetin	Aspergillus	GCA_002927005.1_PIJX01000031.1.region002
equisetin	Alternaria	GCA_004634295.1_SJDQ01000857.1.region001
equisetin	Coniochaeta	GCA_023628855.1_JAMAJW010000119.region001
equisetin	Acremonium	GCA_021347865.1_WNLN01000075.1.region001
equisetin	Fusarium	GCA_001567575.1_LSRD01000009.1.region001
equisetin	Alternaria	GCA_023621325.1_JALZWS010000011.region002
equisetin	Amniculicola	GCA_010015725.1_ML977581.1.region001
equisetin	Trichoderma	GCA_011066345.1_QLNT01000011.1.region003
equisetin	Neofusicoccum	GCA_020912385.1_CP087206.1.region004
equisetin	Neofusicoccum	GCA_000385595.1_KB916424.1.region001
equisetin	Xylaria	GCA_022495055.1_MU384938.1.region001
equisetin	Lachnellula	GCA_007825325.1_QGMG01000618.1.region001
equisetin	Pseudogymnoascus	GCA_000750665.1_JPJS01000291.1.region001
equisetin	Lasiodiplodia	GCA_012971845.1_QCYV01000228.1.region002
equisetin	Cordyceps	GCA_008080495.1_CP023324.1.region006
equisetin	Cordyceps	GCA_003332165.1_MQTM01000006.1.region002
equisetin	Fusarium	GCA_013623825.1_JABFEC010000399.region001
equisetin	Alternaria	GCA_022814425.1_JAKLNO010000008.region001
equisetin	Bipolaris	GCA_023087585.1_JAJMZA010000122.region001
equisetin	Alternaria	GCA_004154765.1_PDXG01000010.1.region002
equisetin	Hysterium	GCA_000467715.1_AJFK01000267.1.region001
equisetin	Fusarium	GCA_019843635.1_JACDIX010000174.region001
equisetin	Aspergillus	GCA_003850985.1_BDHI01000014.1.region003
equisetin	Colletotrichum	GCA_004367215.1_RYZW01000035.1.region001
equisetin	Colletotrichum	GCA_004366825.1_QAPG01001236.1.region001
equisetin	Byssothecium	GCA_010015675.1_ML976989.1.region001
equisetin	Xylaria	GCA_022495055.1_MU384984.1.region001
equisetin	Fusarium	GCA_013624355.1_JABKKP010000299.region001
equisetin	Fusarium	GCA_013623665.1_JABFFF010000056.region001
equisetin	Alternaria	GCA_023621305.1_JALZWT010000028.region001
equisetin	Alternaria	GCA_004156025.2_PDWZ02000001.1.region002
equisetin	Alternaria	GCA_004154745.1_PDXA01000021.1.region001
equisetin	Alternaria	GCA_013282825.1_JAACJH010000016.region001
equisetin	Fusarium	GCA_013184325.1_JABCJV010000160.region001
equisetin	Phaeosphaeriaceae	GCA_021365335.1_JAJTIZ010000019.region001
equisetin	Paraphoma	GCA_020744225.1_JAGMWG010000026.region001
equisetin	Aspergillus	GCA_003344945.1_KZ852033.1.region004
equisetin	Aspergillus	GCA_016861735.1_AP024423.1.region002
equisetin	Aspergillus	GCA_001599875.1_BCIE01000010.1.region002
equisetin	Xylaria	GCA_022385695.1_MU279363.1.region001
equisetin	Aspergillus	GCA_001889945.1_KV878685.1.region001
equisetin	Fusarium	GCA_012932025.1_JAADJG010000132.region001
equisetin	Fusarium	GCA_013186935.1_JAAOAX010000122.region001
equisetin	Trichothecium	GCA_003012195.1_PXOC01000104.1.region001
equisetin	Trichothecium	GCA_003012115.1_PXOB01000114.1.region001
equisetin	Aspergillus	GCA_019721355.1_JAGMTT010000003.region007
equisetin	Aspergillus	GCA_009014675.2_BKZM02000013.1.region003
equisetin	Trichoderma	GCA_016490745.1_JAEKOX010000282.region001
equisetin	Cryphonectria	GCA_014850475.1_JACWST010000072.region001
equisetin	Cryphonectria	GCA_009806305.1_RAGY01000022.1.region001
equisetin	Lasiodiplodia	GCA_009801085.1_VNWV01000022.1.region001
equisetin	Fusarium	GCA_013759005.1_JABSTH010000107.region001
equisetin	Pyrenophora	GCA_012365135.1_MVBJ01002787.1.region001
equisetin	Gamszarea	GCA_022813335.1_JAKLMQ010000034.region001
equisetin	Lecanicillium	GCA_019805375.1_JADQAY010000043.region001
equisetin	Fusarium	GCA_020976545.1_JAAIJJ010001073.region001
equisetin	Fusarium	GCA_013758895.1_JAAOAI010000881.region001
equisetin	Lasiodiplodia	GCA_009829805.1_RHKG01000133.1.region001
equisetin	Nemania	GCA_022578495.1_MU392163.1.region002
equisetin	Xylaria	GCA_022495065.1_MU383847.1.region002
equisetin	Alternaria	GCA_020284155.1_JAILXE010000021.region002
equisetin	Colletotrichum	GCA_004367935.1_QAPF01000179.1.region001
equisetin	Colletotrichum	GCA_000350065.2_AMCV02000003.1.region001
equisetin	Fusarium	GCA_013618405.1_JABFEW010000385.region001
equisetin	Fusarium	GCA_004367495.1_QHHJ01000077.1.region002
equisetin	Fusarium	GCA_012070365.1_JAAIFN010000060.region001
equisetin	Alternaria	GCA_020736785.1_JAAOQW010000046.region001
equisetin	Calonectria	GCA_004380965.1_PGSF01000693.1.region001
equisetin	Calonectria	GCA_004141935.1_RQSK01000048.1.region001
equisetin	Lasiodiplodia	GCA_002111425.1_KZ107828.1.region006
equisetin	Melanomma	GCA_010093585.1_MU001992.1.region001
equisetin	Aspergillus	GCA_009193665.1_ML735694.1.region004
equisetin	Aspergillus	GCA_009193445.1_ML743642.1.region001
equisetin	Trichoderma	GCA_001990665.1_MRYK01000277.1.region001
equisetin	Fusarium	GCA_013363185.1_JABEEM010002794.region001
equisetin	Fusarium	GCA_019189555.1_JAHAPL010000024.region001
equisetin	Fusarium	GCA_004367055.1_QHHG01000306.1.region001
equisetin	fungal	GCA_002003505.1_BDMC01000022.1.region001
equisetin	Rosellinia	GCA_001445595.3_DF977566.1.region001
equisetin	Alternaria	GCA_022344165.1_JAJBLD010000006.region002
equisetin	Fusarium	GCA_004367475.1_QGED01000128.1.region002
equisetin	Fusarium	GCA_002194535.1_NIFK01000004.1.region003
equisetin	Fusarium	GCA_014884825.1_JACTAS010000035.region002
equisetin	Fusarium	GCA_900096605.1_FMJS01000013.1.region001
equisetin	Fusarium	GCA_013755755.1_JABSSZ010000418.region001
equisetin	Fusarium	GCA_013364945.1_JABEEO010000073.region001
equisetin	Fusarium	GCA_013186765.1_JAAOAH010000211.region001
equisetin	Fusarium	GCA_000315255.1_KB205967.1.region002
equisetin	Lasiodiplodia	GCA_023087545.1_JAJMYY010000127.region001
equisetin	Fusarium	GCA_000260195.2_JH658274.1.region001
equisetin	Trichoderma	GCA_019565615.1_CP075870.1.region003
equisetin	Macrophomina	GCA_000302655.1_AHHD01000324.1.region001
equisetin	Fusarium	GCA_019054715.1_JAHKNZ010000050.region001
equisetin	Fusarium	GCA_004367155.1_QGEC01000192.1.region001
equisetin	Fusarium	GCA_000260075.2_JH650969.1.region004
equisetin	Botryosphaeria	GCA_023084525.1_JAJMVU010000031.region001
equisetin	Fusarium	GCA_001519035.1_LPZQ01000194.1.region002
equisetin	Fusarium	GCA_002894005.1_LQBB01000066.1.region001
equisetin	Fusarium	GCA_001023045.1_JRVF01000542.1.region001
equisetin	Botryosphaeria	GCA_023085005.1_JAJMWT010000078.region001
equisetin	Pseudocercospora	GCA_011057605.1_JAAEBF010000175.region001
equisetin	Trichoderma	GCA_020045945.2_CM034700.1.region005
equisetin	Trichoderma	GCA_002838845.1_NQLC01000083.1.region001
equisetin	Alternaria	GCA_020449105.1_JAIZPG010000026.region001
equisetin	Westerdykella	GCA_019022765.1_JAFHBW010000355.region001
equisetin	Fusarium	GCA_004367095.1_QGDY01000097.1.region001
equisetin	Lasiodiplodia	GCA_023089105.1_JAJNLL010000026.region001
equisetin	Lasiodiplodia	GCA_009829795.1_RHKH01000091.1.region001
equisetin	Fusarium	GCA_013363135.1_JABEEJ010000208.region001
equisetin	Fusarium	GCA_020615335.1_JAGQDI010000001.region005
equisetin	Fusarium	GCA_012610825.1_JAANYK010000734.region001
equisetin	Fusarium	GCA_013186795.1_JAAQRL010000229.region001
equisetin	Fusarium	GCA_004329255.1_RXHO01000184.1.region001
equisetin	Fusarium	GCA_003353625.1_PDNT01000003.1.region003
equisetin	Fusarium	GCA_003704985.1_RBBZ01000122.1.region001
equisetin	Fusarium	GCA_019191165.1_JAHARQ010000027.region001
equisetin	Fusarium	GCA_013623555.1_JABFFB010000042.region001
equisetin	Aspergillus	GCA_003344505.1_KZ851844.1.region005
equisetin	Aspergillus	GCA_000230395.2_ACJE01000021.1.region002
equisetin	Alternaria	GCA_000256225.1_AIIC01000067.1.region001
equisetin	Xylaria	GCA_004014815.1_RYZI01000258.1.region001
equisetin	fungal	GCA_002003505.1_BDMC01000037.1.region002
equisetin	Fusarium	GCA_017579625.1_JACWFA010000019.region001
equisetin	Fusarium	GCA_013395995.1_JAAOAR010000270.region001
equisetin	Fusarium	GCA_013396165.1_JAAQPF010000075.region001
equisetin	Fusarium	GCA_002234205.1_NJCQ01000849.1.region001
equisetin	Fusarium	GCA_019843635.1_JACDIX010000222.region001
equisetin	Fusarium	GCA_002165215.1_NFZR01000020.1.region001
equisetin	Fusarium	GCA_011035625.1_WEWS01000356.1.region001
equisetin	Fusarium	GCA_012932015.1_JAADJF010000461.region001
equisetin	Fusarium	GCA_001023065.1_JRVH01002870.1.region001
equisetin	Fusarium	GCA_000733055.2_JNNQ01001102.1.region001
equisetin	Fusarium	GCA_013396015.1_JAAOAM010000212.region001
equisetin	Fusarium	GCA_003123625.1_QBDQ01000018.1.region002
equisetin	Fusarium	GCA_017562085.1_JAFFJM010000014.region002
equisetin	Fusarium	GCA_022813395.1_JAKLMN010000054.region001
equisetin	Fusarium	GCA_004366955.1_QHKN01000028.1.region002
equisetin	Fusarium	GCA_022627095.1_JAJALC010002317.region001
equisetin	Fusarium	GCA_014899025.1_JAAVUG010000325.region001
equisetin	Fusarium	GCA_013364935.1_JABEVY010000141.region001
equisetin	Fusarium	GCA_013186925.1_JAAOAW010000436.region002
equisetin	Fusarium	GCA_001599515.1_BCHB01000003.1.region002
equisetin	Fusarium	GCA_012070385.1_JAAIFQ010000023.region003
equisetin	Fusarium	GCA_011035275.1_WEWL01000017.1.region001
equisetin	Fusarium	GCA_014824405.1_JABEER010000413.region001
equisetin	Fusarium	GCA_003704975.1_RBCG01000127.1.region001
equisetin	Fusarium	GCA_014899085.1_JAAVUJ010000592.region001
equisetin	Fusarium	GCA_019054915.1_JAHKOG010000073.region001
equisetin	Fusarium	GCA_001703305.1_MAMB01001184.1.region001
equisetin	Fusarium	GCA_018296305.1_JADFTW010000423.region001
equisetin	Fusarium	GCA_013186785.1_JAAQRH010000293.region001
equisetin	Fusarium	GCA_013396185.1_JAAQPE010000243.region001
equisetin	Fusarium	GCA_000497325.3_CM004513.1.region003
equisetin	Fusarium	GCA_022627135.1_JAJALB010000629.region002
equisetin	Macrophomina	GCA_023089285.1_JAJNLW010000080.region001
equisetin	Lasiodiplodia	GCA_023087365.1_JAJMYM010000068.region001
equisetin	Fusarium	GCA_910393935.1_CAJSTJ010000181.region001
equisetin	Fusarium	GCA_020744385.1_JAHBOO010000004.region007
equisetin	Fusarium	GCA_900044065.1_FCQH01000017.1.region001
equisetin	Fusarium	GCA_001702935.1_MALK01000546.1.region001
equisetin	Macrophomina	GCA_022204955.1_JAJJID010000091.region001
equisetin	Lasiodiplodia	GCA_009801105.1_VNWU01000276.1.region001
equisetin	Fusarium	GCA_013416755.1_SWCP01000073.1.region001
equisetin	Fusarium	GCA_009298145.1_WGOW01000152.1.region001
equisetin	Fusarium	GCA_014898885.1_JAAVUB010000123.region001
equisetin	Fusarium	GCA_013396195.1_JAAQRI010000070.region001
equisetin	Fusarium	GCA_013186755.1_JAAOAG010000073.region001
equisetin	Fusarium	GCA_000149955.2_CM000593.1.region002
equisetin	Alternaria	GCA_019059555.1_JAHLEY010000013.region002
equisetin	Alternaria	GCA_011420445.1_VEOJ01000002.1.region001
equisetin	Alternaria	GCA_907166805.1_CAJRGZ010000030.region001
equisetin	Pyrenophora	GCA_000166005.1_GL536435.1.region001
equisetin	Fusarium	GCA_013618355.1_JABFES010000039.region001
equisetin	Fusarium	GCA_011421335.1_WIKY01000041.1.region001
equisetin	Fusarium	GCA_001705295.1_MBPS01000006.1.region001
equisetin	Fusarium	GCA_013396035.1_JAAOAS010000295.region001
equisetin	Fusarium	GCA_013184375.1_JABCJW010000574.region001
equisetin	Fusarium	GCA_019189685.1_JAHAPP010000020.region001
equisetin	Fusarium	GCA_013396255.1_JAAOAY010000244.region001
equisetin	Fusarium	GCA_022627105.1_JAJALD010000867.region001
equisetin	Fusarium	GCA_011035845.1_WEXD01000150.1.region001
equisetin	Fusarium	GCA_004367175.1_QHHI01000079.1.region001
equisetin	Fusarium	GCA_002894235.1_MTPY01000111.1.region001
equisetin	Fusarium	GCA_000149555.1_CM000580.1.region001
equisetin	Fusarium	GCA_013396175.1_JAAOAK010000083.region001
equisetin	Fusarium	GCA_014898875.1_JAAVUA010000075.region001
equisetin	Fusarium	GCA_002196585.2_NCQQ02000018.1.region002
equisetin	Fusarium	GCA_018296245.1_JADFTV010000348.region001
equisetin	Fusarium	GCA_001513835.1_LJGR01000003.1.region005
equisetin	Fusarium	GCA_019843785.1_JACDIZ010000309.region001
equisetin	Fusarium	GCA_011035825.1_WEXE01000448.1.region001
equisetin	Fusarium	GCA_012977735.1_JAALXH010000084.region002
equisetin	Fusarium	GCA_004367085.1_QGEA01000091.1.region001
equisetin	Fusarium	GCA_013759095.1_JABSTL010000694.region001
equisetin	Fusarium	GCA_002234255.1_NJCS01000033.1.region001
equisetin	Fusarium	GCA_022833035.1_JAJEQZ010000021.region001
equisetin	Fusarium	GCA_013186845.1_JAAOAU010000199.region001
equisetin	Trichoderma	GCA_017311225.1_JAEFBY010000004.region001
equisetin	Trichoderma	GCA_014468695.1_SESN01000385.1.region001
Lovastatin	Penicillium	GCA_928213465.1_CAKMRK010000882.region001
Lovastatin	Talaromyces	GCA_023623845.1_JAMADI010000005.region001
Lovastatin	Diaporthe	GCA_023242295.1_JALPVH010000116.region001
Lovastatin	Neopestalotiopsis	GCA_023078685.1_JALGAS010000006.region003
Lovastatin	Camillea	GCA_022578605.1_MU394090.1.region001
Lovastatin	Madurella	GCA_022530565.1_JAJTVB010000002.region007
Lovastatin	Hypoxylon	GCA_022497025.1_MU386560.1.region001
Lovastatin	Kretzschmaria	GCA_022496955.1_MU386854.1.region001
Lovastatin	Thozetella	GCA_021432635.1_MU270100.1.region001
Lovastatin	Hyaloscypha	GCA_021399475.1_JAJTUR010000280.region001
Lovastatin	Diaporthe	GCA_021188095.1_JAJLLZ010000006.region005
Lovastatin	Macrophomina	GCA_020744275.1_JAGTJR010000075.region001
Lovastatin	Chaetomium	GCA_020736525.1_JAHBOE010000001.region009
Lovastatin	Cordycipitaceae	GCA_018831755.1_JAFEME010000274.region001
Lovastatin	Aspergillus	GCA_016808415.1_JAAWWR010000004.region007
Lovastatin	Valsa	GCA_016808195.1_JAEQMF010000013.region002
Lovastatin	Neocamarosporium	GCA_016612005.1_PEBR01000002.1.region001
Lovastatin	Pseudopestalotiopsis	GCA_015881745.1_JACWGD010000022.region002
Lovastatin	Cylindrocarpon	GCA_013756995.1_JABSTB010000119.region001
Lovastatin	Pyricularia	GCA_013423135.1_JABCQP010000282.region001
Lovastatin	Aspergillus	GCA_011316255.1_RIBO01000002.1.region007
Lovastatin	Neopestalotiopsis	GCA_011058875.1_SWKT01000075.1.region002
Lovastatin	Zopfia	GCA_010093925.1_ML994612.1.region002
Lovastatin	Lophiotrema	GCA_010015825.1_ML977357.1.region001
Lovastatin	Lophiotrema	GCA_010015825.1_ML977314.1.region001
Lovastatin	Rhizodiscina	GCA_010015805.1_ML978126.1.region002
Lovastatin	Lachnellula	GCA_007821475.1_QGMF01000118.1.region001
Lovastatin	Talaromyces	GCA_004299765.1_CP036225.1.region001
Lovastatin	Xylaria	GCA_004014815.1_RYZI01000130.1.region001
Lovastatin	Coleophoma	GCA_003369635.1_PDLN01000009.1.region003
Lovastatin	Aspergillus	GCA_003324175.1_QLOF01000012.1.region001
Lovastatin	Cadophora	GCA_003073865.1_KZ804525.1.region001
Lovastatin	Cordyceps	GCA_003025275.1_LUFE01000003.1.region004
Lovastatin	Pyricularia	GCA_003016585.1_MQQZ01001209.1.region001
Lovastatin	Pyricularia	GCA_002925405.1_PJZA01000162.1.region001
Lovastatin	Byssochlamys	GCA_002914405.1_PNEM01000006.1.region005
Lovastatin	Hyaloscypha	GCA_002865645.1_KZ613883.1.region001
Lovastatin	Hypoxylon	GCA_002120305.1_KZ112557.1.region001
Lovastatin	Talaromyces	GCA_001907595.1_LFMY01000005.1.region003
Lovastatin	Talaromyces	GCA_001896365.1_MIKG01000006.1.region003
Lovastatin	Colletotrichum	GCA_001831195.1_MJBS01000061.1.region001
Lovastatin	Aspergillus	GCA_001792695.1_LYCR01000062.1.region001
Lovastatin	Moelleriella	GCA_001636675.1_AZGY01000022.1.region001
Lovastatin	Madurella	GCA_001275765.2_LCTW02000002.1.region001
Lovastatin	Talaromyces	GCA_000750115.1_JPOX01000002.1.region001
Lovastatin	Pestalotiopsis	GCA_000516985.1_KI912113.1.region003
Lovastatin	Diaporthe	GCA_000498855.2_AYRD02012377.1.region006
Lovastatin	Colletotrichum	GCA_000313795.2_CACQ02003168.1.region001
Lovastatin	Macrophomina	GCA_000302655.1_AHHD01000467.1.region001
Lovastatin	Aspergillus	GCA_000239835.2_DF126449.1.region002
Lovastatin	Aspergillus	GCA_000184455.3_BA000050.1.region003
Lovastatin	Colletotrichum	GCA_000149035.1_GG697392.1.region001
Lovastatin	Aspergillus	GCA_000006275.3_AAIH03000170.1.region003
Lovastatin	Colletotrichum	GCA_001672515.1_LTAN01000007.1.region004
Lovastatin	Colletotrichum	GCA_001831195.1_MJBS01000001.1.region002
Lovastatin	Colletotrichum	GCA_001663355.1_LZRM01001398.1.region001
Lovastatin	Pyricularia	GCA_017589575.1_JAALDB010000210.region001
Lovastatin	Akanthomyces	GCA_016170065.1_WHIX01000039.1.region001
Lovastatin	Samsoniella	GCA_001455915.2_LNDK02000110.1.region002
Lovastatin	Colletotrichum	GCA_014235925.1_VUJX01000104.1.region001
Lovastatin	Colletotrichum	GCA_014705195.1_JABGMI010000888.region001
Lovastatin	Colletotrichum	GCA_011947465.1_JAATWJ010000166.region001
Lovastatin	Colletotrichum	GCA_013390185.1_QPNB01000004.1.region001
Lovastatin	Colletotrichum	GCA_013201875.1_QPMV01000030.1.region002
Lovastatin	Colletotrichum	GCA_013201865.1_QPMU01000002.1.region001
Lovastatin	Colletotrichum	GCA_013201785.1_QPMP01000010.1.region001
Lovastatin	Ascochyta	GCA_004335205.1_SATZ01000287.1.region001
Lovastatin	Colletotrichum	GCA_000149035.1_GG697427.1.region001
Lovastatin	Colletotrichum	GCA_011075155.1_JAAJBS010000004.region003
Lovastatin	Colletotrichum	GCA_001563115.1_JEMN01001199.1.region001
Lovastatin	Pyricularia	GCA_002924685.1_PJXR01000017.1.region001
Lovastatin	Pyricularia	GCA_004337985.1_CM014989.1.region002
Lovastatin	Pyricularia	GCA_003933175.1_RHLM01000020.1.region002
Lovastatin	Ascochyta	GCA_004335135.1_SATX01000279.1.region001
Lovastatin	Ascochyta	GCA_004011705.1_RZGK01000003.1.region001
Lovastatin	Aspergillus	GCA_003711315.1_NLCJ01000221.1.region001
Lovastatin	Pyricularia	GCA_017589575.1_JAALDB010000141.region001
Lovastatin	Pyricularia	GCA_002924785.1_PJXV01000186.1.region001
Lovastatin	Diaporthe	GCA_014872995.1_JADAZR010000080.region001
Lovastatin	Aspergillus	GCA_002214965.1_NJIK01000087.1.region003
Lovastatin	Calonectria	GCA_013406965.1_VTGC01000001.1.region005
Lovastatin	Calonectria	GCA_013406995.1_VTGE01000003.1.region001
Lovastatin	Calonectria	GCA_013406985.1_VTGD01000046.1.region001
Lovastatin	Immersiporthe	GCA_021117315.1_CP088208.1.region006
Lovastatin	Calonectria	GCA_013403855.1_VTGB01000035.1.region001
Lovastatin	Aspergillus	GCA_012896555.1_CP051088.1.region007
Lovastatin	Aspergillus	GCA_001576635.1_LOAL01000103.1.region001
Lovastatin	Xylaria	GCA_022578905.1_MU398394.1.region001
Lovastatin	Xylaria	GCA_022495145.1_MU377870.1.region002
Lovastatin	Aspergillus	GCA_016748025.1_JADPID010000034.region001
Lovastatin	Aspergillus	GCA_001576645.1_LIZJ01000090.1.region001
Lovastatin	Diaporthe	GCA_022225955.2_JAKJXM020000003.region003
Lovastatin	Diaporthe	GCA_018137895.1_JACVEP010000189.region001
Lovastatin	Aspergillus	GCA_019176375.1_JAGXKE010000010.region003
Lovastatin	Aspergillus	GCA_001576795.1_LLET01000004.1.region001
Lovastatin	Aspergillus	GCA_003184695.1_KZ825373.1.region001
Lovastatin	Aspergillus	GCA_023973435.1_JALCYS010000003.region002
Lovastatin	Aspergillus	GCA_023618385.1_JAMAAB010000037.region002
Lovastatin	Aspergillus	GCA_003184825.1_KZ824625.1.region002
Lovastatin	Aspergillus	GCA_003184765.1_KZ824966.1.region003
Lovastatin	Cryphonectria	GCA_002179595.1_LATA01000114.1.region001
Lovastatin	Cryphonectria	GCA_014850475.1_JACWST010000066.region001
Lovastatin	Cryphonectria	GCA_014849955.1_JACWRQ010000049.region001
Lovastatin	Cryphonectria	GCA_014849795.1_JACWRX010000052.region001
Lovastatin	Aspergillus	GCA_003184785.1_KZ824817.1.region002
Lovastatin	Aspergillus	GCA_001890905.1_KV878980.1.region007
Lovastatin	Cryphonectria	GCA_002179595.1_LATA01000198.1.region001
Lovastatin	Calonectria	GCA_013406995.1_VTGE01000110.1.region001
Lovastatin	Calonectria	GCA_013406965.1_VTGC01000035.1.region001
Lovastatin	Cryphonectria	GCA_014850475.1_JACWST010000055.region002
Lovastatin	Cryphonectria	GCA_014849955.1_JACWRQ010000063.region001
Lovastatin;equisetin	Chaetomiaceae	GCA_023628425.1_JAMAKR010000047.region001
Lovastatin;equisetin	Diaporthaceae	GCA_021399435.1_JAJTUP010000014.region002
Lovastatin;equisetin	Ilyonectria	GCA_020740775.1_JAHEWK010000016.region001
Lovastatin;equisetin	Cryphonectria	GCA_011745365.1_MU032354.1.region001
Lovastatin;equisetin	Cryphonectria	GCA_011745365.1_MU032344.1.region001
Lovastatin;equisetin	Valsa	GCA_003795275.1_LJZO01000021.1.region002
Lovastatin;equisetin	Ophiognomonia	GCA_003013035.1_MUZL01003718.1.region001
Lovastatin;equisetin	Dryadomyces	GCA_002215975.1_NIPS01000010.1.region001
Lovastatin;equisetin	Clohesyomyces	GCA_002105025.1_MCFA01000154.1.region001
Lovastatin;equisetin	Coniochaeta	GCA_001879275.1_KV875101.1.region002
Lovastatin;equisetin	Pyricularia	GCA_001675605.1_LXOP01000008.1.region001
Lovastatin;equisetin	Dryadomyces	GCA_001662465.1_BCFZ01000002.1.region006
Lovastatin;equisetin	Diaporthe	GCA_001447215.1_LJJS01001835.1.region001
Lovastatin;equisetin	Aspergillus	GCA_000531055.1_CBWY010000120.1.region001
Lovastatin;equisetin	Aspergillus	GCA_000149615.1_CH476609.1.region001
Lovastatin;equisetin	Chaetomium	GCA_000143365.1_CH408031.1.region001
Lovastatin;equisetin	Aspergillus	GCA_000002715.1_DS027048.1.region001
Lovastatin;equisetin	fungal	GCA_002003505.1_BDMC01000041.1.region001
Lovastatin;equisetin	Aspergillus	GCA_023624995.1_JAMABF010000001.region002
Lovastatin;equisetin	Aspergillus	GCA_023624955.1_JAMABI010000001.region003
Lovastatin;equisetin	Colletotrichum	GCA_009900065.1_WWFS01000002.1.region001
Lovastatin;equisetin	Colletotrichum	GCA_004920355.1_MWPZ01000005.1.region005
Lovastatin;equisetin	Xylaria	GCA_004353285.2_NGZP02000006.1.region002
Lovastatin;equisetin	Xylaria	GCA_004014815.1_RYZI01000255.1.region001
Lovastatin;equisetin	Penicillium	GCA_019804565.1_JAETFV010000138.region001
Lovastatin;equisetin	Penicillium	GCA_003800495.1_PUXE01000018.1.region001
Lovastatin;equisetin	Magnaporthales	GCA_003709005.1_PELF01000005.1.region002
Lovastatin;equisetin	Magnaporthiopsis	GCA_003049425.1_PYSR01000084.1.region001
Lovastatin;equisetin	Falciphora	GCA_000733355.1_JNVV01000067.1.region001
Lovastatin;equisetin	Pyricularia	GCA_003933175.1_RHLM01000008.1.region003
Lovastatin;equisetin	Pyricularia	GCA_003013045.1_PQBJ01002832.1.region001
Lovastatin;equisetin	Juglanconis	GCA_003013055.1_MUZK01004485.1.region001
Lovastatin;equisetin	Juglanconis	GCA_003012975.1_MUZJ01014503.1.region001
Lovastatin;equisetin	Juglanconis	GCA_003012965.1_MUZH01004362.1.region001
Lovastatin;equisetin	Nemania	GCA_022578715.1_MU390280.1.region001
Lovastatin;equisetin	Clathrospora	GCA_010015635.1_ML976083.1.region001
mycophenolic acid	Seirophora	GCA_023646185.1_JALAIF010000255.region001
mycophenolic acid	Gyalolechia	GCA_023646125.1_JALAIJ010000169.region001
mycophenolic acid	Xanthoria	GCA_023646075.1_JALAIK010000124.region001
mycophenolic acid	Teloschistes	GCA_023645835.1_JALAHW010000350.region001
mycophenolic acid	Annulohypoxylon	GCA_022836615.1_MU405324.1.region001
mycophenolic acid	Colletotrichum	GCA_022836535.1_BQXU01000017.1.region001
mycophenolic acid	Biscogniauxia	GCA_022695795.1_MU404108.1.region001
mycophenolic acid	Hypoxylon	GCA_022495175.1_MU378361.1.region001
mycophenolic acid	Hypoxylon	GCA_022432515.1_JAJKLA010000009.region004
mycophenolic acid	Hypomontagnella	GCA_022385585.1_MU281907.1.region001
mycophenolic acid	Pseudomonodictys	GCA_019022785.1_JAFHBV010000086.region001
mycophenolic acid	Bipolaris	GCA_016906865.1_JAEUBC010000010.region003
mycophenolic acid	Aspergillus	GCA_013421405.2_SPNV01000374.1.region001
mycophenolic acid	Coniochaeta	GCA_009194965.1_VSMA01000005.1.region003
mycophenolic acid	Aspergillus	GCA_003426965.1_QUQM01000008.1.region001
mycophenolic acid	Aspergillus	GCA_003426965.1_QUQM01000006.1.region006
mycophenolic acid	Colletotrichum	GCA_003122705.1_QCWU01000007.1.region001
mycophenolic acid	Paecilomyces	GCA_003116535.1_QEIL01000151.1.region001
mycophenolic acid	Penicillium	GCA_002072255.1_MDYP01000006.1.region002
mycophenolic acid	Colletotrichum	GCA_001831195.1_MJBS01000001.1.region001
mycophenolic acid	Penicillium	GCA_001773325.1_LXJU01000010.1.region002
mycophenolic acid	Aspergillus	GCA_001078395.2_BBXM02000006.1.region001
mycophenolic acid	Oidiodendron	GCA_000827325.1_KN832872.1.region002
mycophenolic acid	Valsa	GCA_000818155.1_CM003108.1.region001
mycophenolic acid	Valsa	GCA_000813385.1_KN714711.1.region001
mycophenolic acid	Aspergillus	GCA_000812125.1_JOMC01000069.1.region001
mycophenolic acid	Stachybotrys	GCA_000730325.1_KL648733.1.region001
mycophenolic acid	Penicillium	GCA_000513335.1_HG793136.1.region007
mycophenolic acid	Penicillium	GCA_000513255.1_HG792019.1.region003
mycophenolic acid	Rhytidhysteron	GCA_000467735.1_AJFL01000359.1.region001
mycophenolic acid	Thermothielavioides	GCA_000226115.1_CP003011.1.region001
mycophenolic acid	Pseudotulostoma	GCA_019804575.1_JAHQZX010000917.region001
mycophenolic acid	Aspergillus	GCA_014281915.1_JACBAG010001568.region001
mycophenolic acid	Penicillium	GCA_005250745.1_RFFF01004435.1.region001
mycophenolic acid	Caloplaca	GCA_023646655.1_JALAIP010000369.region001
mycophenolic acid	Variospora	GCA_023645955.1_JALAHZ010000636.region001
mycophenolic acid	Aspergillus	GCA_022813405.1_JAKLMM010000019.region001
mycophenolic acid	Aspergillus	GCA_020284055.1_JAILXB010000055.region001
mycophenolic acid	Penicillium	GCA_022813345.1_JAKLMP010000002.region001
mycophenolic acid	Penicillium	GCA_019843585.1_JAHQJA010000005.region006
mycophenolic acid	Chrysoporthe	GCA_001282315.2_LJCY02000003.1.region001
mycophenolic acid	Chrysoporthe	GCA_015678955.1_CP064904.1.region001
mycophenolic acid	Rhynchosporium	GCA_900074905.1_FJUX01000155.1.region001
mycophenolic acid	Chrysoporthe	GCA_001513825.2_LJDD02000042.1.region005
mycophenolic acid	Chrysoporthe	GCA_001051155.2_JYIP02000005.1.region001
mycophenolic acid	Rhynchosporium	GCA_900074895.1_FJVC01000370.1.region001
mycophenolic acid	Rhynchosporium	GCA_900074885.1_FJUW01000072.1.region001
Penicillin	Gomphillus	GCA_905337335.1_CAJPDQ010000005.region001
Penicillin	Malbranchea	GCA_900128795.2_FQSS02000524.1.region001
Penicillin	Chaetomiaceae	GCA_023628495.1_JAMAKN010000044.region001
Penicillin	Xylariales	GCA_021365275.1_JAJTIY010000001.region003
Penicillin	Emericellopsis	GCA_019669845.1_MU251290.1.region001
Penicillin	Claviceps	GCA_018360255.1_SRPZ01000306.1.region001
Penicillin	Claviceps	GCA_018360205.1_SRPT01000087.1.region001
Penicillin	Aspergillus	GCA_016861865.1_AP024443.1.region015
Penicillin	Aspergillus	GCA_015844325.1_VCAU01000014.1.region001
Penicillin	Aspergillus	GCA_013305525.1_JAAXYA010000135.region001
Penicillin	Claviceps	GCA_013168865.1_JABAJK010000227.region001
Penicillin	Madurella	GCA_009859445.1_WOGW01001129.1.region001
Penicillin	Aspergillus	GCA_009812435.1_VTSW01000086.1.region001
Penicillin	Aspergillus	GCA_008973505.1_VYTV01000431.1.region001
Penicillin	Sodiomyces	GCA_003711515.1_ML119061.1.region001
Penicillin	Byssochlamys	GCA_002914405.1_PNEM01000003.1.region002
Penicillin	Aspergillus	GCA_001931935.1_MSJE01000028.1.region002
Penicillin	Glonium	GCA_001692915.1_KV750421.1.region001
Penicillin	Thermoascus	GCA_001599835.1_BCIC01000003.1.region002
Penicillin	Pochonia	GCA_000411695.4_AOSW04000002.1.region003
Penicillin	Aspergillus	GCA_000011425.1_BN001306.1.region009
Penicillin	Trichophyton	GCA_014839955.1_JACOIL010000080.region001
Penicillin	Aspergillus	GCA_001044295.1_LDZW01000131.1.region001
Penicillin	Aspergillus	GCA_000731695.1_JMUG01000086.1.region001
Penicillin	Trichophyton	GCA_012184535.1_WOFS01000071.1.region001
Penicillin	Aspergillus	GCA_020284045.1_JAILXC010000064.region001
Penicillin	Aspergillus	GCA_001890705.1_KV878592.1.region001
Penicillin	Aspergillus	GCA_001792695.1_LYCR01000148.1.region001
Penicillin	Trichophyton	GCA_000616865.1_KK208726.1.region001
Penicillin	Trichophyton	GCA_910591785.1_CAJUYU010000007.region001
Penicillin	Trichophyton	GCA_023065795.1_JAJVHH010000005.region006
Penicillin	Trichophyton	GCA_000151425.1_GG700659.1.region001
Penicillin	Trichophyton	GCA_003118255.1_BFBS01016367.1.region001
Penicillin	Trichophyton	GCA_001651435.1_LHPN01000020.1.region001
Penicillin	Trichophyton	GCA_000151125.2_ABSU01000025.1.region002
Penicillin	Trichophyton	GCA_018357685.1_WOFF01000003.1.region001
Penicillin	Trichophyton	GCA_003664385.1_QQSO01000090.1.region001
Penicillin	Aspergillus	GCA_009193585.1_ML737570.1.region002
Penicillin	Aspergillus	GCA_009193595.1_ML736258.1.region001
Penicillin	Aspergillus	GCA_000226655.2_DF340825.1.region001
Penicillin	Penicillium	GCA_000577395.2_HG815175.1.region001
Penicillin	Aspergillus	GCA_000952835.1_JZDT01000797.1.region001
Penicillin	Aspergillus	GCA_009176405.1_ML733413.1.region002
Penicillin	Penicillium	GCA_000523475.1_KI963911.1.region001
Penicillin	Aspergillus	GCA_009176385.1_ML734959.1.region003
Penicillin	Aspergillus	GCA_000006275.3_AAIH03000170.1.region006
Penicillin	Trichophyton	GCA_021853085.1_JAEQDK010000033.region001
Penicillin	Trichophyton	GCA_012184575.1_WOFR01000105.1.region001
Penicillin	Aspergillus	GCA_009176395.1_ML734272.1.region001
Penicillin	Aspergillus	GCA_001204775.2_JNOM01000157.1.region001
Penicillin	Aspergillus	GCA_009193505.1_ML738310.1.region001
Penicillin	Aspergillus	GCA_000531055.1_CBWY010000056.1.region001
Penicillin	Trichophyton	GCA_012182645.1_JAATJQ010000283.region001
Penicillin	Aspergillus	GCA_002749805.1_NEXV01000384.1.region001
Penicillin	Penicillium	GCA_011058885.1_SWKS01000042.1.region001
Penicillin	Trichophyton	GCA_000151505.1_ACYE01000031.1.region001
Penicillin	Trichophyton	GCA_000151455.1_GG698528.1.region001
Penicillin	Penicillium	GCA_002916455.1_PKQL01000010.1.region001
Penicillin	Penicillium	GCA_015585765.1_JACSOQ010000003.region001
Penicillin	Aspergillus	GCA_000278405.1_AKXN01000098.1.region001
Penicillin	Penicillium	GCA_015586035.1_JACSPC010000006.region001
Penicillin	Aspergillus	GCA_003953785.1_RAXP01000028.1.region001
Penicillin	Penicillium	GCA_019828795.1_JACVQW010000250.region001
Penicillin	Penicillium	GCA_015585905.1_JACSOV010000028.region001
Penicillin	Penicillium	GCA_001561935.1_LHQR01000070.1.region002
Penicillin	Aspergillus	GCA_000184455.3_BA000054.1.region006
Penicillin	Trichophyton	GCA_000622975.1_AOKY01000030.1.region001
Penicillin	Trichophyton	GCA_000151175.1_DS995754.1.region001
Penicillin	Aspergillus	GCA_009193665.1_ML735824.1.region001
Penicillin	Aspergillus	GCA_009193525.1_ML741800.1.region001
Penicillin	Aspergillus	GCA_009193485.1_ML738598.1.region002
Penicillin	Aspergillus	GCA_009193445.1_ML743655.1.region001
Penicillin	Aspergillus	GCA_009176455.1_ML732769.1.region001
Penicillin	Penicillium	GCA_019827435.1_JACVQT010000128.region001
Penicillin	Penicillium	GCA_002000375.1_MUXA01000086.1.region001
Penicillin	Penicillium	GCA_015585865.1_JACSOT010000065.region001
Penicillin	Penicillium	GCA_000801355.1_JPDR01000198.1.region001
